# Supplementary material for: A processive phosphorylation circuit with multiple kinase inputs and mutually diversional routes controls G1/S decision
Source: Nat Commun. 2020 Apr 15;11:1836. doi: 10.1038/s41467-020-15685-z (PMC7160111; doi:10.1038/s41467-020-15685-z)
Supplement: Supplementary file 3 — Source data [file 41467_2020_15685_MOESM3_ESM.zip]

Archive with 6 entries (6 files):
- Source_data_Fig_1.xlsx
- Source_data_Fig_2.xlsx
- Source_data_Fig_3.xlsx
- Source_data_Fig_4.xlsx
- Source_data_Fig_5.xlsx
- Source_data_Fig_6.xlsx
