# Supplementary material for: A processive phosphorylation circuit with multiple kinase inputs and mutually diversional routes controls G1/S decision
Source: Nat Commun. 2020 Apr 15;11:1836. doi: 10.1038/s41467-020-15685-z (PMC7160111; doi:10.1038/s41467-020-15685-z)
Supplement: Supplementary file 3 — Source data [file 41467_2020_15685_MOESM3_ESM.zip › Source_data_Fig_1.xlsx]

## Sheet: Fig. 1d
	Figure 1d
		32P-signal autoradiography by Typhoon imager
		Uncropped image of SDS-PAGE gels used inf Fig. 1d*
		*Protein ladder used: PageRuler™ Prestained Protein Ladder, 10 to 180 kDa (Thermo Scientific, cat # 26617)
		The amino acid sequences of Sic1 proteins used in the experiment
		>WT-Sic1
		MGSSHHHHHHSSGLVPRGSHMASMTPSTPPRSRGTRYLAQPSGNTSSSALMQGQKTPQKPSQNLVPVTPSTTKSFKNAPLLAPPNSNMGMTSPFNGLTSPQRSPFPKSSVKRTLFQFESHDNGTVREEQEPLGRVNRILFPTQQNVDIDAAEEEEEGEVLLPPSRPTSARQLHLSLERDEFDQTHRKKIIKDVPGTPSDKVITFELAKNWNNNSPKNDARSQESEDEEDIIINPVRVGKNPFASDELVTQEIRNERKRAMLRENPDIEDVITYVNKKGEVVEKRRLTDEEKRRFKPKALFQSRDQEH

## Sheet: Fig. 1e
	Figure 1e
		32P-signal autoradiography by Typhoon imager
		Uncropped image of SDS-PAGE and Phos-tag gels used in Fig. 1e*
		*Protein ladder used: PageRuler™ Prestained Protein Ladder, 10 to 180 kDa (Thermo Scientific, cat # 26617)
		The amino acid sequences of Sic1 proteins used in the experiment
		>WT-Sic1
		MGSSHHHHHHSSGLVPRGSHMASMTPSTPPRSRGTRYLAQPSGNTSSSALMQGQKTPQKPSQNLVPVTPSTTKSFKNAPLLAPPNSNMGMTSPFNGLTSPQRSPFPKSSVKRTLFQFESHDNGTVREEQEPLGRVNRILFPTQQNVDIDAAEEEEEGEVLLPPSRPTSARQLHLSLERDEFDQTHRKKIIKDVPGTPSDKVITFELAKNWNNNSPKNDARSQESEDEEDIIINPVRVGKNPFASDELVTQEIRNERKRAMLRENPDIEDVITYVNKKGEVVEKRRLTDEEKRRFKPKALFQSRDQEH
