# Supplementary material for: A processive phosphorylation circuit with multiple kinase inputs and mutually diversional routes controls G1/S decision
Source: Nat Commun. 2020 Apr 15;11:1836. doi: 10.1038/s41467-020-15685-z (PMC7160111; doi:10.1038/s41467-020-15685-z)
Supplement: Supplementary file 3 — Source data [file 41467_2020_15685_MOESM3_ESM.zip › Source_data_Fig_2.xlsx]

## Sheet: Fig. 2a
	Figure 2a
		32P signal autoradiography by Typhoon imager										32P signal quantification by Typhoon imager, unpublihed data to estimate intracomplex assay reproducibility
		Uncropped image of Phos-tag gels*					Uncropped image of SDS-PAGE gels*					*Phosphate per Sic1 estimation is based on Sic1wt intracomplex signal at 6 minute reaction time, which corresponds to 5 phosphate estimated by Swe1 phosphorylated Y19-Cdk1 (Fig. 3a).																		Reproducibility of intracomplex Sic1 phosphorylation					Quantification areas of 32P autoradiography of replica experiment 1						Quantification areas of 32P autoradiography of replica experiment 2
															Replica 1							Replica 2								Absolute signal		Phosphate oer Sic1
												Sic1 mutant	Cks1	Reaction time (min)	Quanti-fied area #	Volume	Average Intensity	Area	Avg gel back-ground	32P signal w/o gel background	Phosphate per Sic1 estimation from Sic1-wt 6 minute timepoint signal*	Quanti-fied area #	Volume	Average Intensity	Area	Avg gel back-ground	32P signal w/o gel background	32P signal normalised by 32P-ATP exposure level of replica 1 reaction	Phosphate per Sic1 estimation from Sic1-wt 6 minute timepoint signal*	STD of absolute 32P signal	STD (%) of 32P signal	STD of phosphate per Sic1 estimation	STD (%) of 32P signal
												1. WT	Cks1WT	1.5	1	93570563,70	5907,23	15840		8.79056e+07	4.33605	1	51329341,86	3068,47	16728		4.86843e+07	8.06391e+07	4.06803	3.63325e+06	4.50557	0.134008	3.29418
														3	2	95402664,32	6692,11	14256		9.03042e+07	4.45436	2	59938900,44	3040,73	19712		56822039	9.41182e+07	4.74801	1.90698e+06	2.02616	0.146827	3.09238
														6	3	107231337,09	6538,50	16400		1.01366e+08	5	3	63117124,17	3043,26	20740		5.98377e+07	9.91133e+07	5	1.12643e+06	1.13651	0	0
														30	4	129707664,51	7323,15	17712		1.23373e+08	6.08553	4	75456269,86	3947,28	19116		7.24336e+07	1.19977e+08	6.05251	1.69824e+06	1.41548	0.016509	0.272764
													no Cks1	1.5	5	105143019,46	6705,55	15680		9.95353e+07	4.90969	5	50301415,74	3929,80	12800		4.82775e+07	7.99653e+07	4.03403	9.78502e+06	12.2366	0.437829	10.8534
														3	6	130544730,59	8024,63	16268		1.24727e+08	6.15229	6	64489153,34	4517,31	14276		6.22318e+07	1.03079e+08	5.20005	1.0824e+07	10.5007	0.476119	9.15604
														6	7	169685594,43	10397,40	16320		1.63849e+08	8.08204	7	91868053,81	5450,17	16856		8.92028e+07	1.47753e+08	7.45373	8.04819e+06	5.44707	0.314157	4.21476
														30	8	291260155,34	12270,82	23736		2.82771e+08	13.948	8	156847549,52	5537,62	28324		1.52369e+08	2.52379e+08	12.7318	1.51962e+07	6.02117	0.608085	4.77609
													BGR		9	3039088,80	339,03	8964	357.635			9	1384802,77	140,50	9856	158.12
															10	3417904,92	359,33	9512				10	1262256,50	160,02	7888
															11	3011534,75	361,96	8320				11	1233765,54	164,41	7504
															12	3317176,68	370,22	8960				12	1184893,93	167,55	7072
												2. T173A	Cks1WT	1.5	13	97139848,23	6730,87	14432		9.11605e+07	4.4966	37	66811829,54	3839,76	17400		6.37735e+07	1.05632e+08	5.32887	7.23591e+06	6.85009	0.416137	7.80909
														3	14	149050807,05	9315,68	16000		1.42422e+08	7.02512	38	101298708,85	5481,53	18480		9.80718e+07	1.62443e+08	8.19481	1.00105e+07	6.16249	0.584846	7.13679
														6	15	219197076,35	9709,30	22576		2.09844e+08	10.3508	39	154999851,10	6685,64	23184		1.50952e+08	2.50031e+08	12.6134	2.00938e+07	8.03652	1.13132	8.96916
	*Protein ladder used: PageRuler™ Prestained Protein Ladder, 10 to 180 kDa (Thermo Scientific, cat # 26617)													30	16	383622953,97	9866,85	38880		3.67515e+08	18.1281	40	250852421,90	7026,68	35700		2.44619e+08	4.05178e+08	20.4402	1.88319e+07	4.6478	1.15604	5.65575
													no Cks1	1.5	17	75009727,28	6894,28	10880		7.0502e+07	3.47759	41	44805682,63	3551,50	12616		4.26027e+07	7.05657e+07	3.55985	31856.6	0.0451446	0.0411303	1.15539
	The amino acid sequences of Sic1 proteins used in the experiment													3	18	116010248,64	8146,79	14240		1.1011e+08	5.43133	42	61463322,34	4254,11	14448		5.89404e+07	9.76271e+07	4.92502	6.24171e+06	6.39342	0.25315	5.14008
	>WT-Sic1													6	19	163246636,10	9275,38	17600		1.55955e+08	7.69265	43	84653935,75	5175,71	16356		8.17979e+07	1.35487e+08	6.83498	1.02337e+07	7.55325	0.428835	6.27412
	MGSSHHHHHHSSGLVPRGSHMASMTPSTPPRSRGTRYLAQPSGNTSSSALMQGQKTPQKPSQNLVPVTPSTTKSFKNAPLLAPPNSNMGMTSPFNGLTSPQRSPFPKSSVKRTLFQFESHDNGTVREEQEPLGRVNRILFPTQQNVDIDAAEEEEEGEVLLPPSRPTSARQLHLSLERDEFDQTHRKKIIKDVPGTPSDKVITFELAKNWNNNSPKNDARSQESEDEEDIIINPVRVGKNPFASDELVTQEIRNERKRAMLRENPDIEDVITYVNKKGEVVEKRRLTDEEKRRFKPKALFQSRDQEH													30	20	294178290,15	12662,63	23232		2.84553e+08	14.0359	44	161390907,66	6197,81	26040		1.56844e+08	2.59791e+08	13.1058	1.2381e+07	4.76574	0.465067	3.54857
	>T173A-Sic1												BGR		21	3563769,39	383,20	9300	414.31			45	1066655,49	150,23	7100	174.618
	MGSSHHHHHHSSGLVPRGSHMASMTPSTPPRSRGTRYLAQPSGNTSSSALMQGQKTPQKPSQNLVPVTPSTTKSFKNAPLLAPPNSNMGMTSPFNGLTSPQRSPFPKSSVKRTLFQFESHDNGTVREEQEPLGRVNRILFPTQQNVDIDAAEEEEEGEVLLPPSRPTSARQLHLSLERDEFDQTHRKKIIKDVPGAPSDKVITFELAKNWNNNSPKNDARSQESEDEEDIIINPVRVGKNPFASDELVTQEIRNERKRAMLRENPDIEDVITYVNKKGEVVEKRRLTDEEKRRFKPKALFQSRDQEH														22	3438687,55	424,53	8100				46	1279792,43	180,25	7100
	>T173S-Sic1														23	3306161,90	418,50	7900				47	1331412,67	185,54	7176
	MGSSHHHHHHSSGLVPRGSHMASMTPSTPPRSRGTRYLAQPSGNTSSSALMQGQKTPQKPSQNLVPVTPSTTKSFKNAPLLAPPNSNMGMTSPFNGLTSPQRSPFPKSSVKRTLFQFESHDNGTVREEQEPLGRVNRILFPTQQNVDIDAAEEEEEGEVLLPPSRPTSARQLHLSLERDEFDQTHRKKIIKDVPGSPSDKVITFELAKNWNNNSPKNDARSQESEDEEDIIINPVRVGKNPFASDELVTQEIRNERKRAMLRENPDIEDVITYVNKKGEVVEKRRLTDEEKRRFKPKALFQSRDQEH														24	3496321,95	431,01	8112				48	1109320,66	182,45	6080
	>T2,5S-Sic1											3. T2,5A	Cks1WT	1.5	25	73081029,57	5656,43	12920		6.77186e+07	3.3403	85	44489576,57	3079,29	14448		4.22585e+07	6.99956e+07	3.53109	1.1385e+06	1.62652	0.095397	2.70163
	MGSSHHHHHHSSGLVPRGSHMASMSPSSPPRSRGTRYLAQPSGNTSSSALMQGQKTPQKPSQNLVPVTPSTTKSFKNAPLLAPPNSNMGMTSPFNGLTSPQRSPFPKSSVKRTLFQFESHDNGTVREEQEPLGRVNRILFPTQQNVDIDAAEEEEEGEVLLPPSRPTSARQLHLSLERDEFDQTHRKKIIKDVPGTPSDKVITFELAKNWNNNSPKNDARSQESEDEEDIIINPVRVGKNPFASDELVTQEIRNERKRAMLRENPDIEDVITYVNKKGEVVEKRRLTDEEKRRFKPKALFQSRDQEH													3	26	84606229,70	6217,39	13608		7.89583e+07	3.89471	86	46441285,11	3586,75	12948		4.44419e+07	7.36121e+07	3.71353	2.67312e+06	3.63137	0.0905881	2.43941
	>9SP-Sic1													6	27	93129317,59	6159,35	15120		8.68538e+07	4.28416	87	46768406,17	3398,87	13760		4.46436e+07	7.39462e+07	3.73039	6.45382e+06	8.72773	0.276888	7.4225
	MGSSHHHHHHSSGLVPRGSHMASMSPSSPPRSRGTRYLAQPSGNTSSSALMQGQKSPQKPSQNLVPVSPSTTKSFKNAPLLAPPNSNMGMTSPFNGLTSPQRSPFPKSSVKRTLFQFESHDNGTVREEQEPLGRVNRILFPTQQNVDIDAAEEEEEGEVLLPPSRPTSARQLHLSLERDEFDQTHRKKIIKDVPGSPSDKVITFELAKNWNNNSPKNDARSQESEDEEDIIINPVRVGKNPFASDELVTQEIRNERKRAMLRENPDIEDVITYVNKKGEVVEKRRLTDEEKRRFKPKALFQSRDQEH													30	28	112154478,42	6923,12	16200		1.05431e+08	5.20049	88	59574428,58	3693,85	16128		5.70839e+07	9.4552e+07	4.7699	5.43938e+06	5.75279	0.215298	4.51368
	>T2,5SA-Sic1												no Cks1	1.5	29	95700111,17	6869,09	13932		8.99177e+07	4.43529	89	48326674,57	4261,61	11340		4.65756e+07	7.71462e+07	3.89182	6.38573e+06	8.27744	0.271736	6.98222
	MGSSHHHHHHSSGLVPRGSHMASMAPSAPPRSRGTRYLAQPSGNTSSSALMQGQKTPQKPSQNLVPVTPSTTKSFKNAPLLAPPNSNMGMTSPFNGLTSPQRSPFPKSSVKRTLFQFESHDNGTVREEQEPLGRVNRILFPTQQNVDIDAAEEEEEGEVLLPPSRPTSARQLHLSLERDEFDQTHRKKIIKDVPGTPSDKVITFELAKNWNNNSPKNDARSQESEDEEDIIINPVRVGKNPFASDELVTQEIRNERKRAMLRENPDIEDVITYVNKKGEVVEKRRLTDEEKRRFKPKALFQSRDQEH													3	30	125335822,56	8191,88	15300		1.18986e+08	5.8691	90	65351353,95	4420,41	14784		6.30684e+07	1.04464e+08	5.26995	7.26058e+06	6.95029	0.299574	5.68456
	>S191A-Sic1													6	31	158411452,87	9289,90	17052		1.51334e+08	7.46473	91	83293869,29	4787,00	17400		8.0607e+07	1.33515e+08	6.73546	8.90967e+06	6.67317	0.364632	5.41361
	MGSSHHHHHHSSGLVPRGSHMASMTPSTPPRSRGTRYLAQPSGNTSSSALMQGQKTPQKPSQNLVPVTPSTTKSFKNAPLLAPPNSNMGMTSPFNGLTSPQRSPFPKSSVKRTLFQFESHDNGTVREEQEPLGRVNRILFPTQQNVDIDAAEEEEEGEVLLPPSRPTSARQLHLSLERDEFDQTHRKKIIKDVPGTPSDKVITFELAKNWNNNAPKNDARSQESEDEEDIIINPVRVGKNPFASDELVTQEIRNERKRAMLRENPDIEDVITYVNKKGEVVEKRRLTDEEKRRFKPKALFQSRDQEH													30	32	259627362,17	11896,42	21824		2.50569e+08	12.3596	92	135313631,92	5803,47	23316		1.31713e+08	2.18165e+08	11.0059	1.6202e+07	7.42647	0.676879	6.15016
	>T173A,S191A-Sic1												BGR		33	2613664,06	367,91	7104	415.045			93	898972,54	133,86	6716	154.42
	MGSSHHHHHHSSGLVPRGSHMASMTPSTPPRSRGTRYLAQPSGNTSSSALMQGQKTPQKPSQNLVPVTPSTTKSFKNAPLLAPPNSNMGMTSPFNGLTSPQRSPFPKSSVKRTLFQFESHDNGTVREEQEPLGRVNRILFPTQQNVDIDAAEEEEEGEVLLPPSRPTSARQLHLSLERDEFDQTHRKKIIKDVPGAPSDKVITFELAKNWNNNAPKNDARSQESEDEEDIIINPVRVGKNPFASDELVTQEIRNERKRAMLRENPDIEDVITYVNKKGEVVEKRRLTDEEKRRFKPKALFQSRDQEH														34	3053473,74	401,77	7600				94	786370,14	133,74	5880
	>T5A-Sic1														35	3860955,06	436,36	8848				95	904232,67	169,71	5328
	MGSSHHHHHHSSGLVPRGSHMASMTPSAPPRSRGTRYLAQPSGNTSSSALMQGQKTPQKPSQNLVPVTPSTTKSFKNAPLLAPPNSNMGMTSPFNGLTSPQRSPFPKSSVKRTLFQFESHDNGTVREEQEPLGRVNRILFPTQQNVDIDAAEEEEEGEVLLPPSRPTSARQLHLSLERDEFDQTHRKKIIKDVPGTPSDKVITFELAKNWNNNSPKNDARSQESEDEEDIIINPVRVGKNPFASDELVTQEIRNERKRAMLRENPDIEDVITYVNKKGEVVEKRRLTDEEKRRFKPKALFQSRDQEH														36	3678528,28	454,14	8100				96	1369373,30	180,37	7592
	>inh-RXL-Sic1											4. T173S	Cks1WT	1.5	37	108440449,22	7423,36	14608		1.02824e+08	5.0719	109	66565598,58	4607,25	14448		6.41773e+07	1.06301e+08	5.36262	1.73877e+06	1.6357	0.145359	2.71059
	MGSSHHHHHHSSGLVPRGSHMASMTPSTPPRSRGTRYLAQPSGNTSSSALMQGQKTPQKPSQNLVPVTPSTTKSFKNAPLLAPPNSNMGMTSPFNGLTSPQRSPFPKSSVKRTLFQFESHDNGTVREEQEPLGRVNRILFPTQQNVDIDAAEEEEEGEVLLPPSRPTSARQLHLSLERDEFDQTHRKKIIKDVPGTPSDKVITFELAKNWNNNSPKNDARSQESEDEEDIIINPVRVGKNPFASDELVTQEIRNERKRAMLRENPDIEDVITYVNKKGEVVEKRRLTDEEKRRFKPAAAFQSRDQEH													3	38	152075885,35	7993,90	19024		1.44761e+08	7.14051	110	87733604,93	5393,02	16268		8.50445e+07	1.40865e+08	7.10626	1.94814e+06	1.38299	0.0171259	0.240997
														6	39	192802380,62	9917,82	19440		1.85328e+08	9.14151	111	121821274,97	5461,86	22304		1.18134e+08	1.95674e+08	9.87123	5.17312e+06	2.64374	0.364864	3.69624
														30	40	350456061,47	9933,56	35280		3.36891e+08	16.6175	112	223382635,69	7212,41	30972		2.18263e+08	3.61524e+08	18.2379	1.23163e+07	3.40678	0.810186	4.44232
													no Cks1	1.5	41	85812358,60	7602,09	11288		8.14722e+07	4.01871	113	49860872,89	4508,22	11060		4.80327e+07	7.95597e+07	4.01358	956222	1.20189	0.00256575	0.0639269
														3	42	120457592,52	9181,22	13120		1.15413e+08	5.69288	114	80255386,04	5184,46	15480		7.76965e+07	1.28694e+08	6.49227	6.64051e+06	5.15992	0.399696	6.15649
														6	43	167121605,22	11396,73	14664		1.61483e+08	7.96535	115	106006802,19	6419,99	16512		1.03277e+08	1.71065e+08	8.62979	4.79096e+06	2.80066	0.332218	3.84967
														30	44	310534110,39	14559,93	21328		3.02334e+08	14.913	116	183964211,23	6221,73	29568		1.79077e+08	2.96617e+08	14.9635	2.85844e+06	0.963681	0.0252867	0.168989
													BGR		45	2586673,13	335,93	7700	384.495			117	1226743,77	153,19	8008	165.3
															46	3321182,59	404,23	8216				118	1107507,80	172,40	6424
															47	3111749,58	404,33	7696				119	1044579,32	169,46	6164
															48	3028264,70	393,49	7696				120	1196248,36	166,15	7200
												5. T2,5S	Cks1WT	1.5	49	79766902,56	5722,16	13940		7.40699e+07	3.65358	13	49710067,03	2685,29	18512		4.68555e+07	7.76099e+07	3.91521	1.77001e+06	2.28065	0.130816	3.34121
														3	50	92795173,49	6579,35	14104		8.70311e+07	4.29291	14	56201643,36	3267,54	17200		5.35494e+07	8.86974e+07	4.47455	833156	0.939324	0.0908199	2.0297
														6	51	106644575,33	6818,71	15640		1.00253e+08	4.94508	15	58209008,47	3566,73	16320		5.56924e+07	9.22471e+07	4.65362	4.00283e+06	4.33924	0.14573	3.13155
														30	52	128005562,10	7594,07	16856		1.21117e+08	5.97423	16	75618171,56	3621,56	20880		7.23984e+07	1.19918e+08	6.04956	599202	0.499675	0.0376696	0.622683
													no Cks1	1.5	53	97296815,27	7062,78	13776		9.16668e+07	4.52157	17	56571145,53	4259,88	13280		5.45233e+07	9.03107e+07	4.55593	678057	0.750805	0.017182	0.377134
														3	54	118288917,16	9015,92	13120		1.12927e+08	5.57025	18	72606344,50	4636,42	15660		7.01915e+07	1.16263e+08	5.86516	1.66799e+06	1.43467	0.147452	2.51404
														6	55	151083373,20	9981,72	15136		1.44898e+08	7.14724	19	90601014,87	4949,79	18304		8.77785e+07	1.45393e+08	7.33471	247950	0.170537	0.0937376	1.278
														30	56	240054663,74	10703,35	22428		2.30889e+08	11.3889	20	156854447,60	5793,97	27072		1.5268e+08	2.52894e+08	12.7578	1.10026e+07	4.35069	0.684489	5.36525
													BGR		57	3158580,90	395,22	7992	408.683			21	1322352,41	148,05	8932	154.202
															58	3627471,47	425,36	8528				22	1094133,97	150,29	7280
															59	3129032,67	411,71	7600				23	1223238,43	152,90	8000
															60	3688004,06	402,44	9164				24	1341138,95	165,57	8100
												6. 9SP	Cks1WT	1.5	61	94306781,60	6765,19	13940		8.7928e+07	4.33715	49	61897871,99	4240,74	14596		5.93824e+07	9.8359e+07	4.96195	5.21549e+06	5.3025	0.3124	6.2959
														3	62	113250670,03	7767,54	14580		1.06579e+08	5.25714	50	76939711,63	5262,63	14620		7.44201e+07	1.23267e+08	6.21849	8.34395e+06	6.76901	0.480678	7.72982
														6	63	158741135,10	9503,18	16704		1.51098e+08	7.45306	51	92986830,95	5959,17	15604		9.02976e+07	1.49566e+08	7.54521	765807	0.512019	0.046072	0.610613
														30	64	222928085,81	10407,47	21420		2.13127e+08	10.5127	52	158201339,85	6114,77	25872		1.53742e+08	2.54654e+08	12.8466	2.07637e+07	8.1537	1.16695	9.08374
													no Cks1	1.5	65	98164027,66	8592,79	11424		9.29366e+07	4.5842	53	64171236,64	5078,45	12636		6.19935e+07	1.02684e+08	5.18014	4.87374e+06	4.74635	0.297967	5.75211
														3	66	134290802,77	12059,16	11136		1.29195e+08	6.3727	54	87780433,19	6005,78	14616		8.52615e+07	1.41224e+08	7.12439	6.01461e+06	4.2589	0.375847	5.2755
														6	67	226603704,35	10152,50	22320		2.1639e+08	10.6737	55	125220009,88	7034,83	17800		1.22152e+08	2.02329e+08	10.207	7.03063e+06	3.47485	0.233369	2.28637
														30	68	345654854,44	12330,72	28032		3.32828e+08	16.4171	56	208585527,12	6910,47	30184		2.03384e+08	3.36878e+08	16.9946	2.02504e+06	0.601121	0.28874	1.69901
													BGR		69	3926987,03	406,02	9672	457.585			57	1168092,66	142,45	8200	172.343
															70	3516075,46	461,67	7616				58	1509653,61	162,68	9280
															71	3560089,35	481,09	7400				59	1146974,87	195,06	5880
															72	3559704,03	481,56	7392				60	1322751,96	189,18	6992
												7. S191A	Cks1WT	1.5	73	69844778,81	5330,04	13104		6.57464e+07	3.24302	61	43775432,45	2937,16	14904		4.1623e+07	6.89429e+07	3.47799	1.59826e+06	2.31824	0.117485	3.37797
														3	74	89169448,17	5528,86	16128		8.41253e+07	4.14958	62	51458301,11	3308,79	15552		4.92122e+07	8.15136e+07	4.11214	1.30586e+06	1.60202	0.018717	0.455164
														6	75	100274634,21	6114,31	16400		9.51454e+07	4.69316	63	60141369,87	3731,78	16116		5.78139e+07	9.5761e+07	4.83089	307796	0.321421	0.0688657	1.42553
														30	76	149616297,48	8502,86	17596		1.44113e+08	7.10854	64	92398526,27	4916,91	18792		8.96845e+07	1.48551e+08	7.49398	2.21878e+06	1.49362	0.192721	2.57167
													no Cks1	1.5	77	73015302,22	6468,40	11288		6.94849e+07	3.42742	65	43693369,02	3853,03	11340		4.20556e+07	6.96596e+07	3.51414	87334.7	0.125374	0.0433588	1.23384
														3	78	103292904,64	7778,08	13280		9.91395e+07	4.89017	66	60613113,30	4762,19	12728		5.87749e+07	9.73528e+07	4.91119	893318	0.917608	0.0105118	0.214038
														6	79	137695098,07	9016,18	15272		1.32919e+08	6.55637	67	82950560,90	5252,70	15792		8.06698e+07	1.33619e+08	6.74072	350125	0.262032	0.0921767	1.36746
														30	80	254718062,46	11671,47	21824		2.47892e+08	12.2276	68	140086833,92	5681,65	24656		1.36526e+08	2.26137e+08	11.408	1.08776e+07	4.81019	0.40978	3.59203
													BGR		81	2296165,83	279,47	8216	312.757			69	966274,57	130,86	7384	144.423
															82	2744904,43	309,95	8856				70	1031035,17	131,51	7840
															83	2993239,10	322,55	9280				71	1150048,26	156,26	7360
															84	2856227,70	339,06	8424				72	1305595,19	159,06	8208
												8. T173A,S191A	Cks1WT	1.5	85	100761212,42	7314,26	13776		9.51493e+07	4.69335	25	49688991,09	3067,22	16200		4.69262e+07	7.7727e+07	3.92112	8.71114e+06	11.2073	0.386113	9.84701
														3	86	172395882,80	9826,49	17544		1.65249e+08	8.1511	26	77478534,14	4685,45	16536		7.46584e+07	1.23662e+08	6.23841	2.07936e+07	16.8149	0.956344	15.3299
														6	87	261652039,57	11839,46	22100		2.52649e+08	12.4622	27	119109626,68	6294,10	18924		1.15882e+08	1.91944e+08	9.68305	3.03528e+07	15.8134	1.38958	14.3507
														30	88	469230672,56	11143,50	42108		4.52077e+08	22.2992	28	227762911,67	5296,81	43000		2.2043e+08	3.65112e+08	18.419	4.34824e+07	11.9093	1.94014	10.5334
													no Cks1	1.5	89	62116953,58	6312,70	9840		5.81085e+07	2.86627	29	29326356,57	2980,32	9840		2.76482e+07	4.57956e+07	2.31027	6.15642e+06	13.4433	0.278	12.0332
														3	90	97002929,24	8593,46	11288		9.24046e+07	4.55796	30	46879244,26	3875,60	12096		4.48164e+07	7.42324e+07	3.74483	9.0861e+06	12.2401	0.406568	10.8568
														6	91	143159638,14	10651,76	13440		1.37685e+08	6.79145	31	70078490,36	4797,27	14608		6.75872e+07	1.11949e+08	5.64754	1.28677e+07	11.4942	0.571955	10.1275
														30	92	294536388,71	13281,76	22176		2.85503e+08	14.0827	32	154040588,57	5874,93	26220		1.49569e+08	2.47741e+08	12.4979	1.88807e+07	7.62114	0.792429	6.34051
													BGR		93	2746641,73	366,22	7500	407.367			33	1016090,27	153,40	6624	170.542
															94	2789432,26	415,09	6720				34	1021931,16	168,97	6048
															95	3225966,14	438,31	7360				35	1331284,14	179,90	7400
															96	2229557,42	409,85	5440				36	1515444,44	179,90	8424
												9. Inh-RXL	Cks1WT	1.5	97	645460383,52	26009,85	24816		6.29935e+08	31.0723	73	336110261,72	14893,22	22568		3.31698e+08	5.49414e+08	27.7165	4.02603e+07	7.32785	1.67788	6.05374
														3	98	784608007,06	31988,26	24528		7.69263e+08	37.9448	74	365162815,20	14916,78	24480		3.60377e+08	5.96917e+08	30.1129	8.61729e+07	14.4363	3.91595	13.0042
														6	99	915892130,00	37231,39	24600		9.00502e+08	44.4183	75	431528494,02	15324,17	28160		4.26023e+08	7.05651e+08	35.5982	9.74253e+07	13.8064	4.41003	12.3883
														30	100	1344288384,00	39306,68	34200		1.32289e+09	65.2532	76	785570832,08	23761,97	33060		7.79108e+08	1.29049e+09	65.1017	1.62016e+07	1.25546	0.0757177	0.116307
													no Cks1	1.5	101	1281614397,70	41637,89	30780		1.26236e+09	62.2672	77	976505363,79	35457,71	27540		9.71121e+08	1.60853e+09	81.1463	1.73088e+08	10.7606	9.43951	11.6327
														3	102	1756958879,84	47088,31	37312		1.73362e+09	85.5126	78	1384162792,26	40888,66	33852		1.37754e+09	2.28172e+09	115.107	2.74053e+08	12.0108	14.7971	12.8551
														6	103	2239353626,33	54565,15	41040		2.21368e+09	109.192	79	1631351783,64	50575,14	32256		1.62505e+09	2.69167e+09	135.788	2.38998e+08	8.87915	13.2978	9.79306
														30	104	3445908779,23	51370,14	67080		3.40394e+09	167.903	80	2620763746,20	40354,21	64944		2.60807e+09	4.31992e+09	217.928	4.57988e+08	10.6018	25.0125	11.4774
													BGR		105	4470140,84	409,65	10912	625.623			81	999083,91	169,91	5880	195.495
															106	4699904,87	489,57	9600				82	1374598,32	190,49	7216
															107	6293595,13	702,41	8960				83	1321162,34	224,08	5896
															108	9275206,64	900,86	10296				84	1435426,99	197,50	7268
												10. T5A	Cks1WT	1.5	109	87699367,22	6218,05	14104		8.08021e+07	3.98565	97	53301389,15	3403,66	15660		5.11353e+07	8.46988e+07	4.27283	1.94837e+06	2.30035	0.143587	3.36048
														3	110	98479991,78	6582,89	14960		9.11641e+07	4.49677	98	56516489,05	3504,25	16128		5.42856e+07	8.9917e+07	4.53607	623557	0.693481	0.0196495	0.433184
														6	111	100109170,39	7022,25	14256		9.31375e+07	4.59411	99	58667142,52	3637,60	16128		5.64363e+07	9.34792e+07	4.71578	170850	0.182768	0.0608316	1.28996
														30	112	120812295,05	7800,38	15488		1.13238e+08	5.5856	100	70479386,73	3790,84	18592		6.79077e+07	1.1248e+08	5.67432	379025	0.336971	0.0443602	0.781771
													no Cks1	1.5	113	101844214,47	7976,52	12768		9.56002e+07	4.71559	101	56152955,32	4389,69	12792		5.43835e+07	9.00791e+07	4.54425	2.76056e+06	3.0646	0.0856697	1.88523
														3	114	129616023,73	8767,32	14784		1.22386e+08	6.03684	102	80014079,16	4086,52	19580		7.73057e+07	1.28047e+08	6.45962	2.83027e+06	2.21034	0.211389	3.27247
														6	115	155543936,32	10048,06	15480		1.47974e+08	7.29897	103	96168099,73	5237,91	18360		9.36285e+07	1.55083e+08	7.82354	3.55475e+06	2.29216	0.262281	3.35247
														30	116	250495471,72	10745,34	23312		2.39095e+08	11.7936	104	163952162,26	5710,23	28712		1.59981e+08	2.64987e+08	13.3679	1.29458e+07	4.88546	0.787118	5.88813
													BGR		117	3600022,74	446,43	8064	489.033			105	647909,00	125,37	5168	138.323
															118	3903455,94	488,42	7992				106	786135,88	119,11	6600
															119	4322477,86	494,79	8736				107	753309,17	149,47	5040
															120	4186618,04	526,49	7952				108	1293802,13	159,34	8120
												The overall 32P-ATP label signal intesities of replica experiments
												32P total signal caliber of 4ul reaction aliquot	Replica 1							Replica 2
													Fraction of reaction micture	Quanti-fied area #	Volume	Average Intensity	Area	Avg area back-ground	32P signal w/o area background	Fraction of reaction micture	Quanti-fied area #	Volume	Average Intensity	Area	Avg area back-ground	32P signal w/o area background	Coefficient to replica 1
													0.001	157	757958223,11	20511,97	36952		7.57958e+08	0.001	157	477771843,31	11110,97	43000		4.77772e+08	0.630341
													0.0001	158	79252851,13	3090,50	25644		7.92529e+07	0.0001	158	45738468,52	1817,90	25160		4.57385e+07	0.577121
													1e-05	159	9713440,48	369,16	26312		9.71344e+06	1e-05	159	6177772,35	240,27	25712		6.17777e+06
														160	2778479,76	88,64	31344	131.365			160	1648155,55	60,00	27468	91.755
														161	2945370,53	86,01	34244				161	1994552,33	61,01	32692
														162	2711867,78	88,08	30788				162	1730368,84	62,50	27684

## Sheet: Fig. 2b
	Figure 2b
		The values (%) of hyperphosphorylated form of Sic1 on graphs										32P signal quantification by ImageQuant, Typhoon imager												Quantification areas of 32P autoradiography of the experiment
		Time (min)	wt	T5A	T2,5A	T2,5S	T173A	T173S	9-SP	Sic1wt / -Cks1		Sic1 / gel #	Cks1 state	Reaction time (min)	Band position	Quanti-fied area, #	Volume	Average Intensity	Area	Avg BGR	W/O BGR	Upper band %
		1e-05	0	0	0	0	0	0	0	0		1. WT	Cks1WT	1.5	All	1	164525192,87	1775,81	92648		1.23588e+08	21.14
		1.5	21.14	7.91454	8.02621	8.65654	43.7681	32.0872	5.39982	2.19346				1.5	Upper	2	29944117,22	3465,75	8640		2.61265e+07
		3	25.0549	11.6452	9.4602	11.4026	66.3218	51.703	11.712	4.06678				3	All	3	176700713,70	1856,26	95192		1.3464e+08	25.0549
		6	25.5781	12.7507	11.5656	12.5255	79.3878	68.1778	25.5275	21.1736				3	Upper	4	37678764,72	4220,29	8928		3.37339e+07
		30	28.4902	13.5858	15.0773	17.7452	82.5532	81.6467	76.6177	86.1614				6	All	5	173427674,79	1858,58	93312		1.32197e+08	25.5781
														6	Upper	6	37684249,68	4301,85	8760		3.38136e+07
		The illustrative curves were fitted by using hyperbolic saturation equation y = ymax · x / ((0.5 · ymax)˄6 + x												30	All	7	221835944,96	2254,43	98400		1.78357e+08	28.4902
														30	Upper	8	54759344,15	6133,44	8928		5.08145e+07
		x = time (min)											BGR			9	4724819,62	419,76	11256	441.855
		y = hyperphosphorylation value (%)														10	5324330,47	428,28	12432
																11	6129080,96	475,86	12880
																12	4773997,77	443,52	10764
												2. T173A	Cks1WT	1.5	All	13	176289088,75	2197,71	80215		1.39673e+08	43.7681
														1.5	Upper	14	66347005,97	5807,69	11424		6.11323e+07
														3	All	15	265122182,48	2665,72	99456		2.19723e+08	66.3218
														3	Upper	16	152589841,87	10145,60	15040		1.45724e+08
														6	All	17	361377635,36	3514,80	102816		3.14445e+08	79.3878
														6	Upper	18	257814592,82	14380,56	17928		2.49631e+08
														30	All	19	600190216,27	5274,26	113796		5.48245e+08	82.5532
														30	Upper	20	462141527,24	22095,12	20916		4.52594e+08
													BGR			21	4180641,00	465,76	8976	456.472
																22	4848533,82	461,94	10496
																23	4442195,06	468,59	9480
																24	4783994,49	429,60	11136
												3. T173S	Cks1WT	1.5	All	25	190151483,22	1805,81	105300		1.42759e+08	32.0872
														1.5	Upper	26	50344063,47	4994,45	10080		4.58074e+07
														3	All	27	236404234,23	2046,15	115536		1.84405e+08	51.703
														3	Upper	28	101100106,93	7903,39	12792		9.53428e+07
														6	All	29	298383925,65	2599,16	114800		2.46716e+08	68.1778
														6	Upper	30	174974530,84	11633,94	15040		1.68205e+08
														30	All	31	489774643,44	3975,44	123200		4.34326e+08	81.6467
														30	Upper	32	363801437,90	17819,43	20416		3.54613e+08
													BGR			33	3758210,89	437,82	8584	450.07
																34	4635266,70	433,53	10692
																35	3952290,70	499,03	7920
																36	3838121,70	429,90	8928
												4. T5A	Cks1WT	1.5	All	37	135587125,96	1498,53	90480		9.79178e+07	7.91454
														1.5	Upper	38	9818058,04	1976,26	4968		7.74974e+06
														3	All	39	141348848,89	1698,66	83212		1.06705e+08	11.6452
														3	Upper	40	14990588,18	2433,54	6160		1.2426e+07
														6	All	41	147085366,28	1673,10	87912		1.10485e+08	12.7507
														6	Upper	42	16807091,99	2573,04	6532		1.40876e+07
														30	All	43	178669379,27	1861,14	96000		1.38702e+08	13.5858
														30	Upper	44	21847998,10	3027,72	7216		1.88438e+07
													BGR			45	5412653,59	433,71	12480	416.327
																46	5487722,11	404,94	13552
																47	5464320,19	402,14	13588
																48	5975535,44	424,52	14076
												5. T2,5A	Cks1WT	1.5	All	49	173358701,28	1596,66	108576		1.26653e+08	8.02621
														1.5	Upper	50	13054440,02	1943,78	6716		1.01655e+07
														3	All	51	180285817,80	1712,12	105300		1.3499e+08	9.4602
														3	Upper	52	15580124,14	2385,20	6532		1.27703e+07
														6	All	53	188926953,09	1708,20	110600		1.41351e+08	11.5656
														6	Upper	54	19486606,24	2670,86	7296		1.63481e+07
														30	All	55	210335412,80	1788,57	117600		1.59748e+08	15.0773
														30	Upper	56	27619878,10	3361,72	8216		24085663
													BGR			57	4911092,62	425,42	11544	430.163
																58	4547281,67	433,24	10496
																59	4031905,62	433,72	9296
																60	4426595,30	428,27	10336
												6. T2,5S	Cks1WT	1.5	All	61	170394749,83	1590,63	107124		1.26285e+08	8.65654
														1.5	Upper	62	14100848,98	1832,23	7696		1.09319e+07
														3	All	63	180197811,90	1660,20	108540		1.35505e+08	11.4026
														3	Upper	64	18909975,01	2251,19	8400		1.54512e+07
														6	All	65	191142627,85	1766,31	108216		1.46583e+08	12.5255
														6	Upper	66	21517649,39	2806,16	7668		1.83603e+07
														30	All	67	217960555,53	2057,24	105948		1.74335e+08	17.7452
														30	Upper	68	34302671,49	4195,53	8176		3.09361e+07
													BGR			69	3764566,40	464,07	8112	411.762
																70	4782314,78	399,46	11972
																71	4380550,81	399,98	10952
																72	7271916,63	383,54	18960
												7. 9SP	Cks1WT	1.5	All	73	201389343,26	1558,26	129240		1.3637e+08	5.39982
														1.5	Upper	74	15403086,55	963,90	15980		7.36375e+06
														3	All	75	225676326,94	1916,54	117752		1.66437e+08	11.712
														3	Upper	76	26737568,84	1856,78	14400		1.94931e+07
														6	All	77	263061132,99	2149,19	122400		2.01483e+08	25.5275
														6	Upper	78	58034138,58	4423,33	13120		5.14336e+07
														30	All	79	383840190,64	3090,90	124184		3.21365e+08	61.998
														30	Upper	80	207691505,24	12362,59	16800		1.9924e+08
													BGR			81	5175441,35	493,46	10488	503.088
																82	5617576,82	506,09	11100
																83	6455124,33	510,85	12636
																84	6746187,90	501,95	13440
												8. Sic1-wt/(-Cks1)	noCks1	1.5	All	85	120906142,40	1052,82	114840		7.01635e+07	2.19346
														1.5	Upper	89	7046291,75	565,33	12464		1.53901e+06
														3	All	86	142997681,96	1362,40	104960		9.66206e+07	4.06678
														3	Upper	90	8828634,60	796,23	11088		3.92935e+06
														6	All	87	186680733,25	1709,09	109228		1.38418e+08	21.1736
														6	Upper	91	35373781,66	2576,76	13728		2.9308e+07
														30	All	88	318741943,37	2658,84	119880		2.65772e+08	68.3517
														30	Upper	92	188786138,69	11705,49	16128		1.8166e+08
													BGR			9	4724819,62	419,76	11256	441.855
																10	5324330,47	428,28	12432
																11	6129080,96	475,86	12880
																12	4773997,77	443,52	10764

## Sheet: Fig. 2c
	Figure 2c
		32P-signal autoradiography by Typhoon imager
		Uncropped image of Phos-Tag gels*					Uncropped image of SDS-PAGE gels*
	*Protein ladder used: PageRuler™ Prestained Protein Ladder, 10 to 180 kDa (Thermo Scientific, cat # 26617)
		The amino acid sequences of Sic1 proteins used in the experiment
		>WT-Sic1
		MGSSHHHHHHSSGLVPRGSHMASMTPSTPPRSRGTRYLAQPSGNTSSSALMQGQKTPQKPSQNLVPVTPSTTKSFKNAPLLAPPNSNMGMTSPFNGLTSPQRSPFPKSSVKRTLFQFESHDNGTVREEQEPLGRVNRILFPTQQNVDIDAAEEEEEGEVLLPPSRPTSARQLHLSLERDEFDQTHRKKIIKDVPGTPSDKVITFELAKNWNNNSPKNDARSQESEDEEDIIINPVRVGKNPFASDELVTQEIRNERKRAMLRENPDIEDVITYVNKKGEVVEKRRLTDEEKRRFKPKALFQSRDQEH
		>Swap1-Sic1
		MGSSHHHHHHSSGLVPRGSHMASMTPGTPSDSRGTRYLAQPSGNTSSSALMQGQKTPQKPSQNLVPVTPSTTKSFKNAPLLAPPNSNMGMTSPFNGLTSPQRSPFPKSSVKRTLFQFESHDNGTVREEQEPLGRVNRILFPTQQNVDIDAAEEEEEGEVLLPPSRPTSARQLHLSLERDEFDQTHRKKIIKDVPSTPPRKVITFELAKNWNNNSPKNDARSQESEDEEDIIINPVRVGKNPFASDELVTQEIRNERKRAMLRENPDIEDVITYVNKKGEVVEKRRLTDEEKRRFKPKALFQSRDQEH
		>Swap2-Sic1
		MGSSHHHHHHSSGLVPRGSHMASMTPGTPSDKVITFELAKNWNNNSSSALMQGQKTPQKPSQNLVPVTPSTTKSFKNAPLLAPPNSNMGMTSPFNGLTSPQRSPFPKSSVKRTLFQFESHDNGTVREEQEPLGRVNRILFPTQQNVDIDAAEEEEEGEVLLPPSRPTSARQLHLSLERDEFDQTHRKKIIKDVPSTPPRSRGTRYLAQPSGNTSPKNDARSQESEDEEDIIINPVRVGKNPFASDELVTQEIRNERKRAMLRENPDIEDVITYVNKKGEVVEKRRLTDEEKRRFKPKALFQSRDQEH
		>Swap3-Sic1
		MGSSHHHHHHSSGLVPRGSHMASMKIIKDVPGTPSDKVITFELAKNWNNNSPKNDSQNLVPVTPSTTKSFKNAPLLAPPNSNMGMTSPFNGLTSPQRSPFPKSSVKRTLFQFESHDNGTVREEQEPLGRVNRILFPTQQNVDIDAAEEEEEGEVLLPPSRPTSARQLHLSLERDEFDQTHRKTPSTPPRSRGTRYLAQPSGNTSSSALMQGQKTPQKPARSQESEDEEDIIINPVRVGKNPFASDELVTQEIRNERKRAMLRENPDIEDVITYVNKKGEVVEKRRLTDEEKRRFKPKALFQSRDQEH
