# Supplementary material for: A processive phosphorylation circuit with multiple kinase inputs and mutually diversional routes controls G1/S decision
Source: Nat Commun. 2020 Apr 15;11:1836. doi: 10.1038/s41467-020-15685-z (PMC7160111; doi:10.1038/s41467-020-15685-z)
Supplement: Supplementary file 3 — Source data [file 41467_2020_15685_MOESM3_ESM.zip › Source_data_Fig_3.xlsx]

## Sheet: Fig. 3a
	Figure 3a
		Replica 1. 32P-signal autoradiography by Typhoon imager for the source data of Fig. 3a												Replica 2. 32P-signal autoradiography by Typhoon imager for the source data of Fig. 3a												Replica 3. Data not included in figure S1b,c due to different timepoints of the reaction.											Data presented in bar diagram
																										Data used qualitatively to confirm previous results of Rep 1 and Rep 2.
		Uncropped image of SDS-PAGE gels*												Uncropped image of SDS-PAGE gel included in Fig. 3a*												Uncropped gel image, 32P-phosphorylation, Typhoon Imager*											Clb5/Cdk1 complex	Cks1-wt
																																					time (min)	1.5	3	6	30
																																					Number of values	2	2	2	2
																																					Mean	4.01469	4.25175	4.9278	6.40734
																																					Std. Deviation	0.176092	0.151144	0.0567485	0.251196
																										*Protein ladder used: PageRuler™ Prestained Protein Ladder, 10 to 180 kDa (Thermo Scientific, cat # 26617)
		*Protein ladder used: PageRuler™ Prestained Protein Ladder, 10 to 180 kDa (Thermo Scientific, cat # 26617)												*Protein ladder used: PageRuler™ Prestained Protein Ladder, 10 to 180 kDa (Thermo Scientific, cat # 26617)
		Replica 1. 32P signal quantification by Typhoon imager, ImageQuant software												Replica 2. 32P signal quantification by Typhoon imager, ImageQuant software												Replica 3. Quantified 32-P signals by ImageQuant.
		Intracomplex Cdk1 Y19 phosphorylation by Swe 1 serves as a single site phosphorylation standard per Clb5/Cdk1/Sic1 stoichiometric complex.												Intracomplex Cdk1 Y19 phosphorylation by Swe 1 serves as a single site phosphorylation standard per Clb5/Cdk1/Sic1 stoichiometric complex.												Intracomplex Cdk1 Y19 phosphorylation by Swe 1 serves as a single site phosphorylation standard per Clb5/Cdk1/Sic1 stoichiometric complex.
		Clb5/Cdk1 complex	Swe1	Quantified protein band	Time (min)	Quanti-fied area #	Volume	Average Intensity	Area	AVG gel back-ground	Protein 32P signal w/o gel back-ground	n(p)/Sic1 in pY19-Cdk1 units		Clb5/Cdk1 complex	Swe1	Quanti-fied protein band	Time (min)	Quanti-fied area #	Volume	Average Intensity	Area	AVG gel back-ground	Protein 32P signal w/o gel back-ground	n(p)/Sic1 in pY19-Cdk1 units			Time (min)	Quanti-fied area #	Volume	Average Intensity	Area	Avg back-ground	W/o back-ground	Average Cdk1 pY19 32P signal	Average Cdk1 pY19 32P signal normalised to amount of Cdk1.
		Cks1-wt	none	Sic1	1.5	1	1.21275e+07	758.91	15980		1.10326e+07	4.19078		Cks1-wt	none	Sic1	1.5	1	2.08404e+07	1393.07	14960		1.95888e+07	3.8386		Cdk1 single site 32P signal	60	21	1701890,44	243,41	6992		1.11957e+06	1.17435e+06	587177
		Cks1-wt	none	Sic1	3	2	1.27056e+07	781.02	16268		1.1591e+07	4.40289		Cks1-wt	none	Sic1	3	2	2.21948e+07	1463.27	15168		2.09258e+07	4.1006			70	22	1924381,40	241,51	7968		1.26078e+06
		Cks1-wt	none	Sic1	6	3	1.43278e+07	814.27	17596		1.31223e+07	4.98455		Cks1-wt	none	Sic1	6	3	26249657	1577.5	16640		24857513	4.87105			80	23	1958884,45	199,89	9800		1.14271e+06
		Cks1-wt	none	Sic1	30	4	1.89598e+07	908.03	20880		1.75292e+07	6.65853		Cks1-wt	none	Sic1	30	4	3.28876e+07	1869.04	17596		3.14155e+07	6.15614		Gel background		24	561050,68	83,79	6696	83.2833
		Cks1-wt	Swe1	Cdk1	30	5	3.04928e+06	394.58	7728		2.51981e+06			Cks1-wt	Swe1	Cdk1	30	5	4.75864e+06	897.18	5304		4.31489e+06					25	582621,41	87,74	6640
		Cks1-wt	Swe1	Cdk1	60	6	3.14891e+06	384.01	8200		2.58711e+06			Cks1-wt	Swe1	Cdk1	60	6	5.37235e+06	894.8	6004		4.87004e+06					26	677278,01	78,32	8648
		Cks1-wt	Swe1	Cdk1	90	7	3.22016e+06	407	7912		2.67809e+06			Cks1-wt	Swe1	Cdk1	90	7	5.92115e+06	846.85	6992		5.33618e+06			*In replica 3 Clb5-Cdk1 doubled amount was used for Swe1 reaction compared to Sic1 reaction
		BGR				8	836500	68.75	12168	68.5125				BGR				8	766334	82.86	9248	83.6625
						9	826122	63.94	12920									9	700569	78.05	8976					Sic1 intracomplex phosphorylation stoiciometry quantification
						10	814240	70.53	11544									10	814481	85.55	9520						Cks1	Time (min)	Quanti-fied area #	Volume	Average Intensity	Area	AVG gel back-ground	Protein 32P signal w/o gel back-ground	n(p)/Sic1 in pY19-Cdk1 units
						11	712799	70.83	10064									11	803208	88.19	9108					Sic1-wt intra-complex 32P signal	+CKS1	0.5	1	2006565,56	164,31	12212		1.46295e+06	2.4915
		Cks1-TM	none	Sic1	1.5	12	1.41597e+07	981.13	14432		1.31191e+07	4.85108		Cks1-TM	none	Sic1	1.5	12	2.45917e+07	2082.63	11808		2.35325e+07	5.01191				2	2	3418481,21	263,77	12960		2.84157e+06	4.83937
		Cks1-TM	none	Sic1	3	13	1.91448e+07	1149.15	16660		1.79436e+07	6.63503		Cks1-TM	none	Sic1	3	13	3.15706e+07	2498.47	12636		3.04371e+07	6.48246				4	3	3531003,79	283,30	12464		2.97617e+06	5.06861
		Cks1-TM	none	Sic1	6	14	2.53335e+07	1262.89	20060		2.38872e+07	8.83283		Cks1-TM	none	Sic1	6	14	4.22864e+07	2677.71	15792		4.08698e+07	8.7044				10	4	3876042,42	276,54	14016		3.25212e+06	5.53857
		Cks1-TM	none	Sic1	30	15	4.61208e+07	1689.4	27300		4.41524e+07	16.3263		Cks1-TM	none	Sic1	30	15	7.35027e+07	3586.2	20496		7.16641e+07	15.2629			-CKS1	0.5	5	1171319,79	117,84	9940		728841	1.24126
		Cks1-TM	Swe1	Cdk1	30	16	3.01542e+06	427.36	7056		2.50669e+06			Cks1-TM	Swe1	Cdk1	30	16	5.01661e+06	796.29	6300		4.45148e+06					2	6	2786956,34	305,99	9108		2.38151e+06	4.05587
		Cks1-TM	Swe1	Cdk1	60	17	3.3061e+06	373.32	8856		2.66759e+06			Cks1-TM	Swe1	Cdk1	60	17	5.1351e+06	804.37	6384		4.56244e+06					4	7	4238560,96	324,25	13072		3.65666e+06	6.22753
		Cks1-TM	Swe1	Cdk1	90	18	3.41947e+06	363.46	9408		2.74115e+06			Cks1-TM	Swe1	Cdk1	90	18	5.38073e+06	873.5	6160		4828167					10	8	5613314,57	403,49	13912		4.99402e+06	8.50514
		BGR				19	668523	69.12	9672	72.1				BGR				19	690010	85.19	8100	89.7025					Gel background		9	460887,80	47,91	9620	44.515
						20	657278	65.83	9984									20	710203	84.31	8424								10	379923,22	41,12	9240
						21	720198	72.75	9900									21	773514	96.79	7992
						22	788317	80.7	9768									22	769418	92.52	8316					Quantified areas, 32P-phosphorylation, Typhoon Imager, Image Quant
		Quantification areas of 32P autoradiography of the experiment												Quantification areas of 32P autoradiography of the experiment

## Sheet: Fig. 3b,c,d
	Figure 3b,c,d
		Replica 1. 32P-signal autoradiography by Typhoon imager for the source data of Fig. 3b,c,d diagrams												Replica 2. 32P-signal autoradiography by Typhoon imager for the source data of Fig. 3b,c,d diagrams											Data presented in Fig. 3b,c, d diagrams						The amino acid sequences of Sic1 proteins used in the experiment
		Uncropped image of SDS-PAGE gels included in Fig. 3b and 3d*												Uncropped image of SDS-PAGE gels*											Sic1 version	Cks1 version	Time (min)	Mean	STD		>WT-Sic1
																									wt	(+Cks1)	0.5	2.50058	0.11369		MGSSHHHHHHSSGLVPRGSHMASMTPSTPPRSRGTRYLAQPSGNTSSSALMQGQKTPQKPSQNLVPVTPSTTKSFKNAPLLAPPNSNMGMTSPFNGLTSPQRSPFPKSSVKRTLFQFESHDNGTVREEQEPLGRVNRILFPTQQNVDIDAAEEEEEGEVLLPPSRPTSARQLHLSLERDEFDQTHRKKIIKDVPGTPSDKVITFELAKNWNNNSPKNDARSQESEDEEDIIINPVRVGKNPFASDELVTQEIRNERKRAMLRENPDIEDVITYVNKKGEVVEKRRLTDEEKRRFKPKALFQSRDQEH
																											1	3.58693	0.131573		>T2-8AP-Sic1
																											2	4.36436	0.174516		MGSSHHHHHHSSGLVPRGSHMASMTPSAPPRSRGTRYLAQPSGNTSSSALMQGQKAPQKPSQNLVPVAPSTTKSFKNAPLLAPPNSNMGMTAPFNGLTAPQRAPFPKSSVKRTLFQFESHDNGTVREEQEPLGRVNRILFPTQQNVDIDAAEEEEEGEVLLPPSRPTSARQLHLSLERDEFDQTHRKKIIKDVPGAPSDKVITFELAKNWNNNAPKNDARSQESEDEEDIIINPVRVGKNPFASDELVTQEIRNERKRAMLRENPDIEDVITYVNKKGEVVEKRRLTDEEKRRFKPKALFQSRDQEH
																											4	4.55492	0.227688		>T5-8AP-Sic1
																											6	5	0		MGSSHHHHHHSSGLVPRGSHMASMAPSTPPRSRGTRYLAQPSGNTSSSALMQGQKAPQKPSQNLVPVAPSTTKSFKNAPLLAPPNSNMGMTAPFNGLTAPQRAPFPKSSVKRTLFQFESHDNGTVREEQEPLGRVNRILFPTQQNVDIDAAEEEEEGEVLLPPSRPTSARQLHLSLERDEFDQTHRKKIIKDVPGAPSDKVITFELAKNWNNNAPKNDARSQESEDEEDIIINPVRVGKNPFASDELVTQEIRNERKRAMLRENPDIEDVITYVNKKGEVVEKRRLTDEEKRRFKPKALFQSRDQEH
																											30	6.76235	0.188218		>T33-8AP-Sic1
																															MGSSHHHHHHSSGLVPRGSHMASMAPSAPPRSRGTRYLAQPSGNTSSSALMQGQKTPQKPSQNLVPVAPSTTKSFKNAPLLAPPNSNMGMTAPFNGLTAPQRAPFPKSSVKRTLFQFESHDNGTVREEQEPLGRVNRILFPTQQNVDIDAAEEEEEGEVLLPPSRPTSARQLHLSLERDEFDQTHRKKIIKDVPGAPSDKVITFELAKNWNNNAPKNDARSQESEDEEDIIINPVRVGKNPFASDELVTQEIRNERKRAMLRENPDIEDVITYVNKKGEVVEKRRLTDEEKRRFKPKALFQSRDQEH
																															>T45-8AP-Sic1
																															MGSSHHHHHHSSGLVPRGSHMASMAPSAPPRSRGTRYLAQPSGNTSSSALMQGQKAPQKPSQNLVPVTPSTTKSFKNAPLLAPPNSNMGMTAPFNGLTAPQRAPFPKSSVKRTLFQFESHDNGTVREEQEPLGRVNRILFPTQQNVDIDAAEEEEEGEVLLPPSRPTSARQLHLSLERDEFDQTHRKKIIKDVPGAPSDKVITFELAKNWNNNAPKNDARSQESEDEEDIIINPVRVGKNPFASDELVTQEIRNERKRAMLRENPDIEDVITYVNKKGEVVEKRRLTDEEKRRFKPKALFQSRDQEH
																															>S69-8AP-Sic1
																															MGSSHHHHHHSSGLVPRGSHMASMAPSAPPRSRGTRYLAQPSGNTSSSALMQGQKAPQKPSQNLVPVAPSTTKSFKNAPLLAPPNSNMGMTSPFNGLTAPQRAPFPKSSVKRTLFQFESHDNGTVREEQEPLGRVNRILFPTQQNVDIDAAEEEEEGEVLLPPSRPTSARQLHLSLERDEFDQTHRKKIIKDVPGAPSDKVITFELAKNWNNNAPKNDARSQESEDEEDIIINPVRVGKNPFASDELVTQEIRNERKRAMLRENPDIEDVITYVNKKGEVVEKRRLTDEEKRRFKPKALFQSRDQEH
																															>S80-8AP-Sic1
																										(-Cks1)	0.5	0.934976	0.0456621		MGSSHHHHHHSSGLVPRGSHMASMAPSAPPRSRGTRYLAQPSGNTSSSALMQGQKAPQKPSQNLVPVAPSTTKSFKNAPLLAPPNSNMGMTAPFNGLTAPQRSPFPKSSVKRTLFQFESHDNGTVREEQEPLGRVNRILFPTQQNVDIDAAEEEEEGEVLLPPSRPTSARQLHLSLERDEFDQTHRKKIIKDVPGAPSDKVITFELAKNWNNNAPKNDARSQESEDEEDIIINPVRVGKNPFASDELVTQEIRNERKRAMLRENPDIEDVITYVNKKGEVVEKRRLTDEEKRRFKPKALFQSRDQEH
																											1	1.62619	0.0166019		>T173-8AP-Sic1
																											2	2.81121	0.0290031		MGSSHHHHHHSSGLVPRGSHMASMAPSAPPRSRGTRYLAQPSGNTSSSALMQGQKAPQKPSQNLVPVAPSTTKSFKNAPLLAPPNSNMGMTAPFNGLTAPQRAPFPKSSVKRTLFQFESHDNGTVREEQEPLGRVNRILFPTQQNVDIDAAEEEEEGEVLLPPSRPTSARQLHLSLERDEFDQTHRKKIIKDVPGTPSDKVITFELAKNWNNNAPKNDARSQESEDEEDIIINPVRVGKNPFASDELVTQEIRNERKRAMLRENPDIEDVITYVNKKGEVVEKRRLTDEEKRRFKPKALFQSRDQEH
																											4	4.46409	0.0241289		>S191-8AP-Sic1
																											6	5.65414	0.0290029		MGSSHHHHHHSSGLVPRGSHMASMAPSAPPRSRGTRYLAQPSGNTSSSALMQGQKAPQKPSQNLVPVAPSTTKSFKNAPLLAPPNSNMGMTAPFNGLTAPQRAPFPKSSVKRTLFQFESHDNGTVREEQEPLGRVNRILFPTQQNVDIDAAEEEEEGEVLLPPSRPTSARQLHLSLERDEFDQTHRKKIIKDVPGAPSDKVITFELAKNWNNNSPKNDARSQESEDEEDIIINPVRVGKNPFASDELVTQEIRNERKRAMLRENPDIEDVITYVNKKGEVVEKRRLTDEEKRRFKPKALFQSRDQEH
																											30	11.7634	0.0262868		>9AP-Sic1dC
																															MGSSHHHHHHSSGLVPRGSHMASMAPSAPPRSRGTRYLAQPSGNTSSSALMQGQKAPQKPSQNLVPVAPSTTKSFKNAPLLAPPNSNMGMTAPFNGLTAPQRAPFPKSSVKRTLFQFESHDNGTVREEQEPLGRVNRILFPTQQNVDIDAAEEEEEGEVLLPPSRPTSARQLHLSLERDEFDQTHRKKIIKDVPGAPSDKVITFELAKNWNNNAPKNDARSQESEDEEDIIINPVRVG
																									9AP	(+Cks1)	0.5	0.0450534	0.000149403
																											1	0.0662194	0.000567281
																											2	0.117358	0.00259732
																											4	0.207182	0.0251221
																											6	0.338382	0.0370665
																											30	1.87057	0.243372
																										(-Cks1)	0.5	0.0187633	0.0170814
																											1	0.0354787	0.0158539
																											2	0.0603277	0.0244276
		*Protein ladder used: PageRuler™ Prestained Protein Ladder, 10 to 180 kDa (Thermo Scientific, cat # 26617)												*Protein ladder used: PageRuler™ Prestained Protein Ladder, 10 to 180 kDa (Thermo Scientific, cat # 26617)													4	0.104431	0.0286802
																											6	0.165947	0.0323917
		Replica 1. 32P signal quantification by Typhoon imager, ImageQuant software												Replica 2. 32P signal quantification by Typhoon imager, ImageQuant software													30	0.745463	0.160259
		Sic1 version	Cks1 version	Time (min)	Quanti-fied area #	Volume	Average Intensity	Area	Average gel back-ground	Sic1 signal w/o gel back-ground	n(PO4)/Sic1			Sic1 version	Cks1 version	Time (min)	Quanti-fied area #	Volume	Average Intensity	Area	Average gel back-ground	Sic1 signal w/o gel back-ground	n(PO4)/Sic1 rep2
		wt	(+Cks1)	0.5	1	1.04436e+07	848.24	12312		9.18443e+06	2.61427			wt	(+Cks1)	0.5	1	1.39216e+07	1496.94	9300		1.25273e+07	2.38689
				1	2	1.43888e+07	1110.59	12956		1.30638e+07	3.7185					1	2	1.98879e+07	1700.98	11692		1.8135e+07	3.45536
				2	3	1.73033e+07	1303.74	13272		1.59459e+07	4.53888					2	3	2.39089e+07	1867.88	12800		2.19899e+07	4.18984
				4	4	1.81918e+07	1338.82	13588		1.68022e+07	4.7826					4	4	2.47259e+07	1839.72	13440		2.27109e+07	4.32723
				6	5	1.90386e+07	1322.13	14400		1.75659e+07	5					6	5	2.83318e+07	2032.41	13940		2.62419e+07	5		T2	(+Cks1)	0.5	0.0419523	0.00173159
				30	6	2.61417e+07	1551.62	16848		2.44186e+07	6.95056					30	6	3.67655e+07	2436.74	15088		3.45035e+07	6.57413				1	0.0993074	0.00298682
					7	705274	101.33	6960	102.27								7	1.18148e+06	148.88	7936	149.92						2	0.208803	0.0270321
					8	811835	99.49	8160									8	1.12966e+06	140.09	8064							4	0.481925	0.0565031
					9	806293	98.62	8176									9	1.24939e+06	153.11	8160							6	0.805742	0.0585612
					10	820198	97.64	8400									10	1.15298e+06	152.91	7540							30	4.69625	0.0726994
					11	901760	100.46	8976									11	1.25646e+06	158.01	7952
					12	835772	116.08	7200									12	1.17279e+06	146.52	8004
			(-Cks1)	0.5	13	3.89437e+06	548.5	7100		3.12433e+06	0.889314				(-Cks1)	0.5	13	6.41475e+06	745.9	8600		5.14676e+06	0.980638
				1	14	6.72759e+06	763.11	8816		5.77143e+06	1.64279					1	14	9.55175e+06	1275.61	7488		8.44772e+06	1.60959
				2	15	1.12276e+07	974.62	11520		9.97822e+06	2.84022					2	15	1.59291e+07	1769.9	9000		1.46021e+07	2.78221
				4	16	1.72187e+07	1152.53	14940		1.55984e+07	4.43996					4	16	2.52331e+07	2218.1	11376		2.35559e+07	4.48821
				6	17	2.16878e+07	1366.08	15876		1.9966e+07	5.68314					6	17	3.13169e+07	2573.71	12168		2.95229e+07	5.62514			(-Cks1)	0.5	0.0532444	0.0242756
				30	18	4.39679e+07	1744.76	25200		4.12348e+07	11.7371					30	18	6.48351e+07	3231.42	20064		6.18769e+07	11.7897				1	0.088481	0.0260642
					19	686945	111.95	6136	108.457								19	1.01502e+06	138.21	7344	147.44						2	0.163691	0.0631276
					20	649516	105.37	6164									20	966301	142.02	6804							4	0.291068	0.0773162
					21	615044	101.29	6072									21	1.21275e+06	145.2	8352							6	0.42533	0.0853052
					22	773364	108.5	7128									22	1.05942e+06	148.63	7128							30	1.7109	0.162548
					23	921264	109.67	8400									23	1.14541e+06	150.4	7616
					24	1.14685e+06	113.96	10064									24	1094333	160.18	6832
		9AP	(+Cks1)	0.5	25	926487	136.09	6808		158806	0.0452028			9AP	(+Cks1)	0.5	25	1.09174e+06	175.63	6216		235673	0.044904
				1	26	963074	149.08	6460		234634	0.0667867					1	26	1.2122e+06	192.41	6300		344567	0.0656521
				2	27	1.20198e+06	169.68	7084		403175	0.11476					2	27	1.53191e+06	233.81	6552		629570	0.119955
				4	28	1.42804e+06	204.24	6992		639612	0.18206					4	28	2.22017e+06	305.47	7268		1219222	0.232304
				6	29	1.87046e+06	259.79	7200		1.05858e+06	0.301315					6	29	2.86733e+06	440.31	6512		1.9705e+06	0.375448		T5	(+Cks1)	0.5	0.279093	0.0105489
				30	30	6.7094e+06	762.09	8804		5.71665e+06	1.6272					30	30	1.24521e+07	1263.41	9856		1.10948e+07	2.11394				1	0.479659	0.0136265
					31	740633	116.89	6336	112.762								260	920797	137.43	6700	137.72						2	0.879626	0.01441
					32	807233	120.7	6688									261	1.11899e+06	135.14	8280							4	1.85054	0.0101745
					33	695501	111.32	6248									262	1.01867e+06	132.85	7668							6	2.80235	0.0666373
					34	712813	107.61	6624									263	1.02606e+06	138.21	7424							30	9.16913	0.218939
					35	628221	109.83	5720									264	1.15318e+06	139.27	8280
					36	710704	110.22	6448									265	1.13585e+06	143.42	7920
			(-Cks1)	0.5	37	750146	96.17	7800		5908.71	0.00168187				(-Cks1)	0.5	31	1.04626e+06	161.76	6468		188126	0.0358446
				1	38	784558	104.61	7500		68945.4	0.0196247					1	32	1.19707e+06	171.2	6992		269413	0.0513326
				2	39	854713	111.93	7636		126124	0.0359001					2	33	1.43829e+06	192.08	7488		444828	0.0847553
				4	40	1.17448e+06	123.37	9520		266128	0.075751					4	34	1.69102e+06	226.07	7480		698619	0.133111
				6	41	1.41572e+06	142.71	9920		469205	0.133555					6	35	1.98665e+06	278.71	7128		1.04096e+06	0.198339			(-Cks1)	0.5	0.159525	0.0059786
				30	42	2.9597e+06	312.47	9472		2.05593e+06	0.585204					30	36	5.78842e+06	742.11	7800		4.75357e+06	0.905722				1	0.246809	0.0222283
					43	724395	94.08	7700	95.415								37	760993	125.83	6048	132.673						2	0.40802	0.045373
					44	673102	97.38	6912									38	701522	130.49	5376							4	0.707106	0.077846
					45	643121	93.21	6900									39	756701	132.48	5712							6	0.970283	0.139683
					46	638647	95.09	6716									40	829942	134.64	6164							30	2.9473	0.148843
					47	815445	96.8	8424									41	932962	133.13	7008
					48	738252	95.93	7696									42	1.05164e+06	139.47	7540
		T2	(+Cks1)	0.5	49	871494	130.31	6688		153470	0.0436839			T2	(+Cks1)	0.5	43	1.40066e+06	187.96	7452		211094	0.0402207
				1	50	1.28697e+06	148.95	8640		359379	0.102294					1	44	1.69509e+06	227.47	7452		505527	0.0963206
				2	51	1.47343e+06	189.48	7776		638595	0.181771					2	45	2.42731e+06	325.73	7452		1.23775e+06	0.235835
				4	52	2.45653e+06	274.17	8960		1.49459e+06	0.425421					4	46	3.99053e+06	546.95	7296		2.82587e+06	0.538428
				6	53	3.62344e+06	389.62	9300		2.62499e+06	0.747181					6	47	5.68553e+06	789.66	7200		4.53619e+06	0.864303		T33	(+Cks1)	0.5	0.103441	0.00253483
				30	54	1.81707e+07	1012.18	17952		1.62434e+07	4.62355					30	48	2.70981e+07	2090.9	12960		2.50292e+07	4.76895				1	0.172488	0.0132624
					55	716421	109.75	6528	107.36								49	1.07938e+06	151.43	7128	159.63						2	0.281944	0.0204677
					56	747354	108.31	6900									50	1.09086e+06	156.55	6968							4	0.506266	0.0421871
					57	656984	107.14	6132									51	1.06508e+06	157.18	6776							6	0.734404	0.0454221
					58	539847	105.44	5120									52	1.26776e+06	157.21	8064							30	3.56007	0.118359
					59	594074	102.29	5808									53	1.06038e+06	166.1	6384
					60	711867	111.23	6400									54	1.15131e+06	169.31	6800
			(-Cks1)	0.5	61	798083	112.34	7104		101773	0.0289688				(-Cks1)	0.5	55	1.1252e+06	209.3	5376		406854	0.0775199
				1	62	994006	125.76	7904		219282	0.0624168					1	56	1.37084e+06	237.99	5760		601177	0.114545
				2	63	1.23153e+06	137.45	8960		353298	0.100563					2	57	2.35294e+06	270.45	8700		1.19043e+06	0.226819
				4	64	1.59781e+06	184.93	8640		750950	0.213752					4	58	3.11945e+06	351.45	8876		1.93342e+06	0.368384
				6	65	2.0928e+06	228.37	9164		1.19457e+06	0.340025					6	59	3.70836e+06	481.86	7696		2.68001e+06	0.510635			(-Cks1)	0.5	0.0470772	0.0046201
				30	66	6.73936e+06	508.25	13260		5.43966e+06	1.54835					30	60	1.13847e+07	980.09	11616		9.83257e+06	1.87345				1	0.0706353	0.00601446
					67	736774	102.33	7200	98.0167								61	834818	132.51	6300	133.622						2	0.106129	0.0120042
					68	684636	101.88	6720									62	1.01695e+06	133.53	7616							4	0.20359	0.0344191
					69	712671	96.31	7400									63	824907	133.05	6200							6	0.30254	0.0423828
					70	607304	95.85	6336									64	961277	133.96	7176							30	1.28915	0.154652
					71	607960	94.4	6440									65	1.07944e+06	137.68	7840
					72	633788	97.33	6512									66	1.02339e+06	131	7812
		T5	(+Cks1)	0.5	73	1.76366e+06	224.04	7872		943448	0.268545			T5	(+Cks1)	0.5	67	2.31875e+06	417.94	5548		1.52015e+06	0.289642
				1	74	2.48248e+06	306.03	8112		1.63726e+06	0.466033					1	68	3.63513e+06	500.16	7268		2.58895e+06	0.493286
				2	75	3.88363e+06	479.46	8100		3.03967e+06	0.865216					2	69	5.71194e+06	806.32	7084		4.69224e+06	0.894036
				4	76	7.63733e+06	723.23	10560		6.53705e+06	1.86072					4	70	1.08825e+07	1280.29	8500		9.65895e+06	1.84037
				6	77	1.08264e+07	928.19	11664		9.61107e+06	2.73571					6	71	1.64935e+07	1653.32	9976		1.50575e+07	2.86899		T45	(+Cks1)	0.5	0.127352	0.0144926
				30	78	3.5321e+07	1573.46	22448		3.29821e+07	9.38807					30	72	4.99081e+07	2448.4	20384		4.6974e+07	8.95019				1	0.255076	0.0163344
					79	782401	104.32	7500	104.193								73	811117	150.88	5376	143.943						2	0.573678	0.0475465
					80	898727	104.21	8624									74	1.04922e+06	150.06	6992							4	1.26514	0.0890312
					81	873404	101.09	8640									75	675492	136.19	4960							6	1.93863	0.00758147
					82	858371	99.53	8624									76	877285	139.25	6300							30	6.02	0.048399
					83	827803	103.37	8008									77	585902	140.84	4160
					84	862339	112.64	7656									78	723432	146.44	4940
			(-Cks1)	0.5	85	1.75788e+06	148.57	11832		581444	0.165503				(-Cks1)	0.5	79	1.7758e+06	254.7	6972		805868	0.153546
				1	86	1.85725e+06	172.86	10744		788993	0.22458					1	80	2.38194e+06	341.64	6972		1.41201e+06	0.269037
				2	87	2.31089e+06	221.6	10428		1.27405e+06	0.362647					2	81	3.3395e+06	483.98	6900		2.37958e+06	0.453393
				4	88	3.26067e+06	308.78	10560		2.21071e+06	0.62926					4	82	5.16311e+06	688.42	7500		4.11973e+06	0.784952
				6	89	3.8845e+06	399.64	9720		2.91805e+06	0.8306					6	83	7.16106e+06	745.94	9600		5.82553e+06	1.10997			(-Cks1)	0.5	0.0540609	0.00438788
				30	90	1.14391e+07	707.51	16168		9.83151e+06	2.79846					30	84	1.8203e+07	1296.51	14040		1.62497e+07	3.09614				1	0.122273	0.0169052
					91	740661	101.74	7280	99.4283								85	754757	139.87	5396	139.118						2	0.23279	0.0302209
					92	865652	101.6	8520									86	993172	142.04	6992							4	0.450174	0.0435417
					93	990755	98.45	10064									87	800351	136.11	5880							6	0.64367	0.0430532
					94	785178	98.74	7952									88	663801	140.64	4720							30	1.73578	0.0907408
					95	823335	99.01	8316									89	979886	136.1	7200
					96	797212	97.03	8216									90	1.05806e+06	139.95	7560
		T33	(+Cks1)	0.5	97	1.34849e+06	150.5	8960		354501	0.100906			T33	(+Cks1)	0.5	91	1.51771e+06	210.33	7216		556200	0.105975
				1	98	1.76683e+06	175.91	10044		652578	0.185751					1	92	1.90272e+06	237.6	8008		835679	0.159226
				2	99	2.19842e+06	214.69	10240		1.06243e+06	0.302411					2	93	2.58114e+06	284.52	9072		1.37232e+06	0.261476
				4	100	3.07701e+06	296.78	10368		1.92682e+06	0.548453					4	94	3.54428e+06	425.99	8320		2.43566e+06	0.464079
				6	101	3.76473e+06	407.44	9240		2.73967e+06	0.779826					6	95	4.70973e+06	573.8	8208		3.61604e+06	0.688982		S69	(+Cks1)	0.5	0.0586698	0.00978175
				30	102	1.46541e+07	939.12	15604		1.2923e+07	3.67843					30	96	2.00099e+07	1369.79	14608		1.80634e+07	3.44171				1	0.119853	0.00974902
					103	682161	111.03	6144	110.937								97	620609	141.3	4392	133.247						2	0.221712	0.0261692
					104	924719	110.72	8352									98	814086	130.3	6248							4	0.435336	0.0352528
					105	896910	107.85	8316									99	1.02359e+06	129.83	7884							6	0.697098	0.0459468
					106	906638	109.5	8280									100	889877	127.71	6968							30	3.19617	0.172045
					107	1.00492e+06	110.58	9088									101	763689	132.58	5760
					108	742013	115.94	6400									102	1.00839e+06	137.76	7320
			(-Cks1)	0.5	109	1.1819e+06	121.49	9728		149160	0.0424571				(-Cks1)	0.5	103	975478	180.78	5396		271327	0.0516973
				1	110	1.33875e+06	127.84	10472		227025	0.0646208					1	104	1.40449e+06	182.88	7680		402287	0.0766497
				2	111	1.45854e+06	137.29	10624		330679	0.0941249					2	105	1.62482e+06	211.02	7700		620008	0.118133
				4	112	1.66062e+06	165.33	10044		594329	0.169171					4	106	2.44502e+06	266.81	9164		1.24916e+06	0.238009
				6	113	1.98027e+06	197.16	10044		913980	0.260157					6	107	2.896e+06	348.08	8320		1.81028e+06	0.344922			(-Cks1)	0.5	0.0508037	0.0172603
				30	114	5.60702e+06	367.14	15272		3.98572e+06	1.1345					30	108	9.05746e+06	798.72	11340		7.57765e+06	1.44381				1	0.0820738	0.00620996
					115	746541	105.15	7100	106.162								109	633456	131.97	4800	130.495						2	0.145296	0.0125569
					116	794385	105.08	7560									110	686255	128.03	5360							4	0.330537	0.0394746
					117	768998	104.03	7392									111	752233	124.38	6048							6	0.465602	0.0289114
					118	746118	103.63	7200									112	748230	126.9	5896							30	1.708	0.0189952
					119	707735	112.34	6300									113	819150	135.44	6048
					120	866751	106.74	8120									114	752082	136.25	5520
		T45	(+Cks1)	0.5	121	1.33309e+06	165.31	8064		396495	0.112859			T45	(+Cks1)	0.5	115	1.73935e+06	241.58	7200		744452	0.141844
				1	122	1.74467e+06	223.68	7800		838743	0.238741					1	116	2.44147e+06	331.72	7360		1.42446e+06	0.27141
				2	123	2.85189e+06	330.08	8640		1.8484e+06	0.526132					2	117	4.2415e+06	597.39	7100		3.26042e+06	0.621225
				4	124	5.18276e+06	572.81	9048		4.13188e+06	1.17611					4	118	8.43372e+06	878.51	9600		7.10719e+06	1.35417
				6	125	8.032e+06	747.58	10744		6.78414e+06	1.93105					6	119	1.15824e+07	1169.94	9900		1.02145e+07	1.94621		S76	(+Cks1)	0.5	0.07753	0.0103712
				30	126	2.34124e+07	1299.24	18020		2.13194e+07	6.0684					30	120	3.38351e+07	1874.73	18048		3.13412e+07	5.9716				1	0.136211	0.035416
					127	820467	117.21	7000	116.145								121	717993	140.23	5120	138.18						2	0.347006	0.00839247
					128	814362	116.2	7008									122	753654	133.91	5628							4	0.630626	0.00466094
					129	865699	112.43	7700									123	861610	141.9	6072							6	1.03487	0.0351756
					130	732112	115.33	6348									124	875245	136.08	6432							30	4.65767	0.27296
					131	896306	116.89	7668									125	863572	138.39	6240
					132	878223	118.81	7392									126	879066	138.57	6344
			(-Cks1)	0.5	133	1.30591e+06	125.23	10428		174511	0.049673				(-Cks1)	0.5	127	1.38562e+06	166.54	8320		306761	0.0584488
				1	134	1.38571e+06	148.05	9360		370177	0.105368					1	128	1.97529e+06	205.76	9600		730460	0.139178
				2	135	1.74021e+06	183.57	9480		711665	0.202569					2	129	2.27044e+06	330.77	6864		1.38038e+06	0.263011
				4	136	2.56736e+06	244.6	10496		1.42858e+06	0.406632					4	130	3.61197e+06	458.84	7872		2.59121e+06	0.493716
				6	137	3.36257e+06	291.28	11544		2.11008e+06	0.600617					6	131	4.66955e+06	568.35	8216		3.60418e+06	0.686723			(-Cks1)	0.5	0.0564471	0.0114111
				30	138	7.57431e+06	457.83	16544		5.77934e+06	1.64504					30	132	1.105e+07	978.92	11288		9.58629e+06	1.82652				1	0.126883	0.034041
					139	815492	107.08	7616	108.497								133	786591	128.03	6144	129.67						2	0.193009	0.0230057
					140	842575	105.96	7952									134	867921	125.57	6912							4	0.332619	0.00904177
					141	755370	112.41	6720									135	741502	124.33	5964							6	0.475783	0.0257206
					142	745897	109.43	6816									136	951368	127.05	7488							30	2.14119	0.181207
					143	766511	108.39	7072									137	847774	133.8	6336
					144	753965	107.71	7000									138	796453	139.24	5720
		S69	(+Cks1)	0.5	145	1.05171e+06	129.84	8100		240483	0.0684516			S69	(+Cks1)	0.5	139	1.32995e+06	190.21	6992		256583	0.0488881
				1	146	1.30981e+06	153.52	8532		455315	0.129602					1	140	1.86738e+06	222.31	8400		577866	0.110104
				2	147	1.74698e+06	199.7	8748		870853	0.247881					2	141	2.43615e+06	265.26	9184		1.02628e+06	0.195543
				4	148	2.55944e+06	282.87	9048		1.65327e+06	0.470589					4	142	3.29719e+06	422.72	7800		2.09979e+06	0.400083
				6	149	3.52825e+06	385.01	9164		2.61046e+06	0.743045					6	143	4.63086e+06	585.89	7904		3.41749e+06	0.651151		S80	(+Cks1)	0.5	0.213476	0.00956807
				30	150	1.32128e+07	959.12	13776		1.18332e+07	3.36821					30	144	1.77157e+07	1474.84	12012		1.58717e+07	3.02412				1	0.40356	0.0308229
					151	616766	98.84	6240	100.152								145	667312	151.66	4400	153.513						2	0.692091	0.0122102
					152	725244	98.22	7384									146	816841	149.6	5460							4	1.1498	0.0466677
					153	712054	97.54	7300									147	855411	152.43	5612							6	1.54094	0.0925852
					154	787264	97.63	8064									148	831599	165	5040							30	4.18545	0.199842
					155	763763	101.78	7504									149	798885	146.32	5460
					156	793603	106.9	7424									150	1.03128e+06	156.07	6608
			(-Cks1)	0.5	157	1.09704e+06	142.84	7680		239122	0.068064				(-Cks1)	0.5	151	1.13506e+06	193.04	5880		176049	0.0335434
				1	158	1.23734e+06	149.08	8300		310158	0.0882838					1	152	1.44198e+06	225.31	6400		398162	0.0758639
				2	159	1.25276e+06	177.95	7040		466338	0.132739					2	153	1.98385e+06	280.05	7084		828473	0.157853
				4	160	2.05016e+06	305.26	6716		1.29992e+06	0.370012					4	154	2.71887e+06	372.24	7304		1.52761e+06	0.291063
				6	161	2.46477e+06	378.5	6512		1.73732e+06	0.494514					6	155	3.36053e+06	512.9	6552		2.29192e+06	0.436691			(-Cks1)	0.5	0.228107	0.0344999
				30	162	7.08605e+06	776.98	9120		6.06727e+06	1.727					30	156	1.01856e+07	1257.49	8100		8.86455e+06	1.68901				1	0.414431	0.057773
					163	734923	102.41	7176	111.708								157	793086	165.64	4788	163.097						2	0.714342	0.067734
					164	740840	101.48	7300									158	769941	166.08	4636							4	1.12173	0.0839127
					165	645863	98.57	6552									159	957282	165.16	5796							6	1.36799	0.0572063
					166	747426	116.2	6432									160	785159	156.53	5016							30	2.87399	0.063051
					167	723342	124.54	5808									161	822805	160.58	5124
					168	771429	127.05	6072									162	711014	164.59	4320
		S76	(+Cks1)	0.5	169	986874	137.52	7176		235942	0.0671588			S76	(+Cks1)	0.5	163	1.59655e+06	215.75	7400		461338	0.0879011
				1	170	1.12681e+06	152.6	7384		354113	0.100795					1	164	2.0642e+06	272.18	7584		900766	0.171627
				2	171	2.03342e+06	271.12	7500		1.24858e+06	0.355399					2	165	2.95841e+06	384.21	7700		1.77717e+06	0.338614
				4	172	3.09918e+06	373.94	8288		2.23188e+06	0.635287					4	166	4.36038e+06	622.2	7008		3285304	0.625965
				6	173	4.60817e+06	568.07	8112		3.75929e+06	1.07005					6	167	6.36605e+06	872.54	7296		5.2468e+06	0.999699		T173	(+Cks1)	0.5	0.622831	0.046941
				30	174	1.91221e+07	1111.75	17200		1.73222e+07	4.93063					30	168	2.52266e+07	1747.96	14432		2.30126e+07	4.38471				1	0.948412	0.0288096
					175	585727	99.34	5896	104.645								169	877422	149.02	5888	153.407						2	1.1611	0.0813893
					176	757313	105.18	7200									170	773458	150.13	5152							4	1.23671	0.00612865
					177	890767	112.76	7900									171	932087	155.87	5980							6	1.21227	0.0337804
					178	664564	98.89	6720									172	975614	158.79	6144							30	1.50219	0.00592439
					179	672085	104.49	6432									173	699552	163.29	4284
					180	802804	107.21	7488									174	710371	143.34	4956
			(-Cks1)	0.5	181	933532	147.34	6336		238399	0.0678583				(-Cks1)	0.5	175	1.23848e+06	194	6384		236366	0.045036
				1	182	1.36274e+06	187.5	7268		565355	0.160924					1	176	1.61748e+06	224.65	7200		487269	0.0928418
				2	183	1.60149e+06	208.53	7680		758901	0.216015					2	177	1.92073e+06	293.15	6552		892243	0.170003
				4	184	1.90389e+06	272.3	6992		1.13679e+06	0.323577					4	178	2.75573e+06	449.4	6132		1.79317e+06	0.341661
				6	185	2.37108e+06	329.32	7200		1.58115e+06	0.450062					6	179	3.58145e+06	592.17	6048		2.63208e+06	0.501503			(-Cks1)	0.5	0.365596	0.0210083
				30	186	7.94694e+06	821.64	9672		6.88581e+06	1.95999					30	180	1.37561e+07	1377.81	9984		1.21888e+07	2.3224				1	0.640089	0.0210277
					187	697131	116.5	5984	109.712								181	670545	159.05	4216	156.973						2	0.989444	0.000499676
					188	814254	121.53	6700									182	791283	157.75	5016							4	1.34777	0.0516574
					189	779172	111.31	7000									183	970705	152.05	6384							6	1.50614	0.076885
					190	819061	109.15	7504									184	1.08397e+06	159.22	6808							30	2.72728	0.0461359
					191	765031	101.19	7560									185	888725	155.59	5712
					192	794998	98.59	8064									186	1.05978e+06	158.18	6700
		S80	(+Cks1)	0.5	193	1.43371e+06	164.11	8736		716366	0.203908			S80	(+Cks1)	0.5	187	2.14543e+06	319.45	6716		1.17062e+06	0.223044
				1	194	2.01764e+06	233.96	8624		1.3095e+06	0.372737					1	188	3.29701e+06	470.46	7008		2.27981e+06	0.434383
				2	195	3.21231e+06	320.21	10032		2.38855e+06	0.679881					2	189	4.84079e+06	614	7884		3.69644e+06	0.704301
				4	196	4.82145e+06	418.53	11520		3.87551e+06	1.10313					4	190	7.53127e+06	873.29	8624		6.27951e+06	1.19647
				6	197	6.06189e+06	511.29	11856		5.08836e+06	1.44836					6	191	1.00487e+07	988.65	10164		8.57338e+06	1.63353		S191	(+Cks1)	0.5	0.594399	0.0300933
				30	198	1.56215e+07	792.16	19720		1.40022e+07	3.98561					30	192	2.57619e+07	1361.62	18920		2.30157e+07	4.38529				1	0.795731	0.0181624
					199	533851	79.68	6700	82.1133								193	755163	147.96	5104	145.148						2	0.956763	0.0415202
					200	528234	80.04	6600									194	752330	142.16	5292							4	1.25466	0.0275376
					201	615788	81.45	7560									195	952905	144.38	6600							6	1.53516	0.0481872
					202	598145	82.16	7280									196	913472	141.84	6440							30	4.08107	0.137074
					203	651038	83.72	7776									197	876958	142.36	6160
					204	655615	85.63	7656									198	767028	152.19	5040
			(-Cks1)	0.5	205	1.46713e+06	174.66	8400		680179	0.193607				(-Cks1)	0.5	199	2.24426e+06	415.6	5400		1.37826e+06	0.262607
				1	206	1.99349e+06	252.21	7904		1.25301e+06	0.356658					1	200	3.5932e+06	516.86	6952		2.47831e+06	0.472204
				2	207	3.06086e+06	363.35	8424		2.27166e+06	0.646608					2	201	5.27469e+06	722.96	7296		4.10463e+06	0.782076
				4	208	4.42253e+06	533.61	8288		3.64606e+06	1.03782					4	202	7.56255e+06	982.15	7700		6.3277e+06	1.20565
				6	209	5.46357e+06	596.2	9164		4.60504e+06	1.31079					6	203	8.73088e+06	1119.34	7800		7.47999e+06	1.4252			(-Cks1)	0.5	0.100343	0.0104504
				30	210	1.09681e+07	940.34	11664		9.87537e+06	2.81094					30	204	1.72853e+07	1481.93	11664		1.54147e+07	2.93704				1	0.153682	0.0196839
					211	579704	90.13	6432	93.685								205	899732	154.06	5840	160.37						2	0.235645	0.0241369
					212	636463	94.99	6700									206	779857	154.73	5040							4	0.416326	0.0298778
					213	733777	90.37	8120									207	1.03279e+06	168.1	6144							6	0.595189	0.00370824
					214	616188	94.05	6552									208	1.09074e+06	165.26	6600							30	2.07867	0.0643327
					215	687950	95.55	7200									209	945440	160.24	5900
					216	765333	97.02	7888									210	778696	159.83	4872
		T173	(+Cks1)	0.5	217	2.7992e+06	308.55	9072		2.02321e+06	0.57589			T173	(+Cks1)	0.5	211	5.32268e+06	455.71	11680		3.51522e+06	0.669772
				1	218	4.14974e+06	386.24	10744		3.23074e+06	0.919602					1	212	6.96353e+06	587.34	11856		5.12883e+06	0.977221
				2	219	4.74167e+06	427.64	11088		3.79323e+06	1.07971					2	213	8.82744e+06	592.29	14904		6.52107e+06	1.24249
				4	220	5.29632e+06	465.57	11376		4.32325e+06	1.23058					4	214	7.97689e+06	848.97	9396		6.52287e+06	1.24284
				6	221	5.06406e+06	468.89	10800		4.14026e+06	1.17849					6	215	8.0439e+06	827.56	9720		6.53975e+06	1.24605
				30	222	6.34878e+06	497.24	12768		5.25665e+06	1.49626					30	216	9.60499e+06	879.58	10920		7.91514e+06	1.50811
					223	538593	83.63	6440	85.5367								217	1.1047e+06	152.67	7236	154.748
					224	618473	85.47	7236									218	812824	155	5244
					225	628751	86.13	7300									219	1.21839e+06	154.46	7888
					226	589349	85.26	6912									220	876612	155.65	5632
					227	659041	87.17	7560									221	994833	152.77	6512
					228	572903	85.56	6696									222	828253	157.94	5244
			(-Cks1)	0.5	229	1.99945e+06	229.82	8700		1.2106e+06	0.344588				(-Cks1)	0.5	223	3.14496e+06	446.73	7040		2.02905e+06	0.386604
				1	230	2.94668e+06	346.18	8512		2.17488e+06	0.619061					1	224	4.52991e+06	677.32	6688		3.46979e+06	0.661116
				2	231	4.32981e+06	460.81	9396		3.47786e+06	0.989943					2	225	6.25047e+06	934.58	6688		5.19035e+06	0.988944
				4	232	5.7869e+06	602.8	9600		4.91645e+06	1.39943					4	226	7.90445e+06	1137	6952		6.80249e+06	1.29611
				6	233	6.43843e+06	665.68	9672		5.56145e+06	1.58302					6	227	8.66788e+06	1177.7	7360		7.50125e+06	1.42925
				30	234	1.08461e+07	891.95	12160		9.74352e+06	2.77341					30	228	1.58977e+07	1380.01	11520		1.40716e+07	2.68114
					235	515244	87.51	5888	90.6717								229	860750	152.94	5628	158.51
					236	560281	89.79	6240									230	979489	157.98	6200
					237	635378	89.84	7072									231	1.13484e+06	157.62	7200
					238	670569	90.62	7400									232	992701	161.05	6164
					239	556835	92.07	6048									233	885299	159	5568
					240	584070	94.2	6200									234	1.10483e+06	162.47	6800
		S191	(+Cks1)	0.5	241	3.03664e+06	304.15	9984		1.98251e+06	0.564305			S191	(+Cks1)	0.5	235	4.3902e+06	571.64	7680		3.27757e+06	0.624492
				1	242	3.69465e+06	405.11	9120		2.73174e+06	0.777568					1	236	5.37034e+06	708.11	7584		4.27162e+06	0.813893
				2	243	4.18424e+06	456	9176		3.21542e+06	0.915243					2	237	6.56699e+06	716.61	9164		5.23937e+06	0.998283
				4	244	5.63896e+06	524.85	10744		4.5046e+06	1.2822					4	238	7.78482e+06	838.88	9280		6.44039e+06	1.22712
				6	245	6.74848e+06	600.83	11232		5.56259e+06	1.58334					6	239	9.19497e+06	957.81	9600		7.80418e+06	1.48697
				30	246	1.684e+07	879.83	19140		1.48191e+07	4.21815					30	240	2.29875e+07	1455.64	15792		2.06996e+07	3.944
					247	678256	105.45	6432	105.582								241	915917	142.05	6448	144.873
					248	780897	107.27	7280									242	898085	141.74	6336
					249	738317	102.54	7200									243	943354	142.93	6600
					250	797211	105.01	7592									244	944473	147.57	6400
					251	796058	106.31	7488									245	890819	144.99	6144
					252	801839	106.91	7500									246	1.04132e+06	149.96	6944
			(-Cks1)	0.5	253	1.12937e+06	129.81	8700		315809	0.0898923				(-Cks1)	0.5	247	1.79513e+06	221.62	8100		581485	0.110793
				1	254	1.27722e+06	148.1	8624		470761	0.133998					1	248	2.23562e+06	252.67	8848		909892	0.173366
				2	255	1.58095e+06	176.45	8960		743069	0.211508					2	249	2.7395e+06	298.29	9184		1.36344e+06	0.259782
				4	256	2.3201e+06	225.43	10292		1.35766e+06	0.386448					4	251	3.55714e+06	438.56	8111		2.34185e+06	0.446203
				6	257	3.00177e+06	312.68	9600		2.10404e+06	0.598898					6	252	4.21189e+06	569.79	7392		3.10432e+06	0.591481
				30	258	8.66663e+06	712.25	12168		7.52876e+06	2.143					30	253	1.22429e+07	1097.82	11152		1.0572e+07	2.01433
					259	553379	93.98	5888	93.5133								254	1.27676e+06	144.82	8816	149.833
					260	661478	94.93	6968									255	1.22207e+06	149.47	8176
					261	664771	91.31	7280									256	1.2308e+06	153.7	8008
					262	672656	92.4	7280									257	906428	153.94	5888
					263	635753	93.49	6800									258	933585	149.23	6256
					264	660960	94.97	6960									259	1.42992e+06	147.84	9672
		Quantification areas of 32P autoradiography of the experiment												Quantification areas of 32P autoradiography of the experiment

## Sheet: Fig. 3e
	Figure 3e
		32P-signal autoradiography by Typhoon imager for the source data of Fig. 3e												The amino acid sequences of Sic1 proteins used in the experiment
														>9AP-Sic1dC
		Uncropped image of Phos-tag gel included in Fig. 3e												MGSSHHHHHHSSGLVPRGSHMASMAPSAPPRSRGTRYLAQPSGNTSSSALMQGQKAPQKPSQNLVPVAPSTTKSFKNAPLLAPPNSNMGMTAPFNGLTAPQRAPFPKSSVKRTLFQFESHDNGTVREEQEPLGRVNRILFPTQQNVDIDAAEEEEEGEVLLPPSRPTSARQLHLSLERDEFDQTHRKKIIKDVPGAPSDKVITFELAKNWNNNAPKNDARSQESEDEEDIIINPVRVG
														>T173-8AP-Sic1dC
														MGSSHHHHHHSSGLVPRGSHMASMAPSAPPRSRGTRYLAQPSGNTSSSALMQGQKAPQKPSQNLVPVAPSTTKSFKNAPLLAPPNSNMGMTAPFNGLTAPQRAPFPKSSVKRTLFQFESHDNGTVREEQEPLGRVNRILFPTQQNVDIDAAEEEEEGEVLLPPSRPTSARQLHLSLERDEFDQTHRKKIIKDVPGTPSDKVITFELAKNWNNNAPKNDARSQESEDEEDIIINPVRVG
														>S191-8AP-Sic1dC
														MGSSHHHHHHSSGLVPRGSHMASMAPSAPPRSRGTRYLAQPSGNTSSSALMQGQKAPQKPSQNLVPVAPSTTKSFKNAPLLAPPNSNMGMTAPFNGLTAPQRAPFPKSSVKRTLFQFESHDNGTVREEQEPLGRVNRILFPTQQNVDIDAAEEEEEGEVLLPPSRPTSARQLHLSLERDEFDQTHRKKIIKDVPGAPSDKVITFELAKNWNNNSPKNDARSQESEDEEDIIINPVRVG
														>T173,S191-7AP-Sic1dC
														MGSSHHHHHHSSGLVPRGSHMASMAPSAPPRSRGTRYLAQPSGNTSSSALMQGQKAPQKPSQNLVPVAPSTTKSFKNAPLLAPPNSNMGMTAPFNGLTAPQRAPFPKSSVKRTLFQFESHDNGTVREEQEPLGRVNRILFPTQQNVDIDAAEEEEEGEVLLPPSRPTSARQLHLSLERDEFDQTHRKKIIKDVPGTPSDKVITFELAKNWNNNSPKNDARSQESEDEEDIIINPVRVG

## Sheet: Fig. 3f
	Figure 3f
		Data included in Fig. 3f diagram						Replica 1. 32P-signal autoradiography by Typhoon imager for the source data of Fig. 3f*												Replica 2. 32P-signal autoradiography by Typhoon imager for the source data of Fig. 3f*												The amino acid sequences of Sic1 proteins used in the experiment
		λ-phosphatase	Substrate	Reaction time (min)	Mean	STD																										>WT-Sic1
		no	Sic1-wt	0	5	0																										MGSSHHHHHHSSGLVPRGSHMASMTPSTPPRSRGTRYLAQPSGNTSSSALMQGQKTPQKPSQNLVPVTPSTTKSFKNAPLLAPPNSNMGMTSPFNGLTSPQRSPFPKSSVKRTLFQFESHDNGTVREEQEPLGRVNRILFPTQQNVDIDAAEEEEEGEVLLPPSRPTSARQLHLSLERDEFDQTHRKKIIKDVPGTPSDKVITFELAKNWNNNSPKNDARSQESEDEEDIIINPVRVGKNPFASDELVTQEIRNERKRAMLRENPDIEDVITYVNKKGEVVEKRRLTDEEKRRFKPKALFQSRDQEH
		no	Sic1-wt	3	4.85659	0.0724383																										>T173-8AP-Sic1
		no	Sic1-wt	6	4.99505	0.0662487																										MGSSHHHHHHSSGLVPRGSHMASMAPSAPPRSRGTRYLAQPSGNTSSSALMQGQKAPQKPSQNLVPVAPSTTKSFKNAPLLAPPNSNMGMTAPFNGLTAPQRAPFPKSSVKRTLFQFESHDNGTVREEQEPLGRVNRILFPTQQNVDIDAAEEEEEGEVLLPPSRPTSARQLHLSLERDEFDQTHRKKIIKDVPGTPSDKVITFELAKNWNNNAPKNDARSQESEDEEDIIINPVRVGKNPFASDELVTQEIRNERKRAMLRENPDIEDVITYVNKKGEVVEKRRLTDEEKRRFKPKALFQSRDQEH
		no	Sic1-wt	30	5.14315	0.140148
		yes	Sic1-wt	0	5.08662	0.106881
		yes	Sic1-wt	3	2.17829	0.0830516
		yes	Sic1-wt	6	2.10784	0.208795
		yes	Sic1-wt	30	2.03592	0.137349
		no	Sic1-T173, 8AP	0	1.14637	0.0271288
		no	Sic1-T173, 8AP	3	1.10505	0.00317995
		no	Sic1-T173, 8AP	6	1.06838	0.0433836
		no	Sic1-T173, 8AP	30	1.14823	0.0525923
		yes	Sic1-T173, 8AP	0	1.14853	0.0314758
		yes	Sic1-T173, 8AP	3	0.970757	0.00269605
		yes	Sic1-T173, 8AP	6	0.947233	0.00615092
		yes	Sic1-T173, 8AP	30	0.927586	0.00292856
								*Protein ladder used: PageRuler™ Prestained Protein Ladder, 10 to 180 kDa (Thermo Scientific, cat # 26617)												*Protein ladder used: PageRuler™ Prestained Protein Ladder, 10 to 180 kDa (Thermo Scientific, cat # 26617)
								Replica 1. 32P signal quantification by Typhoon imager, ImageQuant software												Replica 2. 32P signal quantification by Typhoon imager, ImageQuant software
								λ-phosphatase	Substrate	Clb5 time (min)	Phosphatase time (min)	Quantified area #	Volume	Average Intensity	Area	Average gel back-ground	32P signal w/o back-ground	n(PO4)/Sic1		λ-phosphatase	Substrate	Clb5 time (min)	Phosphatase time (min)	Quantified area #	Volume	Average Intensity	Area	Average gel back-ground	32P signal w/o back-ground	n(PO4)/Sic1
								no	Sic1-wt	6	0	1	3.48407e+07	2419.49	14400		3.39492e+07	5		no	Sic1-wt	6	0	1	3.76195e+07	2220.75	16940		3.63691e+07	5
								no	Sic1-wt	10	3	2	3.34179e+07	2214.28	15092		3.24836e+07	4.78415		no	Sic1-wt	10	3	2	3.70486e+07	2286.95	16200		3.58528e+07	4.92902
								no	Sic1-wt	13	6	3	3.53683e+07	2183.23	16200		3.43654e+07	5.06129		no	Sic1-wt	13	6	3	3.70487e+07	2283.58	16224		3.58512e+07	4.9288
								no	Sic1-wt	37	30	4	3.68677e+07	2293.91	16072		3.58727e+07	5.28329		no	Sic1-wt	37	30	4	3.74904e+07	2516.81	14896		3.63909e+07	5.003
								yes	Sic1-wt	6	0	5	3.47096e+07	2393.1	14504		3.38117e+07	4.97974		yes	Sic1-wt	6	0	5	3.9027e+07	2303.84	16940		3.77766e+07	5.1935
								yes	Sic1-wt	10	3	6	1.60495e+07	1428.91	11232		1.53541e+07	2.26134		yes	Sic1-wt	10	3	6	1.59818e+07	1591.18	10044		1.52404e+07	2.09524
								yes	Sic1-wt	13	6	7	1.64168e+07	1478.99	11100		1.57296e+07	2.31664		yes	Sic1-wt	13	6	7	1.44898e+07	1581.16	9164		1.38133e+07	1.89905
								yes	Sic1-wt	37	30	8	1.53624e+07	1568.87	9792		1.47562e+07	2.17327		yes	Sic1-wt	37	30	8	1.44317e+07	1713.16	8424		1.38099e+07	1.89858
								BGR				9	466797	57.92	8060	61.905				BGR				9	635375	66.74	9520	73.8137
												10	560680	64	8760									10	710966	69.05	10296
												11	511705	67.19	7616									11	679759	73.76	9216
												12	668977	67.38	9928									12	606100	60.42	10032
												13	558456	63.23	8832									13	546371	70.05	7800
												14	627291	60.69	10336									14	792988	84.5	9384
												15	634142	58.72	10800									15	755149	82.87	9112
												16	526285	56.11	9380									16	825250	83.12	9928
								no	Sic1-T173, 8AP	6	0	17	8.38822e+06	1035.58	8100		7.96788e+06	1.1735		no	Sic1-T173, 8AP	6	0	17	8.60906e+06	1195.7	7200		8.14117e+06	1.11924
								no	Sic1-T173, 8AP	10	3	18	7.91329e+06	951.12	8320		7.48153e+06	1.10187		no	Sic1-T173, 8AP	10	3	18	8.49777e+06	1264.55	6720		8.06107e+06	1.10823
								no	Sic1-T173, 8AP	13	6	19	7.38552e+06	899.79	8208		6.95957e+06	1.025		no	Sic1-T173, 8AP	13	6	19	8.53855e+06	1228.22	6952		8.08678e+06	1.11176
								no	Sic1-T173, 8AP	37	30	20	7.88195e+06	923.81	8532		7.43919e+06	1.09563		no	Sic1-T173, 8AP	37	30	20	9.22843e+06	1214.27	7600		8.73454e+06	1.20082
								yes	Sic1-T173, 8AP	6	0	21	7.9786e+06	1050.92	7592		7.58463e+06	1.11705		yes	Sic1-T173, 8AP	6	0	21	9.07054e+06	1209.41	7500		8.58315e+06	1.18001
								yes	Sic1-T173, 8AP	10	3	22	7.04114e+06	846.7	8316		6.6096e+06	0.973453		yes	Sic1-T173, 8AP	10	3	22	7.48184e+06	1104.17	6776		7.0415e+06	0.968061
								yes	Sic1-T173, 8AP	13	6	23	6.92086e+06	802.51	8624		6.47333e+06	0.953383		yes	Sic1-T173, 8AP	13	6	23	7.257e+06	1145.36	6336		6.84526e+06	0.941082
								yes	Sic1-T173, 8AP	37	30	24	6.69924e+06	825.84	8112		6.27828e+06	0.924657		yes	Sic1-T173, 8AP	37	30	24	7.26878e+06	944	7700		6.76839e+06	0.930514
								BGR				25	439311	49.9	8804	51.8937				BGR				25	484689	60.28	8040	64.985
												26	501915	51.59	9728									26	523767	68.13	7688
												27	533049	51.12	10428									27	523075	71.58	7308
												28	547881	56.74	9656									28	435439	64.41	6760
												29	534837	50.65	10560			Fraction H1 units						29	479449	64.93	7384			Fraction H1 units
												30	562818	53.75	10472									30	540999	63.08	8576
												31	514344	54.88	9372									31	601722	63.21	9520
												32	399323	46.52	8584									32	585277	64.26	9108
								no	H1	6	0	33	1.28293e+08	4949.57	25920		1.25365e+08	18.4636		no	H1	6	0	33	3.7807e+08	12487.4	30276		3.73394e+08	51.334
								no	H1	10	3	34	1.62033e+08	5673.42	28560		1.58807e+08	23.3889		no	H1	10	3	34	2.12058e+08	7796.27	27200		2.07858e+08	28.5762
								no	H1	13	6	35	1.68453e+08	5908.14	28512		1.65232e+08	24.3352		no	H1	13	6	35	1.36133e+08	5187.2	26244		1.3208e+08	18.1583
								no	H1	37	30	36	2.4093e+08	7702.35	31280		2.37396e+08	34.9635		no	H1	37	30	36	4.39525e+07	1984.13	22152		4.05317e+07	5.57227
								yes	H1	6	0	37	1.24963e+08	5006.54	24960		1.22144e+08	17.9892		yes	H1	6	0	37	3.83724e+08	12831.9	29904		3.79106e+08	52.1192
								yes	H1	10	3	38	7.58343e+07	3217.14	23572		7.31718e+07	10.7767		yes	H1	10	3	38	4.97598e+08	15358	32400		4.92595e+08	67.7216
								yes	H1	13	6	39	5.88594e+07	2704.94	21760		5.64016e+07	8.30675		yes	H1	13	6	39	5.17766e+08	16349.8	31668		5.12876e+08	70.5098
								yes	H1	37	30	40	2.89119e+07	1404.58	20584		2.6587e+07	3.91569		yes	H1	37	30	40	6.57075e+08	18407.5	35696		6.51563e+08	89.5765
								BGR				41	862235	117.99	7308	112.951				BGR				41	1.08893e+06	141.64	7688	154.425
												42	958990	120.84	7936									42	1.09712e+06	142.85	7680
												43	995188	127.59	7800									43	1.07815e+06	140.38	7680
												44	1.075e+06	144.49	7440									44	823534	117.31	7020
												45	793689	103.34	7680									45	891885	144.88	6156
												46	854849	106.8	8004									46	1.28979e+06	168.47	7656
												47	674291	93.65	7200									47	1.12921e+06	174.26	6480
												48	810114	88.91	9112									48	1.32576e+06	205.61	6448
								Quantification areas of 32P autoradiography of the experiment												Quantification areas of 32P autoradiography of the experiment
