# Supplementary material for: A processive phosphorylation circuit with multiple kinase inputs and mutually diversional routes controls G1/S decision
Source: Nat Commun. 2020 Apr 15;11:1836. doi: 10.1038/s41467-020-15685-z (PMC7160111; doi:10.1038/s41467-020-15685-z)
Supplement: Supplementary file 3 — Source data [file 41467_2020_15685_MOESM3_ESM.zip › Source_data_Fig_4.xlsx]

## Sheet: Fig. 4a
	Figure 4a
		Immunoblot luminescence image for the source data of Fig. 4a*														The amino acid sequences of Sic1 proteins used in the experiment
		Uncropped Phos-tag gel blot image used for Fig. 4a.							Unpublished image from replica experiment.
		w303 bar1- cells MATa [pRS316-Padh1-Sic1ΔC-3HA] in aF arrest.							w303 bar1- MATa cells [pRS315-Padh1-Sic1ΔC-3HA] in aF arrest.							>WT-Sic1dC-3xHA
		Anti-HA tag immunoblot.							Anti-HA tag immunoblot.							MTPSTPPRSRGTRYLAQPSGNTSSSALMQGQKTPQKPSQNLVPVTPSTTKSFKNAPLLAPPNSNMGMTSPFNGLTSPQRSPFPKSSVKRTLFQFESHDNGTVREEQEPLGRVNRILFPTQQNVDIDAAEEEEEGEVLLPPSRPTSARQLHLSLERDEFDQTHRKKIIKDVPGTPSDKVITFELAKNWNNNSPKNDARSQESEDEEDIIINPVRVGYPYDVPDYAYPYDVPDYAYPYDVPDYA
		Image taken by ImageQuant RT ECL, luminescence detection.							Image taken by film, luminescence detection.							>9AP-Sic1dC-3xHA
																MAPSAPPRSRGTRYLAQPSGNTSSSALMQGQKAPQKPSQNLVPVAPSTTKSFKNAPLLAPPNSNMGMTAPFNGLTAPQRAPFPKSSVKRTLFQFESHDNGTVREEQEPLGRVNRILFPTQQNVDIDAAEEEEEGEVLLPPSRPTSARQLHLSLERDEFDQTHRKKIIKDVPGAPSDKVITFELAKNWNNNAPKNDARSQESEDEEDIIINPVRVGYPYDVPDYAYPYDVPDYAYPYDVPDYA
																>T2-8AP-Sic1dC-3xHA
																MTPSAPPRSRGTRYLAQPSGNTSSSALMQGQKAPQKPSQNLVPVAPSTTKSFKNAPLLAPPNSNMGMTAPFNGLTAPQRAPFPKSSVKRTLFQFESHDNGTVREEQEPLGRVNRILFPTQQNVDIDAAEEEEEGEVLLPPSRPTSARQLHLSLERDEFDQTHRKKIIKDVPGAPSDKVITFELAKNWNNNAPKNDARSQESEDEEDIIINPVRVGYPYDVPDYAYPYDVPDYAYPYDVPDYA
																>T5-8AP-Sic1dC-3xHA
																MAPSTPPRSRGTRYLAQPSGNTSSSALMQGQKAPQKPSQNLVPVAPSTTKSFKNAPLLAPPNSNMGMTAPFNGLTAPQRAPFPKSSVKRTLFQFESHDNGTVREEQEPLGRVNRILFPTQQNVDIDAAEEEEEGEVLLPPSRPTSARQLHLSLERDEFDQTHRKKIIKDVPGAPSDKVITFELAKNWNNNAPKNDARSQESEDEEDIIINPVRVGYPYDVPDYAYPYDVPDYAYPYDVPDYA
																>T33-8AP-Sic1dC-3xHA
																MAPSAPPRSRGTRYLAQPSGNTSSSALMQGQKTPQKPSQNLVPVAPSTTKSFKNAPLLAPPNSNMGMTAPFNGLTAPQRAPFPKSSVKRTLFQFESHDNGTVREEQEPLGRVNRILFPTQQNVDIDAAEEEEEGEVLLPPSRPTSARQLHLSLERDEFDQTHRKKIIKDVPGAPSDKVITFELAKNWNNNAPKNDARSQESEDEEDIIINPVRVGYPYDVPDYAYPYDVPDYAYPYDVPDYA
																>T45-8AP-Sic1dC-3xHA
																MAPSAPPRSRGTRYLAQPSGNTSSSALMQGQKAPQKPSQNLVPVTPSTTKSFKNAPLLAPPNSNMGMTAPFNGLTAPQRAPFPKSSVKRTLFQFESHDNGTVREEQEPLGRVNRILFPTQQNVDIDAAEEEEEGEVLLPPSRPTSARQLHLSLERDEFDQTHRKKIIKDVPGAPSDKVITFELAKNWNNNAPKNDARSQESEDEEDIIINPVRVGYPYDVPDYAYPYDVPDYAYPYDVPDYA
																>S69-8AP-Sic1dC-3xHA
																MAPSAPPRSRGTRYLAQPSGNTSSSALMQGQKAPQKPSQNLVPVAPSTTKSFKNAPLLAPPNSNMGMTSPFNGLTAPQRAPFPKSSVKRTLFQFESHDNGTVREEQEPLGRVNRILFPTQQNVDIDAAEEEEEGEVLLPPSRPTSARQLHLSLERDEFDQTHRKKIIKDVPGAPSDKVITFELAKNWNNNAPKNDARSQESEDEEDIIINPVRVGYPYDVPDYAYPYDVPDYAYPYDVPDYA
																>S80-8AP-Sic1dC-3xHA
																MAPSAPPRSRGTRYLAQPSGNTSSSALMQGQKAPQKPSQNLVPVAPSTTKSFKNAPLLAPPNSNMGMTAPFNGLTAPQRSPFPKSSVKRTLFQFESHDNGTVREEQEPLGRVNRILFPTQQNVDIDAAEEEEEGEVLLPPSRPTSARQLHLSLERDEFDQTHRKKIIKDVPGAPSDKVITFELAKNWNNNAPKNDARSQESEDEEDIIINPVRVGYPYDVPDYAYPYDVPDYAYPYDVPDYA
																>T173-8AP-Sic1dC-3xHA
																MAPSAPPRSRGTRYLAQPSGNTSSSALMQGQKAPQKPSQNLVPVAPSTTKSFKNAPLLAPPNSNMGMTAPFNGLTAPQRAPFPKSSVKRTLFQFESHDNGTVREEQEPLGRVNRILFPTQQNVDIDAAEEEEEGEVLLPPSRPTSARQLHLSLERDEFDQTHRKKIIKDVPGTPSDKVITFELAKNWNNNAPKNDARSQESEDEEDIIINPVRVGYPYDVPDYAYPYDVPDYAYPYDVPDYA
																>S191-8AP-Sic1dC-3xHA
																MAPSAPPRSRGTRYLAQPSGNTSSSALMQGQKAPQKPSQNLVPVAPSTTKSFKNAPLLAPPNSNMGMTAPFNGLTAPQRAPFPKSSVKRTLFQFESHDNGTVREEQEPLGRVNRILFPTQQNVDIDAAEEEEEGEVLLPPSRPTSARQLHLSLERDEFDQTHRKKIIKDVPGAPSDKVITFELAKNWNNNSPKNDARSQESEDEEDIIINPVRVGYPYDVPDYAYPYDVPDYAYPYDVPDYA
		*Protein ladder used: PageRuler™ Prestained Protein Ladder, 10 to 180 kDa (Thermo Scientific, cat # 26617)

## Sheet: Fig. 4b
	Figure 4b
		Replica 1. 32P-signal autoradiography by Typhoon imager for the source data of Fig. F4b.*										Replica 2. 32P-signal autoradiography by Typhoon imager for the source data of Fig. F4b.*										Data presented in bar diagram
		Uncropped image of SDS-PAGE gel included in Fig. 4b										Uncropped image of SDS-PAGE gel										Enzyme	Fus3	Fus3	Fus3	Fus3	Fus3	Fus3	Fus3	Fus3	Fus3	Fus3	Fus3
																						Sic1 version	WT	T2, 8-AP	T5, 8-AP	T33, 8-AP	T45, 8-AP	T69, 8-AP	S76, 8-AP	S80, 8-AP	T173, 8-AP	S191, 8-AP	9-AP
																						Number of values	100	1.641	1.976	1.704	26.01	1.046	4.362	7.411	50.23	1.871	0.9785
																						Mean	0	0.01414	0.03465	0.04879	0.2892	0.07707	0.1591	0.8181	2.991	0.1336	0.1619
																						Std. Deviation	0	0.01	0.0245	0.0345	0.2045	0.0545	0.1125	0.5785	2.115	0.0945	0.1145
																						For the amino acid sequences of Sic1 proteins used in the experiment please see Source data file for Fig. 3 (panel for b,c,d)
		*Protein ladder used: PageRuler™ Prestained Protein Ladder, 10 to 180 kDa (Thermo Scientific, cat # 26617)											*Protein ladder used: PageRuler™ Prestained Protein Ladder, 10 to 180 kDa (Thermo Scientific, cat # 26617)
		Replica 1. 32P signal quantification by Typhoon imager, ImageQuant software										Replica 2. 32P signal quantification by Typhoon imager, ImageQuant software
		Enzyme	Quantified protein band	Quanti-fied area #	Volume	Average Intensity	Area	AVG gel back-ground	Protein 32P signal w/o gel back-ground	(%) to WT signal		Enzyme	Quantified protein band	Quanti-fied area #	Volume	Average Intensity	Area	AVG gel back-ground	Protein 32P signal w/o gel back-ground	(%) to WT signal
		Fus3	Sic1-wt	1	132879739,01	4629,31	28704		1.29171e+08	100		Fus3	Sic1-wt	21	250129509,36	7450,54	33572		2.45774e+08	100
		Fus3	Sic1-T2,8AP	2	3405112,41	339,02	10044		2.10738e+06	1.63146		Fus3	Sic1-T2,8AP	22	5210707,28	586,79	8880		4.05866e+06	1.65138
		Fus3	Sic1-T5,8AP	3	3822027,70	379,17	10080		2.51964e+06	1.95062		Fus3	Sic1-T5,8AP	23	6186023,21	631,48	9796		4.91514e+06	1.99986
		Fus3	Sic1-T33,8AP	4	3626400,50	339,17	10692		2.24494e+06	1.73796		Fus3	Sic1-T33,8AP	24	5694877,73	463,60	12284		4.10121e+06	1.66869
		Fus3	Sic1-T45,8AP	5	35503290,23	2789,38	12728		3.38588e+07	26.2124		BGR		25	941042,75	123,82	7600	129.735
		Fus3	Sic1-S69,8AP	6	2774403,52	264,94	10472		1.42137e+06	1.10038				26	1038839,49	130,90	7936
		Fus3	Sic1-S76,8AP	7	6762874,49	685,89	9860		5.48891e+06	4.24934				27	1103095,47	131,32	8400
		Fus3	Sic1-S80,8AP	8	10336235,73	883,74	11696		8.82505e+06	6.83207				28	797410,18	132,90	6000
		BGR		9	1264680,08	129,79	9744	129.205				Fus3	Sic1-T45,8AP	29	65637334,27	3759,30	17460		6.34174e+07	25.8031
				10	1110202,80	128,50	8640					Fus3	Sic1-S69,8AP	30	3480593,91	423,64	8216		2.43597e+06	0.991142
				11	1150452,23	130,44	8820					Fus3	Sic1-S76,8AP	31	12277185,18	1217,97	10080		1.09956e+07	4.47385
				12	1213267,93	128,09	9472					Fus3	Sic1-S80,8AP	32	21135205,85	1789,91	11808		1.96339e+07	7.98859
		Fus3	Sic1-T173,8AP	13	70155537,21	3475,11	20188		6.76109e+07	52.3422		Fus3	Sic1-T173,8AP	33	120866650,42	5865,04	20608		1.18246e+08	48.1119
		Fus3	Sic1-S191,8AP	14	3902452,19	360,54	10824		2.53814e+06	1.96495		Fus3	Sic1-S191,8AP	34	5617992,46	570,01	9856		4.36485e+06	1.77596
		Fus3	Sic1-9AP	15	2792922,20	254,92	10956		1.41197e+06	1.0931		Fus3	Sic1-9AP	35	3400559,85	338,57	10044		2.12352e+06	0.864011
		Fus3		16	1422955,26	160,89	8844		308213	0.238609		Fus3		36	1130474,68	123,36	9164		-34682.1	-0.0141114
		BGR		17	1416474,40	121,90	11620	126.045				BGR		37	1084122,60	127,36	8512	127.145
				18	1137524,35	127,35	8932							38	1351975,89	125,84	10744
				19	1027671,69	120,11	8556							39	1202281,42	128,67	9344
				20	822397,43	134,82	6100							40	1262031,81	126,71	9960
		Quantification areas of 32P autoradiography of the experiment

## Sheet: Fig. 4c
	Figure 4c
		Replica 1. Immunoblot luminescence image for the source data of Fig. 4c											Replica 2. Immunoblot luminescence image for the source data of Fig. 4c											Data presented in bar diagram
		Uncropped image of Phos-tag gel blot included in Fig. 4c											Uncropped image of Phos-tag gel blot included in Fig. 4c											Sic1ΔC version	WT		9AP		T5, 8AP		T173, 8AP		S191, 8AP
		w303 Δcln1,2, Pgal1-Cln3 cells [pRS316-Padh1-Sic1ΔC-3HA].											w303 Δcln1,2, Pgal1-Cln3 cells [pRS316-Padh1-Sic1ΔC-3HA].											condition	unper-turbed	glucose arrest, G1	unper-turbed	glucose arrest, G1	unper-turbed	glucose arrest, G1	unper-turbed	glucose arrest, G1	unper-turbed	glucose arrest, G1
		Anti-HA tag immunoblot.											Anti-HA tag immunoblot.											Number of values	2	2	2	2	2	2	2	2	2	2
		Image taken by ImageQuant RT ECL, luminescence detection.											Image taken by ImageQuant RT ECL, luminescence detection.											Mean	78.6581	77.1218	2.31746	1.00028	84.7855	39.6074	14.0389	8.95559	59.4826	27.924
																								Std. Deviation	8.9832	2.16117	1.19768	0.848383	4.06324	2.41036	1.9605	0.226338	1.21802	3.22259
																								For the amino acid sequences of Sic1 proteins used in the experiment please see Source data panel for Fig. 4a
		*Protein ladder used: PageRuler™ Prestained Protein Ladder, 10 to 180 kDa (Thermo Scientific, cat # 26617)
		Replica 1. Luminescence signal quantification by ImageQuant software											Replica 2. Luminescence signal quantification by ImageQuant software
		SIc1ΔC version	Condition	Band position	Quanti-fied area #	Volume	Average Intensity	Area	AVG gel back-ground	Protein signal w/o gel back-ground	Protein phospho-rylation (%)		SIc1ΔC version	Condition	Band position	Quanti-fied area #	Volume	Average Intensity	Area	AVG gel back-ground	Protein signal w/o gel back-ground	Protein phospho-rylation (%)
		wt	Asynch	Bottom	1	109785693,00	65348,63	1680		203840	83.0269		wt	Asynch	Bottom	5	139329824,00	65351,70	2132		204950	83.8547
				Top	2	1362873089,00	65422,10	20832		997118					Top	6	1195845457,00	65389,62	18288		1.06446e+06
			G1 arrest	Bottom	1	229219141,00	63884,93	3588		5.68708e+06	73.3928			G1 arrest	Bottom	37	183431135,00	63691,37	2880		5.05862e+06	78.356
				Top	2	1461315155,00	64774,61	22560		1.56871e+07					Top	38	1430701691,00	64620,67	22140		1.83133e+07
		9AP	Asynch	Bottom	3	163735274,00	64974,32	2520		1.24903e+06	3.74691		9AP	Asynch	Bottom	39	171362419,00	64910,01	2640		1.41985e+06	1.52007
				Top	4	164150038,00	65450,57	2508		48621.7					Top	40	120925674,00	65435,97	1848		21915.8
			G1 arrest	Bottom	5	237252757,00	64191,76	3696		4.72422e+06	2.42968			G1 arrest	Bottom	41	309369348,00	64237,82	4816		5.8274e+06	0.82295
				Top	6	159105301,00	65421,59	2432		117642					Top	42	139486419,00	65425,15	2132		48354.6
		T5, 8AP	Asynch	Bottom	7	132108503,00	65142,26	2028		664576	80.7222		T5, 8AP	Asynch	Bottom	43	164553088,00	65298,84	2520		375444	88.8487
				Top	8	154868874,00	64314,32	2408		2.78279e+06					Top	44	179477182,00	64374,89	2788		2.99137e+06
			G1 arrest	Bottom	9	234234583,00	63650,70	3680		6.69487e+06	37.197			G1 arrest	Bottom	45	196530580,00	63478,87	3096		6.0959e+06	42.0177
				Top	10	184588243,00	64093,14	2880		3.96524e+06					Top	46	220984839,00	64165,17	3444		4.41749e+06
		T173, 8AP	Asynch	Bottom	11	145134220,00	64792,06	2240		1.51849e+06	12.0784		T173, 8AP	Asynch	Bottom	47	185470029,00	64940,49	2856		1.44897e+06	15.9994
				Top	12	125493717,00	65361,31	1920		208606					Top	48	172506288,00	65343,29	2640		275983
			G1 arrest	Bottom	13	207273054,00	63193,00	3280		7.46841e+06	9.18193			G1 arrest	Bottom	49	235454174,00	63982,11	3680		5.39384e+06	8.72925
				Top	14	192512247,00	65214,18	2952		755075					Top	50	178549389,00	65259,28	2736		515874
		BGR		Bottom	15	153976184,00	65466,06	2352	65470				BGR		Bottom	51	163327851,00	65435,84	2496	65447.8
				Top	16	109479909,00	65478,41	1672							Top	52	163350196,00	65444,79	2496
				Bottom	17	125688352,00	65462,68	1920							Bottom	53	168817239,00	65433,04	2580
				Top	18	100827948,00	65472,69	1540							Top	54	191456651,00	65477,65	2924
		wt	Asynch	Bottom	3	109367431,00	65411,14	1672		112951	84.6212		wt	Asynch	Bottom	7	148738107,00	65236,01	2280		452673	63.1294
				Top	4	1328857963,00	65448,09	20304		621511					Top	8	1255568348,00	65394,18	19200		775060
			G1 arrest	Bottom	19	205641121,00	64423,91	3192		3.36688e+06	78.1031			G1 arrest	Bottom	55	238975497,00	63828,93	3744		6.01147e+06	78.6355
				Top	20	1289183508,00	64874,37	19872		1.20092e+07					Top	56	1338912517,00	64370,79	20800		2.21262e+07
		9AP	Asynch	Bottom	21	156594724,00	65031,03	2408		1.07798e+06	3.19701		9AP	Asynch	Bottom	57	155586761,00	64827,82	2400		1.45616e+06	0.805839
				Top	22	118087969,00	65458,96	1804		35601.3					Top	58	159125002,00	65429,69	2432		11829.7
			G1 arrest	Bottom	23	217667401,00	64322,52	3384		3.91251e+06	0.475554			G1 arrest	Bottom	59	270546558,00	63928,77	4232		6.37247e+06	0.272927
				Top	24	235704616,00	65473,50	3600		18695					Top	60	177964543,00	65428,14	2720		17439.8
		S191, 8AP	Asynch	Bottom	25	149644070,00	65175,99	2296		695019	60.7007		S191, 8AP	Asynch	Bottom	61	212941922,00	65239,56	3264		636457	58.2646
				Top	26	206363006,00	65139,84	3168		1.07351e+06					Top	62	229964576,00	65182,70	3528		888525
			G1 arrest	Bottom	27	216082466,00	64310,26	3360		3.92596e+06	24.7014			G1 arrest	Bottom	63	233880668,00	64751,02	3612		2.46894e+06	31.1466
				Top	28	185719267,00	65027,75	2856		1.28789e+06					Top	64	229736253,00	65117,99	3528		1.11685e+06
		BGR		Bottom	33	163434368,00	65478,51	2496	65478.7				BGR		Bottom	69	160235287,00	65455,59	2448	65434.6
				Top	34	179131189,00	65471,93	2736							Top	70	137440136,00	65447,68	2100
				Bottom	35	160310901,00	65486,48	2448							Bottom	71	146297743,00	65428,33	2236
				Top	36	135146324,00	65477,87	2064							Top	72	169010675,00	65406,61	2584
		Quantification areas on the luminescence image of the experiment

## Sheet: Fig. 4d
	Figure 4d
		Replica 1. Immunoblot luminescence image for the source data of Fig. 4d*											Replica 2. Immunoblot luminescence image for the source data of Fig. 4d*											Replica 3. Immunoblot luminescence image for the source data supporting Fig. 4d.*											Data presented in glucose arrest bar diagram						Data presented in glucose arrest + 10µM aF 30min bar diagram
		Uncropped image of Phos-tag gel blot included in Fig. 4d											Uncropped image of Phos-tag gel blot											Unpublished image of Phos-tag gel blot from replica experiment.											Sic1ΔC version	T173, 8AP					Sic1ΔC version	T173, 8AP
		w303 Δcln1,2, Pgal1-Cln3 cells in different deletion versions [pRS316-Padh1-Sic1ΔC-3HA].											w303 ΔCln1,2, Pgal1-Cln3 and w303 ΔFus3, Δcln1,2, Pgal1-Cln3 cells [pRS316-Padh1-Sic1ΔC-3HA].											w303 ΔCln1,2, Pgal1-Cln3 and w303 ΔFus3, Δcln1,2, Pgal1-Cln3 cells [pRS316-Padh1-Sic1ΔC-3HA].											Gene deletion	WT	ΔHog1	ΔKss1	ΔFus3		Gene deletion	WT	ΔHog1	ΔKss1	ΔFus3
		Cells in G1 arrest (glucose added) and aF added.											Cells in G1 arrest (glucose added) and aF added.											Cells in G1 arrest (glucose added) and aF or salt added.											Number of values	2	2	2	2		Number of values	2	2	2	2
		Anti-HA tag immunoblot.											Anti-HA tag immunoblot.											Anti-HA tag immunoblot.											Mean	7.15	5.7	4.85	1.15		Mean	29.8	28.8	26.2	3.5
		Image taken by ImageQuant RT ECL, luminescence detection.											Image taken by ImageQuant RT ECL, luminescence detection.											Image taken by ImageQuant RT ECL, luminescence detection.											Std. Deviation	2.899	5.374	4.313	0.495		Std. Deviation	6.788	3.111	0.2828	4.95
																																			For the amino acid sequences of Sic1 proteins used in the experiment please see Source data panel for Fig. 4a
		*Protein ladder used: PageRuler™ Prestained Protein Ladder, 10 to 180 kDa (Thermo Scientific, cat # 26617)																						*Protein ladder used: PageRuler™ Prestained Protein Ladder, 10 to 180 kDa (Thermo Scientific, cat # 26617)
		Replica 1. Luminescence signal quantification by ImageQuant software											Replica 2. Luminescence signal quantification by ImageQuant software
		SIc1ΔC version	Condition	Deleted gene in back-ground	Quanti-fied area #	Band position	Volume	Average Intensity	Area	Protein signal w/o gel back-ground	Protein phospho-rylation (%)		SIc1ΔC version	Condition	Deleted gene in back-ground	Quanti-fied area #	Band position	Volume	Average Intensity	Area	Protein signal w/o gel back-ground	Protein phospho-rylation (%)
		Sic1-T173, 8AP	Glc 3,5h	Del Fus3	1	TOP	145126511,00	64788,62	2240	184507	0.848703		Sic1-T173, 8AP	Glc 3,5h	WT	Bottom	1	447700586,00	64324,80	6960	7.23752e+06	5.11211
					2	BTM	223916513,00	59174,55	3784	2.15553e+07						Top	2	271527104,00	65270,94	4160	389923
					3	BGR	141678237,00	64870,99	2184							Bgr	3	208644019,00	65364,67	3192
				Del Kss1	4	TOP	205556328,00	64397,35	3192	1.22086e+06	7.85858				Del Fus3	Bottom	4	456668283,00	64720,56	7056	4.73845e+06	1.49329
					5	BTM	230812359,00	60996,92	3784	1.43145e+07						Top	5	244494660,00	65372,90	3740	71831.4
					6	BGR	133705539,00	64779,82	2064							Bgr	6	266799793,00	65392,11	4080
				Del Hog1	7	TOP	169877152,00	63767,70	2664	2.38868e+06	9.48772				Del Kss1	Bottom	7	487338348,00	64633,73	7540	6115067	1.78202
					8	BTM	244922577,00	59160,04	4140	22787832						Top	8	308264713,00	65421,20	4712	110949
					9	BGR	123120922,00	64664,35	1904							Bgr	9	346333639,00	65444,75	5292
				WT	10	TOP	175173220,00	63653,06	2752	2.39708e+06	9.18737				Del Hog1	Bottom	10	473720227,00	64715,88	7320	5.45517e+06	1.85563
					11	BTM	243435824,00	58800,92	4140	2.36939e+07						Top	11	288449475,00	65437,72	4408	103142
					12	BGR	120789100,00	64524,09	1872							Bgr	12	238802154,00	65461,12	3648
			Gluc arrest + aF 10µM 30min	Del Fus3	13	TOP	164613158,00	63803,55	2580	355035	1.43649			Gluc arrest + aF 10µM 30min	WT	Bottom	13	388945980,00	64824,33	6000	3907020	24.8897
					14	BTM	240355950,00	58056,99	4140	2.43605e+07						Top	14	327130421,00	65217,39	5016	1294687
					15	BGR	125836206,00	63941,16	1968							Bgr	15	172855323,00	65475,50	2640
				Del Kss1	16	TOP	112698930,00	62471,69	1804	2.74437e+06	16.069				Del Fus3	Bottom	16	361694775,00	64959,55	5568	2.85109e+06	7.00942
					17	BTM	172781144,00	59090,68	2924	1.43343e+07						Top	17	331071387,00	65429,13	5060	214909
					18	BGR	129777720,00	63992,96	2028							Bgr	18	115230013,00	65471,60	1760
				Del Hog1	19	TOP	157086458,00	59502,45	2640	11051842	36.124				Del Kss1	Bottom	19	400257312,00	65019,06	6156	2.76142e+06	26.4419
					20	BTM	217634558,00	58441,07	3724	19542347						Top	20	267686508,00	65225,76	4104	992646
					21	BGR	100882974,00	63688,75	1584							Bgr	21	146647494,00	65467,63	2240
				WT	22	TOP	184291496,00	60225,98	3060	1.17981e+07	34.6125				Del Hog1	Bottom	22	453176778,00	65111,61	6960	2306502	30.6504
					23	BTM	203279019,00	57749,72	3520	2.22881e+07						Top	23	354205202,00	65255,20	5428	1019402
					24	BGR	132777015,00	64081,57	2072							Bgr	24	168842941,00	65443,00	2580
			Gluc arrest + SALT 0.8M 30min	Fus3	25	TOP	121215326,00	64067,30	1892	1	7.96457e-06			Gluc arrest + SALT 0.8M 30min	WT	Bottom	25	364582925,00	65104,09	5600	1815499	19.3115
					26	BTM	187431222,00	59920,47	3128	1.25556e+07						Top	26	297918492,00	65333,00	4560	434510
					27	BGR	109967187,00	63934,41	1720							Bgr	27	169590138,00	65428,29	2592
				Kss1	28	TOP	127249611,00	63119,85	2016	2.16539e+06	26.3693				Del Fus3	Bottom	28	344241922,00	65197,33	5280	1286558	12.1436
					29	BTM	126449925,00	61264,50	2064	6.04639e+06						Top	29	293259614,00	65401,34	4484	177830
					30	BGR	104507750,00	64193,95	1628							Bgr	30	175643637,00	65441,00	2684
				Hog1	32	TOP	147635661,00	63092,16	2340	2.84052e+06	26.5846				Del Kss1	Bottom	31	350427617,00	65183,71	5376	1454431	18.2831
					33	BTM	146490247,00	61037,60	2400	7844297						Top	32	356792977,00	65394,61	5456	325411
					34	BGR	111120868,00	64306,06	1728							Bgr	33	184319156,00	65454,25	2816
				WT	36	TOP	114958800,00	63164,18	1820	2.763e+06	33.1443				Del Hog1	Bottom	34	339493208,00	65186,87	5208	1.31472e+06	22.5514
					37	BTM	143454764,00	62263,35	2304	5.57328e+06						Top	35	362412717,00	65370,26	5544	382818
					38	BGR	121085280,00	64682,31	1872							Bgr	36	210976320,00	65439,31	3224
			Gluc arrest + aF 10µM 60min	Fus3	39	TOP	154088274,00	63990,15	2408	311964	0.681538			Glc 3,5h + 40min	WT	Bottom	37	427066330,00	64824,88	6588	4.12677e+06	7.23743
					40	BTM	286935000,00	55350,12	5184	4.54615e+07						Top	38	313058802,00	65384,04	4788	321975
					41	BGR	150809538,00	64119,70	2352							Bgr	39	258139900,00	65451,29	3944
				Kss1	42	TOP	194498087,00	63561,47	3060	3.08161e+06	12.1855				Del Fus3	Bottom	40	443607762,00	64930,88	6832	3.38076e+06	3.55157
					43	BTM	269125541,00	59646,62	4512	2.22077e+07						Top	41	328050920,00	65400,90	5016	124492
					44	BGR	147732794,00	64568,53	2288							Bgr	42	292060392,00	65425,72	4464
				Hog1	45	TOP	145943379,00	62050,76	2352	6.01014e+06	20.6055				Del Kss1	Bottom	43	451212635,00	64829,40	6960	4.23348e+06	2.96713
					46	BTM	226480457,00	58612,95	3864	2.31575e+07						Top	44	372865208,00	65414,95	5700	129454
					47	BGR	117841505,00	64606,09	1824							Bgr	45	273267656,00	65437,66	4176
				WT	48	TOP	146197063,00	62158,62	2352	5.64347e+06	19.3177				Del Hog1	Bottom	46	555370225,00	64819,12	8568	5.38258e+06	3.18129
					49	BTM	197218070,00	57666,10	3420	23570461						Top	47	359783508,00	65415,18	5500	176862
					50	BGR	140994779,00	64558,05	2184							Bgr	48	293204069,00	65447,34	4480
			Gluc arrest + SALT 0.8M 60min	Fus3	51	TOP	130028712,00	64498,37	2016	1	7.06614e-06			Gluc arrest + aF 10µM 40min	WT	Bottom	49	498236581,00	64807,05	7688	4.83908e+06	14.2713
					52	BTM	159930561,00	59233,54	2700	14151993						Top	50	393907284,00	65302,93	6032	805563
					53	BGR	100581034,00	64475,02	1560							Bgr	51	210967225,00	65436,48	3224
				Kss1	54	TOP	141412816,00	64045,66	2208	1.13059e+06	10.0954				Del Fus3	Bottom	52	451563407,00	64879,80	6960	3826609	4.6082
					55	BTM	175857773,00	61061,73	2880	10068403						Top	53	410189595,00	65400,13	6272	184856
					56	BGR	111039243,00	64557,70	1720							Bgr	54	253605133,00	65429,60	3876
				Hog1	57	TOP	153459685,00	63729,11	2408	2.61989e+06	25.6365				Del Kss1	Bottom	55	490318322,00	64822,62	7564	4.4672e+06	14.7022
					58	BTM	179073761,00	62178,39	2880	7599487						Top	56	378626637,00	65280,45	5800	769981
					59	BGR	133782487,00	64817,10	2064							Bgr	57	136582781,00	65413,21	2088
				WT	60	TOP	120465486,00	64351,22	1872	814674	11.8832				Del Hog1	Bottom	58	419567398,00	64748,06	6480	4.33489e+06	16.2584
					61	BTM	155665894,00	62366,14	2496	6.04099e+06						Top	59	315776762,00	65243,13	4840	841615
					62	BGR	121280159,00	64786,41	1872							Bgr	60	82425445,00	65417,02	1260
														Gluc arrest + SALT 0.8M 40min	WT	Bottom	61	349596004,00	65125,93	5368	1.75473e+06	9.29293
																Top	62	268438601,00	65409,02	4104	179772
																Bgr	63	214423439,00	65452,82	3276
															Del Fus3	Bottom	64	355985673,00	65246,64	5456	1.1553e+06	2.00715
																Top	65	329886622,00	65453,69	5040	23663.6
																Bgr	66	211037835,00	65458,39	3224
															Del Kss1	Bottom	67	381617023,00	65166,84	5856	1.66848e+06	6.7126
																Top	68	298339968,00	65425,43	4560	120058
																Bgr	69	207612985,00	65451,76	3172
															Del Hog1	Bottom	70	379531874,00	65166,87	5824	1.62668e+06	16.3701
																Top	71	329530333,00	65383,00	5040	318414
																Bgr	72	175919339,00	65446,18	2688
		Quantification areas on the luminescence image of the experiment											Quantification areas on the luminescence image of the experiment

## Sheet: Fig. 4e
	Figure 4e
		Replica 1. Immunoblot luminescence image for the source data of Fig. 4e*								Replica 2. Immunoblot luminescence image for the source data supporting Fig. 4e.*									Replica 3. Immunoblot luminescence image for the source data supporting Fig. 4e.*
		Uncropped image of Phos-tag gel blot included in Fig. 4e								Uncropped image of unpublished Phos-tag gel blot									Uncropped image of unpublished Phos-tag gel blot
		w303 Δcln1,2, Pgal1-Cln3 cells MATa [pRS316-Padh1-Sic1ΔC-3HA].								w303 Δcln1,2, Pgal1-Cln3 cells MATa [pRS316-Padh1-Sic1ΔC-3HA].									w303 Δcln1,2, Pgal1-Cln3 cells MATa [pRS316-Padh1-Sic1ΔC-3HA].
		Cells in G1 arrest (glucose added) and aF added.								Cells in G1 arrest (glucose added) and aF added.									Cells in G1 arrest (glucose added) and aF added.
		Anti-HA tag immunoblot.								Anti-HA tag immunoblot.									Anti-HA tag immunoblot.
		Image taken by ImageQuant RT ECL, luminescence detection.								Image taken by ImageQuant RT ECL, luminescence detection.									Image taken by ImageQuant RT ECL, luminescence detection.
		*Protein ladder used: PageRuler™ Prestained Protein Ladder, 10 to 180 kDa (Thermo Scientific, cat # 26617)																	*Protein ladder used: PageRuler™ Prestained Protein Ladder, 10 to 180 kDa (Thermo Scientific, cat # 26617)
		For the amino acid sequences of Sic1 proteins used in the experiment please see Source data panel for Fig. 4a
