# Supplementary material for: A processive phosphorylation circuit with multiple kinase inputs and mutually diversional routes controls G1/S decision
Source: Nat Commun. 2020 Apr 15;11:1836. doi: 10.1038/s41467-020-15685-z (PMC7160111; doi:10.1038/s41467-020-15685-z)
Supplement: Supplementary file 3 — Source data [file 41467_2020_15685_MOESM3_ESM.zip › Source_data_Fig_5.xlsx]

## Sheet: Fig. 5e
	Figure 5e
		Live cell microscopy aF pulse experiment, Sic1-GFP degradation timing from Whi5-mCherry nuclear exit
		Statistical elements on plot					The amino acid sequences of Sic1 proteins expressing in the strains used in the experiment
			wt	T173S	9-SP		>WT-Sic1-EGFP
		Number of values	94	34	17		MTPSTPPRSRGTRYLAQPSGNTSSSALMQGQKTPQKPSQNLVPVTPSTTKSFKNAPLLAPPNSNMGMTSPFNGLTSPQRSPFPKSSVKRTLFQFESHDNGTVREEQEPLGRVNRILFPTQQNVDIDAAEEEEEGEVLLPPSRPTSARQLHLSLERDEFDQTHRKKIIKDVPGTPSDKVITFELAKNWNNNSPKNDARSQESEDEEDIIINPVRVGKNPFASDELVTQEIRNERKRAMLRENPDIEDVITYVNKKGEVVEKRRLTDEEKRRFKPKALFQSRDQEHRIPGLINSKGEELFTGVVPILVELDGDVNGHKFSVSGEGEGDATYGKLTLKFICTTGKLPVPWPTLVTTLTYGVQCFSRYPDHMKQHDFFKSAMPEGYVQERTIFFKDDGNYKTR…
		Minimum	-8.16	-330.1	47.82		>T173S-Sic1-EGFP
		25% Percentile	8.424	-63.15	61.58		MTPSTPPRSRGTRYLAQPSGNTSSSALMQGQKTPQKPSQNLVPVTPSTTKSFKNAPLLAPPNSNMGMTSPFNGLTSPQRSPFPKSSVKRTLFQFESHDNGTVREEQEPLGRVNRILFPTQQNVDIDAAEEEEEGEVLLPPSRPTSARQLHLSLERDEFDQTHRKKIIKDVPGSPSDKVITFELAKNWNNNSPKNDARSQESEDEEDIIINPVRVGKNPFASDELVTQEIRNERKRAMLRENPDIEDVITYVNKKGEVVEKRRLTDEEKRRFKPKALFQSRDQEHRIPGLINSKGEELFTGVVPILVELDGDVNGHKFSVSGEGEGDATYGKLTLKFICTTGKLPVPWPTLVTTLTYGVQCFSRYPDHMKQHDFFKSAMPEGYVQERTIFFKDDGNYKTR…
		Median	10.98	-24.25	78.09		>9SP-Sic1-EGFP
		75% Percentile	15.24	-3.635	99.45		MSPSSPPRSRGTRYLAQPSGNTSSSALMQGQKSPQKPSQNLVPVSPSTTKSFKNAPLLAPPNSNMGMTSPFNGLTSPQRSPFPKSSVKRTLFQFESHDNGTVREEQEPLGRVNRILFPTQQNVDIDAAEEEEEGEVLLPPSRPTSARQLHLSLERDEFDQTHRKKIIKDVPGSPSDKVITFELAKNWNNNSPKNDARSQESEDEEDIIINPVRVGKNPFASDELVTQEIRNERKRAMLRENPDIEDVITYVNKKGEVVEKRRLTDEEKRRFKPKALFQSRDQEHRIPGLINSKGEELFTGVVPILVELDGDVNGHKFSVSGEGEGDATYGKLTLKFICTTGKLPVPWPTLVTTLTYGVQCFSRYPDHMKQHDFFKSAMPEGYVQERTIFFKDDGNYKTR…
		Maximum	34.77	16.47	193.4
		The individual cell Sic1 timing (min) values presented on plot
		M(0) - mother cells	D(1) - daughter cells	FOV - field of view of microscope	Cell # - cell number in experiment
		WT-Sic1 (strain RV200)						T173S-Sic1 (strain RV396)						9SP-Sic1 (strain RV544)
		Experiment name	M(0);D(1)*	FOV	Cell #	Timing (min)		Experiment name	M(0);D(1)*	FOV	Cell #	Timing (min)		Experiment name	M(0);D(1)*	FOV	Cell #	Timing (min)
		160818_RV200_Whi5mCh_Sic1GFP_aFpulse4-0001	1	1	21	11.187		160902_RV396_Whi5mCh_Sic1GFP_aFpulse4-0005	1	3	11	-57.96		180614_RV554_RV996_Hama_aFpulse2nM	1	2	48	92.13
			1	1	24	9.663			1	4	5	-330.102			0	2	50	101.88
			0	1	25	18.81			1	4	21	-36.612			0	3	6	75.06
			1	6	8	14.241			0	4	59	-1.221			1	3	8	193.44
			0	6	9	13.74			1	6	53	-78.72			0	5	53	54.3
			0	6	10	9.66		160905_RV396_Whi5mCh_Sic1GFP_aFpulse4-0002	0	2	24	-19.524		180615_RV544_Hama_aFpulse2nM	0	5	12	47.82
			0	7	14	9.66			1	4	31	-223.317			0	8	13	86.94
		160819_RV200_Whi5mCh_Sic1GFP_aFpulse4-0002	1	2	2	16.26			0	8	8	-33.561			0	8	14	61.5
			0	4	20	7.11			1	8	9	7.32		180621_RV544_Hama_aFpulse2nM	0	6	23	108
			0	5	16	14.25			0	10	17	-10.371			1	6	29	64.05
			0	6	9	17.82		160910_RV396_Whi5mCh_Sic1GFP_aFpulse4-0001	1	1	44	-19.323		180621_RV544_Hama_aFpulse2nM	1	2	2	82.38
			1	6	16	21.36			1	2	21	-229.815			0	5	3	124.47
			1	6	19	16.77			1	2	30	-5.085		180621_RV544_Hama_aFpulse2nM	1	1	8	78.09
			1	9	7	12.21			1	2	51	-18.306		180621_RV544_Hama_aFpulse2nM	1	2	1	70.77
			1	9	8	5.61			0	2	67	0			1	2	2	97.02
			0	9	16	18.81			1	4	21	-258.807			0	7	1	61.65
		160822_RV200_Whi5mCh_Sic1GFP_afPulse4-0001	1	1	2	9.66			1	5	18	-4.578			1	7	13	51.87
			1	1	28	7.11			1	6	33	-81.357
			0	1	30	7.629			1	6	45	-30.51
			1	2	7	15.75			1	7	17	-28.983
			0	2	10	7.14			1	7	24	-3.558
			1	3	2	24.39			0	7	29	7.626
			0	3	14	15.24			0	9	62	-17.796
			0	4	1	13.29			1	9	63	-52.89
			1	4	6	9.15			1	10	13	-34.578
			0	4	25	11.187		170131_RV396_Whi5mCh_Sic1GFP_aFpulse4-0033	0	2	4	-79.92
			1	4	29	4.05			1	5	15	16.47
			1	5	8	14.22			1	5	32	-110.46
			1	5	23	10.68			1	8	3	-9.15
			1	6	4	14.25			0	8	4	-43.92
			0	6	16	14.745			0	8	6	5.49
			0	6	21	8.64			1	8	8	-3.66
			0	7	48	17.79			1	10	5	-1.23
			1	8	4	15.27			0	10	7	-43.92
			0	8	10	10.17
			1	8	17	19.32
			1	8	21	12.72
		160823_RV200_Whi5mCh_Sic1GFP_afPulse4-0001	1	1	12	8.136
			0	5	5	13.218
			0	5	12	10.17
			1	6	3	17.796
			0	9	11	7.626
		160824_RV200_Whi5mCh_Sic1GFP_afPulse4-0002	1	1	7	10.983
			0	1	8	10.575
			0	1	31	6.09
			0	2	6	13.83
			1	2	22	6.915
			1	2	34	16.272
			1	2	48	6.102
			0	4	5	11.796
			0	4	20	10.983
			0	4	21	14.22
			1	5	20	7.74
			1	7	10	19.53
			0	7	19	19.116
		180124_RV200_RV154_aFpulse2nM-0013	0	6	23	2.187
			0	7	46	7.632
		180131_RV200_RV154_aFpulse2nM-0001	0	7	2	5.55
			1	7	5	9.66
			1	7	10	10.68
			1	7	14	20.34
			0	9	7	-8.16
		180412_RV200_RV546_aFpulse2nM-0002	1	2	7	1.53
			1	2	11	11.19
			0	2	12	15.24
			0	2	27	7.11
			1	2	28	9.15
			0	2	30	10.17
			1	2	35	9.66
		180413_RV200_RV546_aFpulse2nM-0001	1	2	3	6.12
			0	2	8	10.578
			1	2	25	9.78
			0	4	6	15.801
			0	4	15	4.881
			1	4	19	11.4
			0	4	26	8.13
			1	4	31	12.21
		180426_RV1034_aFpulse2nM-0001	0	1	10	17.07
			1	1	13	9.15
			1	1	16	6.09
			1	2	4	8.55
			0	2	13	15.87
			0	2	21	8.52
			1	2	35	10.98
			1	3	3	14.04
			0	3	7	12.81
			0	3	11	12.18
			1	3	12	9.78
			0	3	14	6.09
			0	5	10	20.16
			1	5	26	10.98
			0	5	27	10.38
			0	5	32	15.87
			1	5	33	34.77

## Sheet: Fig. 5f
	Figure 5f
		Whi5-mCherry and Clb5-mCitrine profiles during aF pulse experiment
		The individual cell Whi5 and Clb5 fluorescence profiles* presented on plot
		time (min)	-90	-89	-88	-87	-86	-85	-84	-83	-82	-81	-80	-79	-78	-77	-76	-75	-74	-73	-72	-71	-70	-69	-68	-67	-66	-65	-64	-63	-62	-61	-60	-59	-58	-57	-56	-55	-54	-53	-52	-51	-50	-49	-48	-47	-46	-45	-44
		Whi5 average level	29.2063	30.1096	30.1557	29.6603	29.1331	28.6758	28.5671	28.9634	29.5431	29.9056	29.9452	29.4176	28.9279	28.2178	28.3099	28.2424	28.0319	27.6687	27.7313	28.2689	28.5958	28.716	28.5911	28.6523	28.7635	29.1289	29.4351	29.6917	29.5708	28.9961	28.3358	27.9671	28.6092	29.3934	30.0052	29.3894	28.4543	27.7565	27.932	28.2959	28.2355	28.0157	27.7088	27.7445	27.3288	27.253	27.0697
		Whi5 STD	1.78183	2.14449	2.38854	2.42658	2.4355	2.37709	2.34921	2.21922	1.97993	1.76656	1.6682	1.68132	1.8143	1.96063	1.76125	1.74566	1.97266	2.19583	2.26662	2.18885	2.04426	1.94804	1.97726	1.98226	1.92336	1.83651	1.79476	1.83918	1.97413	1.82773	1.79647	1.79447	1.87775	2.04499	2.21435	2.08503	1.90246	1.85518	1.89146	1.94574	2.04327	1.9851	1.91532	1.91958	1.91363	1.89553	1.94462
		cell 1	25.1603	23.1068	21.0534	19.0465	17.1039	15.1613	14.8407	16.7599	18.6791	20.2068	21.1938	22.1807	23.0222	23.6628	24.3034	23.9066	22.0771	20.2477	20.272	22.8564	25.4407	26.4157	25.168	23.9204	23.2843	23.4928	23.7012	23.6517	23.2458	22.8399	22.1233	20.9776	19.8319	18.4662	16.7969	15.1277	14.5779	15.5741	16.5702	17.4919	18.3107	19.1296	19.3543	18.7586	18.163	17.4292	16.5045
		cell 2	33.7834	37.8223	38.1397	36.7058	35.2718	36.0946	37.9795	39.8644	39.3309	37.6592	35.9876	36.3399	37.6446	38.9492	37.1212	33.819	30.5168	31.8748	35.4257	38.9766	40.6662	41.4797	42.2933	40.941	38.5696	36.1982	34.9325	34.1871	33.4418	33.5265	34.002	34.4774	32.2948	28.8612	25.4277	27.0453	31.04	35.0347	34.8981	32.8174	30.7368	30.9471	32.2355	33.5239	34.8615	36.2222	37.5829
		cell 3	21.7271	22.1715	22.6158	22.699	22.3408	21.9827	21.7972	21.8228	21.8484	21.666	21.2294	20.7927	20.4849	20.3346	20.1842	19.6767	18.7327	17.7887	17.2964	17.3564	17.4164	17.6608	18.1306	18.6003	18.7306	18.446	18.1614	18.5345	19.7115	20.8885	20.6747	18.761	16.8472	16.9688	19.578	22.1873	22.7106	20.6847	18.6587	16.8915	15.4404	13.9894	14.1025	16.1273	18.1521	18.7533	17.6146
		cell 4	20.7963	19.2305	17.4764	15.7222	14.8293	15.0779	15.3264	16.0925	17.5446	18.9967	19.6823	19.3518	19.0214	19.681	21.6528	23.6246	24.6324	24.3621	24.0918	23.6389	22.9439	22.2488	21.6447	21.1611	20.6775	21.1878	23.0158	24.8438	24.7197	22.0082	19.2966	18.7533	21.0841	23.415	24.0678	22.4963	20.9248	19.0743	16.854	14.6338	14.1393	15.9327	17.7261	17.9179	15.9867	14.0556	13.8512
		cell 5	25.7874	26.4209	24.8395	23.2581	21.6906	20.1829	18.6752	18.1192	21.6204	25.1217	27.4221	24.6036	21.785	20.0268	22.7889	25.551	27.5042	26.0088	24.5135	23.6526	25.4964	27.3403	28.6694	27.8042	26.939	25.944	24.396	22.848	21.8391	23.1285	24.4179	26.3262	30.8727	35.4193	38.6935	36.544	34.3944	32.5978	32.3064	32.0149	31.2929	28.7353	26.1777	24.0759	23.9172	23.7584	23.7788
		cell 6	41.0664	44.7357	47.1422	45.3212	43.5003	42.0943	42.0776	42.061	41.8051	40.7483	39.6915	38.8601	38.7835	38.7068	38.8494	39.7257	40.602	40.4891	37.0642	33.6394	31.7916	35.2234	38.6553	41.3181	41.4065	41.4948	41.4686	41.059	40.6493	39.8486	37.7385	35.6285	34.4326	36.2972	38.1618	39.2278	37.6201	36.0123	34.1131	31.2376	28.3622	26.605	28.5913	30.5776	31.6352	29.5838	27.5324
		cell 7	39.5805	40.6009	41.6214	40.704	38.7882	36.8725	36.0294	35.7388	35.4483	35.0356	34.56	34.0844	34.0404	34.2187	34.397	35.8199	37.8839	39.9479	40.2498	39.6439	39.038	37.3154	35.0176	32.7198	32.6112	33.6304	34.6496	35.1204	35.3089	35.4973	36.4474	37.7899	39.1325	38.9362	37.9473	36.9583	37.3855	38.5422	39.6989	38.1677	35.2519	32.3361	30.8335	30.059	29.2846	31.5778	35.4513
		cell 8	32.9904	35.5222	37.2324	38.9258	40.6192	38.4603	36.2228	33.9853	32.9887	32.0174	31.046	28.8847	26.6992	24.5136	28.2655	32.1385	36.0116	32.812	29.4682	26.1243	25.509	24.9493	24.3897	27.2786	30.238	33.1974	30.6991	28.0894	25.4797	24.9977	24.5591	24.1205	24.2721	24.4357	24.5994	24.7184	24.8364	24.9544	24.8546	24.7503	24.646	27.5479	30.5112	33.4746	31.6826	29.7935	27.9044
		cell 9	33.5042	35.3885	34.7292	34.0699	33.5009	33.536	33.5711	33.629	33.8388	34.0486	34.2954	34.7895	35.2836	35.7048	35.6372	35.5697	35.6042	36.3214	37.0386	37.3301	34.7727	32.2154	30.1188	31.1054	32.092	33.4716	37.4813	41.4909	44.4395	40.2877	36.1358	32.7761	34.718	36.6598	37.8364	33.8915	29.9467	27.0915	31.5286	35.9658	39.7088	38.8068	37.9049	36.8353	34.6444	32.4535	30.5883
		cell 10	32.2905	34.7472	33.2706	31.7137	30.1568	30.4002	30.6803	30.9605	31.6786	32.4057	33.1327	28.0894	22.9283	17.7672	19.8904	22.1623	24.4341	26.3686	28.2962	30.2238	30.1888	30.1137	30.0386	30.309	30.5865	30.864	32.4919	34.1473	35.8028	33.5538	31.225	28.8963	29.514	30.1918	30.8696	31.7186	32.5711	33.4236	32.602	31.7462	30.8904	31.7593	32.6634	33.5675	32.3539	31.0971	29.8402
		cell 11	28.4325	29.359	29.7836	28.5283	27.273	26.5729	27.7312	28.8895	29.458	28.0515	26.645	25.5356	25.4211	25.3066	25.0904	24.5341	23.9779	24.2847	27.4814	30.6781	33.1045	32.952	32.7996	32.5777	32.1231	31.6685	31.3931	31.7177	32.0423	32.3657	32.685	33.0042	33.3596	33.8361	34.3126	33.8263	30.1166	26.4069	24.3412	27.7794	31.2176	32.7209	27.7461	22.7714	19.7336	23.1803	26.627
		cell 12	18.7574	20.145	22.1439	24.1429	23.2043	21.9752	20.7462	23.6432	26.9482	30.2533	29.7896	28.9531	28.1167	26.3438	24.4784	22.613	22.4717	22.5008	22.53	22.6481	22.775	22.902	23.8602	24.9006	25.941	25.7708	25.4808	25.1908	22.7847	20.1693	17.5539	17.6374	17.9878	18.3382	20.5327	22.9097	25.2866	27.2409	29.1534	31.0659	28.4161	25.3151	22.2142	24.6714	27.6783	30.6852	29.3142
		cell 13	20.4829	18.3785	16.2741	15.7846	18.1661	20.5476	22.3411	23.0892	23.8373	25.5502	28.9785	32.4068	33.2889	29.6445	26.0002	21.8106	16.6517	11.4928	9.03764	11.3891	13.7406	14.9829	14.2533	13.5237	14.0373	16.761	19.4847	21.5133	22.3062	23.0991	23.7984	24.3311	24.8639	24.2119	21.4538	18.6957	17.6781	19.7549	21.8316	23.2141	23.3626	23.5111	23.1387	21.8402	20.5418	19.7414	19.8265
		cell 14	32.3272	34.7383	36.9823	39.1101	41.2378	41.3576	40.0819	38.8063	38.7099	39.433	40.1561	40.2613	39.9372	39.6131	38.9071	37.9358	36.9646	37.2306	38.3565	39.4824	39.018	37.4484	35.8788	35.5495	36.0822	36.6149	36.5264	36.0062	35.486	35.5212	35.9426	36.3639	37.9608	40.3748	42.7888	41.9983	38.9809	35.9636	36.1268	38.5003	40.8737	41.6168	41.2268	40.8369	40.1959	39.3806	38.5652
		cell 15	31.4082	29.2766	29.0312	29.172	29.3128	29.8215	30.4055	30.9895	29.4109	27.3894	25.3679	26.1298	27.4619	28.794	27.0829	24.7485	22.4142	23.3009	24.8473	26.3938	27.0358	27.4927	27.9495	28.0753	28.1333	28.1912	27.6449	26.9749	26.3048	27.2094	28.4366	29.6637	31.9662	34.489	37.0117	33.4964	28.7443	23.9922	25.4421	28.1623	30.8825	31.282	31.2063	31.1305	31.1019	31.0829	31.0639
		Clb5 average level	8.05775	8.0826	8.22262	8.24752	8.22463	8.24226	8.36893	8.59147	8.7374	8.82052	8.8035	8.74197	8.71625	8.74071	8.81069	8.80767	8.86442	9.03036	9.37216	9.64263	9.75333	9.69605	9.6388	9.77242	10.0399	10.2415	10.2274	10.0828	10.003	10.1112	10.3156	10.6147	10.7674	10.8567	10.7809	10.7874	10.8012	11.0059	11.1383	11.2926	11.3551	11.4322	11.4901	11.4204	11.3592	11.3221	11.4221
		Clb5 STD	1.05403	1.09008	1.11705	1.12731	1.10215	1.10389	1.12375	1.16146	1.12964	1.08152	1.01991	0.998843	1.00644	1.03327	1.02503	1.01934	0.99699	0.993988	0.974526	0.978985	0.95276	0.944124	0.936177	0.937124	0.943328	0.97125	1.01648	1.04769	1.04846	1.00462	0.973609	0.945181	0.932067	0.924258	0.947284	0.966402	0.986982	0.952447	0.879341	0.826646	0.809671	0.821415	0.836035	0.836172	0.829131	0.845116	0.878212
		cell 1	6.13518	5.95777	5.78035	5.7351	5.87236	6.00963	6.08961	6.09048	6.09135	6.27706	6.71805	7.15904	7.49263	7.67791	7.86318	8.06714	8.2969	8.52667	8.54381	8.26734	7.99086	7.55239	6.8902	6.22802	5.5614	4.88864	4.21588	4.17371	5.00235	5.83098	6.48098	6.88429	7.2876	7.47126	7.35159	7.23192	7.41826	8.0272	8.63614	9.03273	9.13607	9.23941	8.81602	7.66525	6.51447	5.6303	5.11429
		cell 2	13.1271	12.8175	12.8423	13.0243	13.2064	13.3052	13.3648	13.4244	13.245	12.9532	12.6613	12.4596	12.3003	12.1411	12.0597	12.015	11.9703	12.0889	12.2843	12.4798	11.9894	11.1762	10.3631	10.8453	11.937	13.0287	12.8526	12.0797	11.3069	11.7321	12.721	13.71	13.4868	12.6931	11.8995	11.496	11.2762	11.0565	10.9663	10.9372	10.908	11.0118	11.1781	11.3444	11.5934	11.8813	12.1692
		cell 3	16.6823	17.4353	18.1883	18.0649	16.8702	15.6756	15.3128	15.9669	16.6209	16.569	15.6542	14.7394	14.4067	14.7852	15.1638	15.1728	14.7302	14.2876	14.186	14.5013	14.8165	14.9214	14.769	14.6166	14.5371	14.5466	14.556	14.3712	13.9488	13.5264	12.9808	12.2846	11.5884	11.1725	11.0994	11.0263	10.8892	10.6741	10.459	10.3286	10.3017	10.2748	10.3162	10.4411	10.566	10.736	10.9612
		cell 4	7.59541	7.79659	8.38917	8.98176	9.12826	8.68344	8.23863	8.06094	8.23735	8.41376	8.29171	7.77404	7.25637	6.91858	6.81923	6.71989	7.30502	8.79747	10.2899	11.0728	10.9151	10.7575	10.8527	11.2831	11.7136	11.4796	10.3648	9.25001	8.57057	8.46822	8.36588	8.757	9.80226	10.8475	11.4096	11.3311	11.2526	11.1249	10.9321	10.7393	10.5434	10.3435	10.1436	10.0024	9.93901	9.87562	10.0275
		cell 5	9.79011	9.86141	9.92154	9.98167	10.1382	10.7054	11.2727	11.731	11.7248	11.7186	11.8581	12.6195	13.3808	13.8644	13.1643	12.4641	12.0074	12.5881	13.1689	13.5812	13.2755	12.9697	12.7065	12.6244	12.5423	12.6298	13.4401	14.2505	15.0397	15.7389	16.438	16.9505	16.667	16.3835	16.1772	16.2996	16.422	16.5355	16.6107	16.6859	16.7178	16.5654	16.413	16.3635	16.7532	17.1429	17.5292
		cell 6	6.45028	7.09964	7.48361	6.9791	6.47458	6.08724	6.09215	6.09707	6.2162	6.71769	7.21918	7.59893	7.57113	7.54333	7.43488	7.05645	6.67803	6.53632	7.18709	7.83786	8.30355	8.1496	7.99566	7.90209	8.01065	8.11921	8.26479	8.53428	8.80377	9.05816	9.262	9.46584	9.69771	10.0234	10.3492	10.5511	10.3384	10.1257	9.82581	9.23387	8.64192	8.24113	8.48025	8.71937	9.02355	9.54556	10.0676
		cell 7	5.30609	5.28759	5.2691	5.65118	6.23962	6.82805	6.97635	6.89791	6.81946	6.75922	6.70835	6.65749	6.75355	6.92531	7.09706	7.10743	7.03465	6.96187	7.19687	7.59042	7.98398	8.08216	8.02817	7.97419	8.52113	9.37765	10.2342	9.92963	9.02698	8.12432	8.69249	10.0184	11.3442	11.883	12.0162	12.1495	12.2119	12.2377	12.2635	12.4178	12.6383	12.8588	13.0174	13.1441	13.2709	13.8396	14.6361
		cell 8	5.67037	5.00444	5.92407	6.87606	7.82805	7.68971	7.52912	7.36853	8.02808	8.70437	9.38066	9.33095	9.26643	9.20191	9.75235	10.3153	10.8783	10.3352	9.76945	9.20373	9.56235	9.93984	10.3173	10.1803	10.0327	9.88515	9.72457	9.56373	9.40288	10.1027	10.8201	11.5374	11.4479	11.3419	11.2359	11.9978	12.7775	13.5572	13.6177	13.6635	13.7094	14.133	14.5644	14.9958	15.1157	15.2292	15.3427
		cell 9	16.3203	16.5938	16.6425	16.6913	16.8462	17.7115	18.5767	19.2624	18.7455	18.2287	17.7507	17.5331	17.3155	17.1401	17.2476	17.3551	17.4905	17.8132	18.136	18.4252	18.4903	18.5553	18.6417	18.8711	19.1004	19.347	19.7087	20.0705	20.288	19.5403	18.7926	18.165	18.3414	18.5178	18.7404	19.2717	19.8031	20.1629	19.3747	18.5864	17.8514	17.473	17.0946	16.6769	15.9962	15.3155	14.8369
		cell 10	5.29878	5.3089	4.97733	4.63879	4.30025	4.22187	4.14879	4.07572	4.59103	5.11835	5.64566	4.97973	4.28944	3.59916	4.17125	4.7691	5.36696	5.04892	4.7122	4.37548	4.36987	4.37103	4.37218	4.7538	5.14319	5.53259	5.30718	5.06922	4.83126	5.34679	5.8777	6.40861	6.03809	5.64917	5.26026	5.92885	6.61903	7.3092	7.36785	7.41362	7.45938	7.36902	7.27588	7.18275	7.69956	8.22882	8.75808
		cell 11	3.56206	4.1922	4.531	3.89448	3.25796	2.84494	3.18015	3.51535	3.76575	3.73219	3.69863	3.61983	3.38955	3.15927	2.92894	2.69842	2.4679	2.54556	3.65496	4.76435	5.66072	5.8439	6.02707	6.30727	6.91226	7.51725	8.01953	8.17792	8.33632	8.30752	7.65197	6.99642	6.46532	6.3508	6.23629	6.19375	6.39219	6.59062	6.93225	7.75326	8.57427	9.27515	9.57386	9.87257	9.99154	9.50879	9.02604
		cell 12	6.46003	6.37372	6.23393	6.09413	5.76351	5.41401	5.06451	5.57781	6.17644	6.77508	6.85055	6.87427	6.898	6.54615	6.15714	5.76814	6.33268	6.99152	7.65036	7.92529	8.16225	8.39921	8.51154	8.61154	8.71155	8.29478	7.82691	7.35903	7.49388	7.68833	7.88278	8.53506	9.23261	9.93016	8.92297	7.74718	6.57139	8.03184	9.75302	11.4742	12.4269	13.3035	14.1802	13.2835	12.2113	11.1392	11.3552
		cell 13	6.55459	6.2271	5.89961	5.79712	6.0946	6.39208	6.6253	6.74426	6.86322	6.83201	6.53383	6.23565	6.24409	6.79761	7.35112	7.62119	7.38734	7.1535	6.88801	6.5663	6.24458	6.17115	6.5391	6.90704	7.05825	6.82413	6.59001	6.39212	6.25864	6.12515	6.09066	6.23214	6.37363	6.48949	6.55982	6.63015	6.78335	7.08387	7.3844	7.40718	6.93618	6.46517	6.2258	6.3982	6.5706	6.57646	6.28625
		cell 14	5.35544	5.44287	5.42636	5.33762	5.24888	5.45339	5.86169	6.26999	6.52664	6.67791	6.82918	6.94292	7.0306	7.11827	7.1991	7.27519	7.35127	7.88608	8.73966	9.59324	9.75796	9.44397	9.12998	9.29999	9.80633	10.3127	10.417	10.2419	10.0668	10.1539	10.4231	10.6923	10.8069	10.8139	10.821	10.7913	10.7362	10.681	10.9651	11.4849	12.0047	12.0388	11.7354	11.4321	11.4497	11.6904	11.931
		cell 15	6.55822	5.84005	5.83013	5.96528	6.10043	6.612	7.20067	7.78934	7.40926	6.83076	6.25225	6.6051	7.14871	7.69232	7.75076	7.70982	7.66889	7.89455	8.17482	8.45508	8.77698	9.1074	9.43782	10.1816	11.0101	11.8386	11.8884	11.7786	11.6689	11.9238	12.2533	12.5828	12.9307	13.2824	13.634	13.1648	12.5274	11.89	11.9856	12.2312	12.4768	12.8898	13.3372	13.7845	13.6931	13.4914	13.2897
		*The fluorescent values for individual cells were measured by using 3 minutes time interval. To obtain fluorescence profiles the neighbouring timepoint values were connected by a straight line. The individual profiles (in form of polynomial lines) were then aligned by each other to 50% of Whi5 nuclear exit. The individual aligned lines were forming a matrix with the values with one minute time in…
[truncated: 104 more columns]

## Sheet: Fig. 5g
	Figure 5g
		Live cell microscopy Whi5-mCherry and WT-Sic1-GFP profiles during aF pulse experiment																							For the Sic1 amino acid sequences please see Source data panel Fig. 5e
		The individual cell Whi5 and Sic1 fluorescence profiles* presented on plot
		time (min)	-90	-89	-88	-87	-86	-85	-84	-83	-82	-81	-80	-79	-78	-77	-76	-75	-74	-73	-72	-71	-70	-69	-68	-67	-66	-65	-64	-63	-62	-61	-60	-59	-58	-57	-56	-55	-54	-53	-52	-51	-50	-49	-48	-47	-46	-45	-44
		Whi5 average level	36.0244	36.3108	36.5097	36.5333	36.3518	36.3613	36.5874	36.9511	37.131	37.0396	36.8678	36.9173	36.9078	36.7939	36.4846	36.3772	36.4302	36.4879	36.3905	36.2087	36.0933	36.147	36.3479	36.4808	36.4363	36.3167	36.2845	36.4033	36.5436	36.4869	36.2243	35.8395	35.7024	35.8788	36.3496	36.9396	37.3401	37.4076	37.1485	37.0023	37.0307	37.1377	36.9502	36.6134	36.4499	36.4134	36.3646
		Whi5 STD	1.15876	1.14995	1.13266	1.10873	1.07196	1.03203	0.994483	0.997955	1.03189	1.08375	1.13438	1.15331	1.13305	1.11031	1.09804	1.09568	1.09157	1.08444	1.06033	1.05018	1.05527	1.07915	1.11334	1.14662	1.14786	1.15575	1.18391	1.23058	1.2379	1.22013	1.19676	1.18739	1.20343	1.20215	1.24038	1.2612	1.2386	1.21678	1.1968	1.18147	1.1644	1.18706	1.20861	1.26811	1.29401	1.29357	1.27405
		cell 1	35.9789	35.2897	34.856	35.1063	35.3567	34.9633	32.8471	30.7309	29.8256	32.1613	34.497	36.2959	36.6581	37.0204	37.0133	36.0179	35.0224	34.6426	35.9105	37.1783	38.5231	40.0736	41.6241	42.6526	42.2841	41.9156	40.5519	36.5246	32.4973	29.72	30.2882	30.8563	31.5215	32.4464	33.3712	34.3553	35.498	36.6407	37.4573	37.4011	37.3448	35.9635	31.0356	26.1077	23.6097	27.6152	31.6207
		cell 2	37.8429	35.6713	37.8804	42.1795	46.4785	47.0035	45.7277	44.452	42.1422	39.339	36.5359	37.6285	40.5798	43.5311	42.8801	40.5104	38.1408	37.9743	38.8589	39.7436	38.2432	35.6049	32.9665	33.7701	36.2158	38.6615	40.9366	43.1304	45.3241	43.5977	40.0009	36.4041	35.9257	36.9351	37.9445	37.8361	37.1942	36.5524	36.8241	37.5316	38.2392	37.7122	36.5962	35.4802	36.9101	39.5547	42.1992
		cell 3	47.7882	46.1228	44.5403	43.1341	41.728	42.124	46.3496	50.5753	52.2765	48.6132	44.95	42.8195	43.9458	45.0722	45.5581	44.6833	43.8085	44.0278	46.5719	49.1161	50.7997	50.6546	50.5094	48.979	44.5049	40.0308	37.6487	39.712	41.7753	43.81	45.7837	47.7574	48.343	45.9788	43.6146	42.073	42.2794	42.4858	41.5817	38.318	35.0543	33.869	37.1004	40.3319	42.5516	42.6213	42.691
		cell 4	47.6402	48.8385	49.6822	47.9008	46.1193	44.8966	47.81	50.7235	53.6287	56.4727	59.3166	61.4302	58.1366	54.843	51.9127	51.6726	51.4324	51.0027	49.1695	47.3362	46.1209	49.4799	52.839	55.3049	51.1593	47.0136	43.7595	47.1062	50.4528	53.2667	52.1365	51.0063	49.7027	47.1146	44.5265	42.3947	43.6413	44.8878	46.024	46.343	46.662	47.3796	51.0479	54.7162	57.7094	55.7044	53.6994
		cell 5	42.6623	45.2143	41.4439	37.5444	33.645	34.8317	36.1223	37.4129	39.2602	41.1188	42.9775	38.2028	33.2928	28.3827	31.595	34.9731	38.3512	39.6476	40.9015	42.1554	40.6351	39.0583	37.4814	38.0967	38.7567	39.4168	40.3317	41.2519	42.172	43.0362	43.8993	44.7624	46.2322	47.7143	49.1965	50.2351	51.2646	52.2941	49.5197	46.6678	43.8158	46.0765	48.4415	50.8066	47.1232	43.3165	39.5097
		cell 6	34.511	37.7646	39.5804	39.8134	40.0463	39.3388	37.596	35.8532	35.6256	37.0659	38.5062	39.259	39.2548	39.2507	38.2722	36.2212	34.1702	33.3682	33.9411	34.5141	35.1012	35.7038	36.3064	36.7174	36.9173	37.1172	37.5284	38.1721	38.8159	37.8999	35.2669	32.634	32.4574	34.9848	37.5123	38.6793	38.3486	38.0179	38.0122	38.3643	38.7163	36.6464	31.9103	27.1742	26.7661	31.1224	35.4786
		cell 7	33.6754	34.3496	35.0477	37.1305	39.2132	41.2225	38.9847	36.7469	34.5089	32.2634	30.0179	27.8624	30.9146	33.9668	36.9903	38.3574	39.7244	41.0774	41.6135	42.1496	42.5912	37.5689	32.5467	27.6549	30.3082	32.9615	35.561	35.0454	34.5298	33.9977	32.5045	31.0113	29.5715	31.2192	32.8669	34.457	32.7171	30.9771	29.2989	31.1864	33.0739	34.9387	35.4903	36.0418	36.5428	34.1218	31.7009
		cell 8	37.0916	38.8163	40.5409	41.2961	40.3278	39.3595	39.0686	39.9821	40.8956	42.211	44.2409	46.2708	47.5612	47.5368	47.5125	47.194	46.3528	45.5116	44.8209	44.3976	43.9744	43.6596	43.5377	43.4159	43.4165	43.635	43.8534	43.6571	42.7232	41.7894	41.565	42.6018	43.6386	44.5436	45.2144	45.8852	45.5567	43.4515	41.3463	40.7415	42.804	44.8665	46.0692	45.7436	45.4179	44.6858	43.2311
		cell 9	22.6418	24.1823	25.5422	24.824	24.1058	23.6019	25.5625	27.5232	29.3913	30.1946	30.9979	31.7546	31.9756	32.1966	32.5423	34.3226	36.103	37.6774	36.8846	36.0918	35.4794	36.9423	38.4052	39.8215	40.7019	41.5823	42.3853	42.2992	42.213	42.3555	45.126	47.8966	50.2228	47.4376	44.6524	42.2005	43.58	44.9595	46.0825	44.2552	42.4279	40.8441	42.061	43.2779	44.1957	41.6726	39.1495
		cell 10	21.1044	22.46	23.8157	25.7127	28.1298	30.5468	32.2666	33.3166	34.3666	35.4963	36.7026	37.9089	37.4548	35.4055	33.3562	30.876	27.9819	25.0878	24.5991	26.4213	28.2435	29.8209	31.1631	32.5054	33.9883	35.6064	37.2246	38.4684	39.3524	40.2365	40.4768	40.0985	39.7202	39.9422	40.741	41.5398	42.3946	43.3034	44.2122	44.3379	43.7112	43.0846	42.6614	42.4338	42.2062	39.4878	34.3763
		cell 11	25.8968	26.7601	27.6235	27.3102	26.6045	25.8989	28.3181	31.7788	35.2396	34.7876	33.0315	31.2753	28.8442	26.1883	23.5323	24.4669	26.5984	28.7299	28.812	28.2109	27.6098	28.4585	29.7904	31.1223	30.5784	29.4092	28.2401	28.8965	30.1613	31.4262	30.5878	29.0483	27.5088	28.1283	29.4675	30.8067	30.7634	30.2593	29.7552	31.0048	32.8389	34.673	34.0929	32.7082	31.3234	30.0723	28.8657
		cell 12	35.2103	33.2873	33.2278	33.1682	32.4512	30.458	28.4648	27.5337	28.6645	29.7953	30.9295	32.0704	33.2113	34.0581	34.3343	34.6104	34.7648	34.6829	34.6011	34.4164	34.0323	33.6482	33.3978	33.407	33.4163	32.6547	30.3969	28.139	26.8429	27.4135	27.9841	27.8665	26.4128	24.9591	24.5747	26.2656	27.9566	29.3586	30.1995	31.0405	31.8162	32.4651	33.1141	33.0001	31.4052	29.8102	28.3727
		cell 13	22.0828	20.8703	20.8182	21.0038	21.1894	22.936	25.0024	27.0688	24.5645	21.124	17.6835	17.6501	18.3147	18.9792	21.287	23.9314	26.5758	26.5353	25.945	25.3547	20.8885	15.6284	10.3684	9.72097	10.0183	10.3157	9.08918	7.55055	6.01191	5.88023	6.03673	6.19322	3.79426	0.87189	-2.05048	0.0178865	3.10845	6.19901	7.28234	7.95454	8.62674	7.76704	6.59357	5.4201	6.82714	8.76271	10.6983
		cell 14	47.4033	48.5668	49.7532	52.0666	54.38	56.6583	57.2139	57.7695	58.2965	57.4252	56.5539	55.6992	55.6625	55.6258	55.6144	56.8399	58.0655	59.2184	56.8133	54.4082	52.1043	54.7597	57.415	59.9821	58.2255	56.4689	54.7648	55.6328	56.5009	57.3226	55.8732	54.4238	53.0505	55.4056	57.7607	59.9967	56.395	52.7934	49.3448	53.3983	57.4518	61.4293	61.685	61.9406	62.2353	64.4428	66.6503
		cell 15	35.7072	35.57	35.4328	35.4045	36.4777	37.5509	38.3349	36.1952	34.0555	32.2608	33.9549	35.649	37.0313	35.2604	33.4895	31.9621	32.8961	33.8302	34.6601	34.4357	34.2114	33.9891	33.7869	33.5847	33.5172	34.8117	36.1062	37.1771	35.9865	34.7959	33.7578	34.2617	34.7656	35.2019	34.9544	34.7068	34.4592	34.2109	33.9625	33.6837	33.0968	32.5098	32.0918	33.3816	34.6715	35.5276	31.9991
		cell 16	28.2298	28.9019	29.8571	30.8122	31.3825	31.4428	31.5032	32.8819	36.0084	39.1349	40.1155	38.2515	36.3876	35.7961	36.8913	37.9865	39.7174	42.2909	44.8644	46.4267	46.6486	46.8704	45.156	40.8747	36.5934	34.3012	34.6458	34.9904	33.9847	31.1892	28.3937	28.0729	31.0323	33.9918	34.7942	32.7372	30.6802	29.4182	29.2099	29.0017	29.8687	32.1608	34.453	36.5733	38.466	40.3586	41.0554
		cell 17	34.8471	38.8313	44.1715	49.5117	48.0722	44.8304	41.5887	39.0565	36.7129	34.3694	36.0182	38.7282	41.4383	40.4949	38.5802	36.6656	35.9694	35.5972	35.225	37.4808	40.4352	43.3895	42.1615	39.8216	37.4817	39.1374	41.8552	44.5731	42.71	39.6291	36.5483	35.5128	35.0209	34.529	36.0864	38.1886	40.2908	38.6723	36.0648	33.4572	32.136	31.1567	30.1774	29.7578	29.487	29.2162	31.0568
		cell 18	41.8612	45.7428	49.3598	49.9348	50.5097	50.8637	48.6771	46.4904	44.2359	41.1999	38.1639	35.7718	40.7835	45.7953	50.383	50.0935	49.804	49.5123	49.1956	48.8789	48.3509	45.3924	42.4339	39.8543	41.6319	43.4095	45.0999	45.7879	46.4759	47.2147	48.5374	49.8601	50.9724	49.6662	48.36	47.1024	46.4042	45.706	45.0498	44.8771	44.7045	44.3877	42.4127	40.4378	38.4733	36.6293	34.7853
		cell 19	59.8348	59.1771	58.5195	54.204	48.466	42.7279	43.2273	46.1522	49.0772	47.0745	43.1555	39.2365	38.7679	39.6411	40.5143	41.039	41.4281	41.8172	43.2552	45.1012	46.9471	47.3855	47.2765	47.1675	47.7847	48.6842	49.5837	49.7716	49.6827	49.5938	52.0898	55.591	59.0922	58.3824	56.0348	53.6873	52.1593	50.9501	49.7409	45.934	41.117	36.3	34.2216	33.2082	32.1948	28.2844	23.2474
		cell 20	48.5329	46.2518	45.3301	45.2415	45.1529	44.7472	44.1471	43.5469	44.0374	45.1962	46.355	47.316	48.1559	48.9957	48.5242	47.2491	45.974	45.342	45.1042	44.8663	45.1244	45.6863	46.2482	47.545	49.2921	51.0393	50.0621	47.4152	44.7682	43.2472	42.4162	41.5853	41.1195	40.8776	40.6356	41.8197	43.8777	45.9358	45.4235	43.3358	41.2482	39.6696	38.4032	37.1367	38.1229	40.4896	42.8564
		cell 21	29.5577	28.6501	28.389	30.2926	32.1961	33.8988	34.9289	35.9591	37.2739	39.542	41.81	43.9041	45.4164	46.9286	47.7441	46.2269	44.7097	43.7534	44.6752	45.5969	46.0337	44.847	43.6603	42.6126	42.0303	41.448	41.0235	41.1273	41.2311	40.8865	39.0407	37.1949	36.9163	41.8846	46.8529	49.0009	41.7073	34.4137	29.6805	33.5193	37.358	40.1505	39.44	38.7295	38.0776	37.6222	37.1668
		cell 22	32.8241	34.6515	35.5352	33.2594	30.9835	29.1777	28.9455	28.7133	29.0302	31.1858	33.3413	34.7027	33.4053	32.108	31.1008	31.0648	31.0288	30.2493	26.9805	23.7117	21.5599	23.1474	24.7348	25.9447	25.8902	25.8357	25.9586	26.6752	27.3918	28.0551	28.5402	29.0253	29.2799	28.7626	28.2454	28.1302	29.3609	30.5917	31.7234	32.5237	33.3241	33.8882	33.6613	33.4344	33.3227	33.5967	33.8706
		cell 23	5.33762	5.3231	5.38627	5.44944	5.70809	5.99339	6.27869	5.63208	4.85838	4.08469	5.00708	6.16074	7.31441	7.58053	7.72562	7.87071	8.89738	10.0443	11.1912	12.8139	14.5016	16.1892	17.009	17.7105	18.412	19.0282	19.6328	20.2374	18.5081	16.4606	14.4131	15.5011	17.0168	18.5324	20.5835	22.7075	24.8315	23.8299	22.402	20.9741	19.2131	17.4066	15.6002	15.2665	15.1337	15.0009	14.0165
		cell 24	32.7073	31.8919	31.0766	31.1099	31.709	32.308	32.8111	33.2501	33.6891	32.5714	30.416	28.2605	28.0886	29.2389	30.3893	31.0348	31.3438	31.6527	30.4664	28.2831	26.0999	26.5572	28.7747	30.9923	31.6567	31.2858	30.9149	31.1206	31.7108	32.301	32.9093	33.5297	34.1501	34.9031	35.7444	36.5857	34.0051	29.1432	24.2813	25.8955	31.8272	37.7589	37.297	32.5728	27.8486	25.9459	25.9242
		cell 25	29.1048	31.1273	33.1169	33.4954	33.8739	34.2434	34.1709	34.0984	34.056	35.4901	36.9242	38.2774	35.6685	33.0596	30.4161	26.0752	21.7343	17.4897	17.9629	18.436	18.9021	19.0238	19.1454	19.248	18.4128	17.5777	16.7533	16.4549	16.1564	15.9169	18.5648	21.2126	23.7731	22.0487	20.3243	18.6728	20.5968	22.5208	24.448	26.5285	28.6091	30.6519	30.8428	31.0337	31.1208	26.1199	21.119
		cell 26	37.1944	38.156	37.3987	36.6413	36.2514	37.4279	38.6044	40.062	42.7176	45.3732	47.375	46.5895	45.804	45.2807	45.8749	46.4691	46.6442	45.0324	43.4206	42.5833	45.0477	47.5121	49.5308	49.6496	49.7684	49.7782	49.3232	48.8683	48.5818	49.0135	49.4452	49.6055	48.6092	47.6129	47.3953	50.4975	53.5996	56.0003	55.4102	54.8201	54.1711	53.271	52.3709	52.0191	54.005	55.9909	57.465
		cell 27	39.5418	41.3857	41.6803	41.9432	42.2061	43.0721	43.9504	44.8288	43.4203	41.9652	40.51	41.3162	42.1685	43.0207	42.2413	41.4286	40.6159	38.3005	35.9545	33.6085	35.8143	38.1129	40.4116	38.5209	36.5448	34.5686	36.2877	38.0822	39.8767	38.0108	36.0702	34.1296	38.1135	42.2183	46.3231	42.024	37.5533	33.0827	35.2151	37.4823	39.7494	38.9023	37.9916	37.0809	37.201	37.3421	37.4832
		cell 28	41.8193	41.438	41.0568	39.8853	38.3066	36.728	36.8239	37.7826	38.7412	38.3275	37.2068	36.0862	36.3186	37.2481	38.1776	38.7002	39.0132	39.3261	38.1761	36.2724	34.3686	33.6017	33.4203	33.239	35.5673	39.1884	42.8095	43.0531	41.5567	40.0604	40.734	42.5253	44.3167	45.1308	45.4414	45.752	46.6871	47.9438	49.2005	49.1995	48.5506	47.9016	48.4386	49.5866	50.7345	49.7637	47.7013
		cell 29	38.7442	38.7807	38.445	38.1092	37.6887	37.2318	36.7749	36.2125	35.6049	34.9973	36.5856	39.115	41.6444	41.148	39.3548	37.5615	38.035	39.48	40.9249	41.363	41.3695	41.3761	40.6974	39.725	38.7526	37.2947	35.6287	33.9627	34.7028	36.474	38.2452	38.1658	37.2933	36.4208	36.2568	36.3964	36.536	35.2999	33.4742	31.6485	32.4985	34.4952	36.4919	37.4676	38.0058	38.5439	38.4242
		cell 30	38.704	38.5808	38.5699	38.5591	39.0518	39.6335	40.2151	37.7389	34.7231	31.7073	33.9268	37.0701	40.2134	39.0796	37.1909	35.3023	36.8865	39.0836	41.2807	41.9186	42.2814	42.6441	42.5902	42.4627	42.3353	42.9864	43.7748	44.5633	42.8897	40.7815	38.6733	38.37	38.3852	38.4003	38.9852	39.6706	40.3561	41.4928	42.7091	43.9255	42.5912	40.8067	39.0223	40.9715	43.5796	46.1877	41.8719
		cell 31	52.3753	51.1816	49.9879	48.337	44.0953	39.8537	36.6869	39.6112	42.5356	45.2181	46.5303	47.8426	49.0511	49.671	50.291	50.6026	49.1668	47.7311	46.6697	47.7294	48.7891	49.1242	45.3541	41.5839	38.6595	40.528	42.3964	44.2273	45.8449	47.4626	48.6102	47.0941	45.578	45.1642	50.9963	56.8285	61.8455	62.2431	62.6407	62.7493	61.2197	59.6901	58.887	62.2004	65.5138	67.9744	65.6028
		cell 32	34.4547	37.7364	41.018	40.3975	38.8617	37.3259	37.7125	38.55	39.3876	39.1805	38.7285	38.2764	36.8692	35.238	33.6068	33.9168	34.6821	35.4474	37.0689	38.8911	40.7134	39.8653	38.3909	36.9165	36.1255	35.4947	34.864	38.3271	42.7505	47.174	44.0419	39.1377	34.2334	37.4928	42.6671	47.8414	44.2197	38.5347	32.8498	32.274	32.8967	33.5194	34.7265	36.0707	37.4149	37.5109	37.314
		cell 33	36.9686	37.6966	40.3203	42.9441	44.5973	44.964	45.3307	45.1962	44.3976	43.5989	42.9906	42.6345	42.2784	41.4827	40.1043	38.7259	38.4984	39.7965	41.0945	42.0642	42.5985	43.1328	42.8352	41.4348	40.0344	39.3776	39.7065	40.0355	40.4683	41.0387	41.6091	41.6434	40.9669	40.2905	41.2962	44.5317	47.7673	49.421	48.9779	48.5348	48.4042	48.6876	48.9711	48.6625	47.5693	46.476	45.7373
		cell 34	24.1719	25.9666	27.7614	28.9041	29.9493	30.9945	31.2392	31.3641	31.4891	29.9118	28.0801	26.2484	27.7525	29.755	31.7576	31.3772	30.6407	29.9042	31.6521	33.7713	35.8904	34.849	33.3353	31.8217	31.1711	30.6495	30.128	29.1447	28.0924	27.0401	26.2745	25.5517	24.829	25.0385	25.3874	25.7362	27.8853	30.3035	32.7216	30.8458	28.3283	25.8108	25.0984	24.6558	24.2131	23.7709	23.3289
		cell 35	31.8958	32.6799	34.2178	35.7558	36.457	36.6936	36.9302	35.916	34.2073	32.4986	32.5721	33.6351	34.6981	33.3623	30.6946	28.0269	26.9839	26.8431	26.7023	25.5906	23.9398	22.2891	22.4745	23.6795	24.8844	26.5034	28.3523	30.2011	31.2832	31.9395	32.5958	32.0615	30.8662	29.6709	28.973	28.5513	28.1296	29.7178	32.4219	35.126	37.0159	38.4537	39.8915	39.824	38.9208	38.0176	37.4825
		cell 36	50.0564	48.5812	48.2458	47.9103	47.4187	46.5433	45.6679	45.2723	46.0573	46.8422	47.1869	46.4484	45.7099	45.7327	47.6281	49.5236	50.5903	49.6183	48.6462	48.4298	50.0727	51.7156	53.3016	54.7478	56.194	56.3127	53.1653	50.0179	47.6303	47.1119	46.5935	46.1915	46.0757	45.9599	45.7845	45.4627	45.1409	44.9494	45.0785	45.2076	46.0729	48.7498	51.4266	52.5845	50.0056	47.4267	45.2859
		cell 37	53.9653	54.8817	54.6705	52.572	50.4734	49.2817	49.6079	49.934	50.5724	51.7333	52.8941	52.1228	48.1173	44.1119	42.0994	43.4229	44.7463	46.3562	48.4458	50.5354	51.4832	50.5199	49.5566	48.4728	47.1872	45.9015	44.7285	43.7437	42.759	40.382	35.6746	30.9672	30.4026	36.7723	43.1419	45.8274	42.3462	38.865	37.3724	39.2084	41.0443	40.4673	35.8515	31.2358	28.2158	27.8669	27.5181
		cell 38	42.9409	38.8099	34.6789	32.6299	34.3306	36.0313	37.617	38.9958	40.3746	40.6116	38.7922	36.9727	37.2736	41.3934	45.5132	47.8376	46.9282	46.0188	44.5722	42.1582	39.7442	38.7198	40.1983	41.6769	42.1344	40.7529	39.3714	38.1045	37.0439	35.9833	35.0925	34.5075	33.9225	33.8557	34.722	35.5884	36.1484	36.1566	36.1648	36.8577	38.7837	40.7097	41.3184	39.5543	37.7903	36.715	36.88
		cell 39	28.584	30.896	33.4368	35.9776	35.1415	33.9219	32.7023	32.4338	32.2733	32.1128	30.8971	29.5615	28.2259	30.6977	33.6019	36.5062	35.805	34.6943	33.5835	32.1514	30.6827	29.214	28.0397	26.8988	25.7578	28.2318	31.1163	34.0008	36.9175	39.8379	42.7583	40.6209	37.9089	35.1969	35.6043	36.3661	37.1278	36.5246	35.7663	35.008	34.0462	33.0614	32.0765	31.867	31.7456	31.6243	34.6992
		cell 40	25.1688	23.3904	21.9024	20.5164	19.1305	18.7343	18.6858	18.6374	19.2087	19.9977	20.7868	20.4604	19.742	19.0236	19.0638	19.3704	19.677	18.9668	17.8993	16.8319	19.0638	22.4551	25.8463	25.2793	23.3217	21.3641	21.7195	22.8876	24.0557	24.5197	24.7362	24.9528	23.1898	20.7313	18.2727	19.3327	21.629	23.9252	24.598	24.7004	24.8028	23.6174	21.9795	20.3415	21.5421	23.74	25.9379
		cell 41	34.6314	34.9413	34.6458	34.2262	33.8067	31.3746	28.5302	25.6859	24.2251	23.0477	21.8703	23.9021	26.5911	29.2802	28.3034	26.5759	24.8484	25.4196	26.4616	27.5037	27.5511	27.3949	27.2386	29.4015	32.0394	34.6773	33.8309	32.2709	30.7109	31.6257	33.0473	34.4689	34.9564	35.2525	35.5486	34.6285	33.4593	32.2901	31.8602	31.5817	31.3033	31.5045	31.8041	32.1036	32.5821	33.0972	33.6123
		cell 42	18.1346	20.4172	22.6999	22.8993	22.2521	21.6048	21.79	22.3135	22.837	22.455	21.7049	20.9548	19.4825	17.7166	15.9508	18.5951	23.0321	27.469	29.7501	31.155	32.5599	31.4881	29.4096	27.3311	26.1117	25.2414	24.3712	24.1494	24.1912	24.233	24.4139	24.6513	24.8887	25.7833	26.945	28.1067	27.521	26.225	24.929	25.7709	27.4818	29.1928	31.1082	33.1069	35.1055	34.087	31.8421
		cell 43	29.96	29.7949	29.6297	31.5328	33.9116	36.2903	36.9631	37.2434	37.5238	38.6152	39.8932	41.1711	38.2926	34.4581	30.6235	30.1155	30.3726	30.6297	31.8304	33.2481	34.6658	35.3142	35.7855	36.2569	33.9824	31.0762	28.17	29.2705	31.2925	33.3145	35.5841	37.9106	40.2371	38.5225	35.8785	33.2344	31.7213	30.4683	29.2153	26.9717	24.5002	22.0287	23.9748	26.937	29.8992	28.6451	26.4212
		cell 44	35.8561	37.6929	36.0358	34.3787	33.3235	34.834	36.3446	37.5849	37.6734	37.7618	38.125	39.659	41.1931	41.724	37.978	34.232	31.9099	35.6579	39.4059	41.9695	39.4837	36.9979	34.768	33.6289	32.4897	31.1005	28.6449	26.1894	24.7465	27.6206	30.4948	32.9293	33.4896	34.0498	33.7571	29.8278	25.8986	22.7126	22.6956	22.6787	23.5196	28.0179	32.5163	36.4084	37.7163	39.0241	39.3624
		cell 45	48.0573	46.604	43.9644	41.3007	38.637	38.4305	38.2742	38.1178	38.3067	38.5027	38.6986	41.8264	45.014	48.2017	49.9011	51.5702	53.2393	52.9851	52.6917	52.3983	52.3422	52.2909	52.2396	51.2021	50.1445	49.0869	49.1533	49.2427	49.3321	47.7009	46.0345	44.3682	45.4452	46.5782	47.7112	48.3369	48.9523	49.5676	49.1419	48.6949	48.2479	49.4216	50.6284	51.8352	52.0654	52.2757	52.486
		cell 46	36.1446	38.2342	38.4651	38.3154	38.1657	36.8969	35.399	33.901	36.1503	39.1671	42.1839	43.7691	45.0611	46.353	47.2452	48.0556	48.866	47.4957	45.6787	43.8617	42.5064	41.2455	39.9847	35.735	30.8731	26.0112	29.8587	35.49	41.1213	40.2609	38.0708	35.8807	34.0003	32.1833	30.3663	32.7219	35.932	39.1422	40.8966	42.3529	43.8091	41.9287	39.3648	36.8009	37.1107	38.0091	38.9075
		cell 47	44.2724	44.8736	45.4748	46.371	47.6147	48.8584	48.756	47.0672	45.3785	46.221	50.0472	53.8733	55.051	53.1071	51.1632	49.4938	48.1481	46.8023	45.8624	45.4008	44.9392	45.484	47.2148	48.9456	49.7665	49.515	49.2635	48.6811	47.7088	46.7365	45.6526	44.4371	43.2217	42.5004	42.3617	42.2229	41.9216	41.4285	40.9355	40.5067	40.1538	39.8008	37.2678	32.1654	27.063	26.5559	31.465
		cell 48	26.5821	26.6921	25.3782	23.9455	22.5128	22.9076	23.4549	24.0021	25.5909	27.2665	28.9422	28.5815	28.051	27.5205	26.0796	24.5628	23.0459	22.1692	21.3458	20.5224	23.1836	26.1355	29.0874	29.3353	29.3576	29.38	28.7905	28.1501	27.5096	25.9568	24.3279	22.699	22.4537	22.3237	22.1937	25.3273	28.7332	32.139	31.4762	30.4739	29.4717	26.9698	24.3429	21.7159	22.9553	24.5172	26.0791
		cell 49	42.1416	41.6739	41.2062	41.4538	41.7942	42.1346	43.1632	44.2813	45.3993	44.9423	44.2805	43.6188	39.8719	35.7242	31.5764	31.6235	32.2157	32.8078	32.8679	32.8589	32.8499	35.1519	37.7542	40.3565	40.3275	39.9566	39.5857	38.4558	37.2272	35.9986	35.3653	34.8093	34.2533	33.7146	33.1781	32.6417	33.1517	33.7978	34.4438	32.3566	29.9143	27.4719	25.3041	23.1721	21.04	22.7509	24.9611
		cell 50	35.2784	35.7263	36.1005	36.4747	37.1381	38.669	40.2	40.5258	37.236	33.9463	31.7978	33.0731	34.3484	35.1925	34.7431	34.2936	33.3167	30.7573	28.1978	26.6449	28.1117	29.5785	30.8908	31.74	32.5891	33.6741	35.4668	37.2595	38.2654	36.9111	35.5567	35.005	36.8613	38.7175	40.2217	40.6698	41.1178	40.8362	38.3652	35.8943	33.8346	33.0088	32.1829	32.038	33.9359	35.8338	37.525
		cell 51	41.1512	40.3494	39.5476	38.4608	35.7591	33.0573	31.4045	35.6955	39.9865	43.1429	39.8696	36.5963	33.2924	29.8152	26.338	23.3403	23.0599	22.7796	22.1215	19.3225	16.5236	14.2428	14.8986	15.5543	16.0198	15.4071	14.7945	14.59	16.6988	18.8077	20.134	17.0261	13.9183	11.5302	13.2209	14.9116	16.619	18.421	20.223	21.569	20.3307	19.0925	18.1862	19.1616	20.137	20.6099	18.2359
		cell 52	30.0058	29.0964	28.8443	29.0489	29.2536	30.7248	33.0761	35.4275	34.4159	31.0673	27.7187	27.697	29.9871	32.2773	32.877	32.302	31.727	29.5807	26.3424	23.1042	21.8978	22.1033	22.3089	22.1402	21.7115	21.2829	21.0905	21.0623	21.0342	20.3839	19.3013	18.2187	17.2921	16.4739	15.6558	16.988	19.8147	22.6413	22.705	20.8487	18.9924	17.7233	16.8622	16.0011	18.627	23.676	28.725
		cell 53	52.1871	52.3293	53.1206	53.9119	53.6061	52.1583	50.7106	51.5742	54.8436	58.113	60.2834	61.31	62.3365	61.2141	57.8549	54.4957	52.7005	52.5332	52.3658	50.3008	46.2607	42.2206	40.0182	39.7285	39.4388	40.5198	43.0274	45.5349	47.9054	50.133	52.3607	53.5176	53.5602	53.6028	52.3222	49.6643	47.0063	46.3666	47.8274	49.2882	49.88	49.5674	49.2547	48.7161	47.9423	47.1685	44.3483
		cell 54	41.4328	40.8758	38.4833	36.0909	34.8922	34.6703	34.4483	33.0853	30.7888	28.4923	27.2647	26.9116	26.5585	30.0166	36.5928	43.169	45.0337	43.0436	41.0534	40.888	42.2156	43.5433	44.8564	46.1576	47.4588	48.4269	49.1223	49.8178	49.4363	48.1736	46.9108	46.018	45.4277	44.8375	46.1234	48.9445	51.7655	52.8375	52.4785	52.1195	50.3682	47.4776	44.5871	44.45	46.5657	48.6814	47.7813
		cell 55	18.6186	19.2315	20.4604	21.6892	23.1248	24.6766	26.2285	26.8094	26.8441	26.8787	27.2215	27.7375	28.2536	27.6463	26.4073	25.1682	25.7833	27.4415	29.0996	27.4164	23.8537	20.2909	20.4432	22.6851	24.9271	24.8831	23.5532	22.2233	23.2937	25.7141	28.1345	28.2689	27.1173	25.9656	25.237	24.7464	24.2557	24.3209	24.6988	25.0766	23.1974	20.0484	16.8995	14.3674	12.1822	9.99695	11.7969
		cell 56	17.4784	16.6057	15.7331	16.5361	19.6532	22.7702	23.5344	21.0494	18.5644	18.1389	20.5575	22.9761	23.8271	22.5134	21.1996	19.9873	18.9149	17.8425	17.4018	17.8334	18.2651	19.3375	21.2948	23.252	22.9826	19.6381	16.2936	15.5032	18.2399	20.9765	22.5646	22.5666	22.5687	22.3827	21.9372	21.4917	22.1921	24.4748	26.7575	29.3264	32.2906	35.2547	36.2986	34.6907	33.0828	32.2232	32.397
		cell 57	41.1226	43.1588	42.5222	41.8311	41.14	43.2838	45.4854	47.687	48.0683	48.4124	48.7565	50.7443	52.7656	54.787	50.6847	46.4575	42.2303	41.4226	40.6847	39.9468	43.048	46.2275	49.407	49.515	49.5603	49.6057	50.8649	52.1489	53.4329	52.0417	50.5958	49.1499	44.1957	39.1698	34.144	38.4587	42.9641	47.4695	45.3665	43.1287	40.8909	42.3365	43.8572	45.378	46.7903	48.2004	49.6105
		cell 58	47.581	47.4042	47.2274	46.1758	44.541	42.9063	42.0731	41.7743	41.4755	41.5242	41.8047	42.0851	42.5119	43.0363	43.5607	43.7734	43.7784	43.7833	41.899	38.7552	35.6114	31.9983	28.0722	24.1461	23.1199	24.0269	24.9339	26.3635	28.1416	29.9197	27.625	22.6152	17.6053	18.1918	22.5092	26.8266	27.6295	26.0895	24.5495	24.3796	25.123	25.8664	26.5472	27.1863	27.8254	29.0011	30.5346
		cell 59	37.6335	38.2741	39.7264	41.1787	43.0417	45.0454	47.049	47.256	46.848	46.4401	44.3526	41.6903	39.028	40.2303	42.7555	45.2807	45.2805	44.4159	43.5513	41.4579	38.9438	36.4297	36.9931	38.6098	40.2266	44.415	49.4836	54.5522	53.1797	49.6027	46.0256	46.455	48.2558	50.0566	50.4284	50.3111	50.1938	47.5411	44.0206	40.5	41.073	43.0472	45.0213	43.5167	40.8214	38.1261	37.8798
		cell 60	27.7951	30.4187	33.0422	35.288	35.3927	35.4974	35.7085	36.5222	37.3359	37.2397	31.9871	26.7344	22.4477	23.6344	24.8212	26.2666	29.1781	32.0895	34.3994	33.3006	32.2018	31.3159	31.6367	31.9575	32.4685	34.0576	35.6466	36.9356	36.5242	36.1128	35.4647	33.4748	31.485	30.208	32.9702	35.7324	37.9483	37.0677	36.1872	35.3528	34.78	34.2072	33.3721	31.0504	28.7288	26.8295	27.324
		cell 61	29.8416	28.5734	27.9965	28.3547	28.713	29.321	30.2669	31.2128	30.6278	27.9716	25.3153	23.9152	24.2146	24.5139	25.341	26.8821	28.4232	28.952	28.1114	27.2707	27.865	30.4007	32.9364	33.2076	30.4152	27.6228	25.5661	24.5049	23.4437	23.1448	23.8772	24.6097	26.5575	30.1496	33.7417	35.8546	35.9661	36.0776	36.5311	37.4473	38.3635	38.1781	36.5024	34.8266	34.5386	36.1282	37.7177
		cell 62	34.4615	33.697	33.1483	33.6527	34.1571	34.5251	34.2269	33.9286	33.7547	34.1881	34.6216	35.3045	37.2058	39.1071	40.3211	38.1801	36.039	34.5286	36.0971	37.6656	38.699	37.1195	35.5401	34.6737	37.2889	39.9041	41.8593	40.5922	39.325	37.7709	34.816	31.8612	29.5774	30.57	31.5625	32.3812	32.3514	32.3215	31.8525	29.2393	26.6262	24.893	27.456	30.0189	31.8699	30.245	28.6201
		cell 63	33.8981	34.0851	32.7276	31.3701	31.2404	32.7381	34.2358	35.1084	35.1522	35.196	34.9157	34.2059	33.496	33.4895	34.4154	35.3413	35.7981	35.6332	35.4682	34.86	33.6641	32.4683	31.89	32.1305	32.3709	31.1862	28.1125	25.0387	24.2175	26.3821	28.5468	30.0305	30.6116	31.1927	31.1928	30.4228	29.6527	28.9276	28.2623	27.597	27.8959	29.473	31.0501	31.2887	29.7531	28.2176	27.8759
		cell 64	41.8401	41.0226	40.205	42.3814	44.7831	47.1848	46.9611	46.5398	46.1185	44.659	43.1214	41.5837	38.5757	35.457	32.3382	34.1173	36.2651	38.4129	38.3919	38.2078	38.0236	38.1844	38.3711	38.5578	38.4517	38.3235	38.1953	38.8769	39.6196	40.3622	40.1033	39.7691	39.4349	40.2028	41.0537	41.9046	40.6717	39.282	37.8923	40.843	44.1204	47.3979	44.4979	41.1329	37.768	39.1286	40.845
		cell 65	48.8098	49.341	49.8722	48.0006	46.0289	44.0573	42.8891	41.7543	40.6196	42.2657	44.0276	45.7895	45.2081	44.529	43.85	44.3826	44.9658	45.5489	43.5789	41.5024	39.426	41.9	44.5637	47.2274	47.2185	47.0982	46.978	45.4879	43.9408	42.3937	43.1568	44.0162	44.8755	47.5715	50.344	53.1165	51.411	49.519	47.627	48.1002	48.672	49.2437	45.618	41.8174	38.0168	41.0155	44.2976
		cell 66	41.9889	39.6004	37.212	36.1861	35.6901	35.1942	36.1287	37.6195	39.1103	38.5361	37.1588	35.7816	35.5013	35.6476	35.794	36.4102	37.209	38.0079	39.0682	40.2301	41.392	42.7104	44.0897	45.469	44.4019	42.3835	40.365	40.3925	41.2157	42.0388	40.1129	37.1179	34.1229	34.7785	36.8537	38.929	38.7697	37.7415	36.7132	36.9216	37.6109	38.3002	38.9448	39.572	40.1992	40.5659	40.8312
		cell 67	42.3652	40.759	39.1528	40.0846	42.3238	44.563	44.6324	43.584	42.5355	42.525	43.0491	43.5732	42.761	41.2605	39.7599	41.7872	45.632	49.4767	47.645	42.889	38.133	36.5056	36.4899	36.4741	36.6006	36.8004	37.0002	37.5038	38.164	38.8242	37.9111	36.1876	34.4641	32.7316	30.9944	29.2572	29.565	30.9262	32.2875	32.8729	33.0587	33.2444	32.0925	30.2516	28.4106	28.6877	30.0559
		cell 68	38.0934	38.1005	38.0915	37.2927	36.4938	35.7434	37.3661	38.9888	40.6076	42.0346	43.4615	44.84	43.8456	42.8511	41.8551	40.7793	39.7036	38.6281	37.5597	36.4912	35.4795	37.2444	39.0094	40.7028	38.8917	37.0805	35.306	35.3228	35.3396	35.317	33.3673	31.4175	29.5502	31.7261	33.902	36.0627	37.4794	38.8961	40.2261	37.3085	34.391	31.5698	33.4742	35.3786	37.2272	36.3396	35.452
		cell 69	31.4355	28.9722	26.5755	24.5037	22.432	20.9432	22.3004	23.6577	25.3185	28.4609	31.6034	33.7574	31.0852	28.4131	26.4933	28.2469	30.0005	31.4828	31.6407	31.7985	31.865	31.4855	31.1059	30.7907	30.7895	30.7883	30.6117	29.5791	28.5465	28.467	33.0407	37.6144	40.8996	37.894	34.8885	32.9158	35.9858	39.0557	41.556	41.2751	40.9941	40.4078	38.3307	36.2536	34.2592	32.6685	31.0778
		cell 70	29.6594	25.5902	24.1278	22.6654	21.8177	22.1632	22.5088	22.6173	22.2658	21.9142	22.0226	23.0239	24.0251	23.9864	21.9288	19.8712	19.1045	20.8438	22.5831	23.9982	24.7841	25.5701	25.2929	22.9521	20.6114	19.4489	20.5738	21.6987	22.6603	23.3049	23.9495	26.2431	31.7378	37.2325	40.1995	38.2596	36.3198	34.4119	32.5659	30.7199	31.3196	36.6669	42.0142	44.099	39.8508	35.6025	34.1368
		cell 71	31.3568	31.0452	30.4507	29.8563	29.4755	29.1159	28.7562	28.4546	28.1586	27.8627	26.9983	26.0776	25.1569	23.9968	22.813	21.6293	21.2483	20.9468	20.6453	20.9454	21.3051	21.6648	21.9935	22.3191	22.6447	23.5061	24.4204	25.3347	25.8482	26.3221	26.7959	27.3261	27.862	28.3978	29.9788	31.6631	33.3475	31.3595	29.0083	26.6572	26.6046	26.7793	26.9541	25.285	23.4336	21.5822	23.0393
		cell 72	24.6552	27.2192	27.4985	25.7518	24.0052	24.8792	28.0771	31.275	29.3608	22.9131	16.4654	15.3599	18.9917	22.6234	23.696	22.4991	21.3022	22.6957	26.3862	30.0768	31.3863	30.5842	29.7821	29.6298	30.0538	30.4778	30.4579	30.0443	29.6307	28.4528	26.597	24.7412	24.1429	24.6597	25.1764	27.492	31.4027	35.3133	35.9136	33.5781	31.2426	28.9367	26.6569	24.3771	24.6657	27.232	29.7982
		cell 73	23.9567	23.6098	23.2629	23.883	24.5758	25.2687	26.8243	28.4448	30.0653	29.7757	29.3424	28.9091	30.5866	32.423	34.2595	34.2181	34.0355	33.8528	31.5508	29.0892	26.6277	25.9672	25.4422	24.9173	27.2043	29.703	32.2017	32.0455	31.6894	31.3333	32.2434	33.2488	34.2542	31.4474	28.3536	25.2598	29.5712	34.44	39.3088	41.154	42.7717	44.3894	44.8489	45.2213	45.5936	42.8064	39.7813
		cell 74	43.4684	43.4034	44.0119	45.0885	46.1651	45.4583	43.5123	41.5662	42.0048	44.1007	46.1965	45.778	43.6122	41.4465	42.1001	44.7128	47.3255	46.646	43.6786	40.7112	37.1616	33.2073	29.2531	28.5266	30.0431	31.5596	31.0356	29.0938	27.1519	25.9224	25.188	24.4535	25.099	26.7033	28.3076	29.0167	29.1036	29.1906	31.0063	34.0233	37.0404	37.2981	35.6383	33.9785	32.9328	32.3137	31.6946
		cell 75	28.2317	29.1466	30.0615	30.8264	30.0741	29.3219	28.9004	31.8231	34.7458	37.1338	34.1148	31.0959	28.4349	29.394	30.3531	30.9975	28.4601	25.9228	24.0995	29.496	34.8926	40.0705	43.0377	46.0049	47.7969	37.7061	27.6152	18.4118	18.1822	17.9525	18.1013	22.0772	26.053	29.3944	26.3202	23.2459	20.3806	19.6281	18.8755	18.4989	21.9241	25.3492	28.6717	30.9569	33.242	35.3806	36.0367
		cell 76	25.7868	23.7025	26.8321	29.9617	33.2915	37.2217	41.152	42.5381	36.292	30.0459	25.9324	28.2165	30.5006	32.8733	35.5117	38.1501	39.6851	37.9101	36.1351	35.1682	36.626	38.0837	39.9163	42.8735	45.8306	48.2387	48.9996	49.7605	49.6103	46.7267	43.8432	42.2379	44.4675	46.6971	48.8104	50.5747	52.3391	53.2444	51.5721	49.8998	48.3379	47.1071	45.8763	44.8913	44.6438	44.3963	44.0232
		cell 77	43.5087	46.3395	48.2464	47.5234	46.8004	46.3802	46.8216	47.263	47.1652	45.5326	43.9001	42.3168	40.8738	39.4308	38.5558	39.2973	40.0388	41.1321	43.2267	45.3213	47.1988	48.4586	49.7183	51.0072	52.379	53.7508	54.3647	52.8214	51.2781	50.018	49.5637	49.1095	48.6737	48.2901	47.9066	47.7579	48.2778	48.7977	48.9442	48.028	47.1118	47.0565	49.4511	51.8458	54.0122	55.5291	57.046
		cell 78	69.1661	69.2821	66.8674	64.4527	60.7881	56.5876	52.3872	52.6773	54.8919	57.1065	57.6117	57.3843	57.1569	55.0017	52.0204	49.039	47.3389	46.1878	45.0368	45.6578	47.0382	48.4187	51.3838	55.028	58.6723	61.0748	62.9451	64.8154	65.8887	66.6204	67.3521	66.1622	64.1488	62.1355	64.848	69.5859	74.3238	75.1728	74.3553	73.5377	73.1099	72.8492	72.5884	72.4785	72.4332	72.388	73.0363
		cell 79	30.6818	36.1923	41.7029	45.1977	45.1091	45.0205	45.3701	46.4989	47.6277	48.2775	48.0759	47.8742	46.3902	42.6264	38.8625	37.1851	39.2167	41.2483	41.8187	39.7914	37.7642	38.103	42.6481	47.1933	49.5739	48.1064	46.639	46.5108	48.7636	51.0163	51.5939	49.1933	46.7927	44.1865	41.2146	38.2428	38.1094	43.0221	47.9348	50.7426	49.8084	48.8742	47.9772	47.1462	46.3153	46.3881	48.0673
		Sic1-WT average level	15.7085	15.7801	15.7854	15.817	15.9441	16.0754	16.2611	16.3084	16.2945	16.1323	16.1067	16.1966	16.2838	16.2128	16.0774	15.9107	15.8142	15.6784	15.7245	15.8565	16.0895	16.2064	16.2738	16.2629	16.2677	16.2615	16.3035	16.3781	16.3817	16.3979	16.3304	16.3808	16.4421	16.6484	16.763	16.7928	16.6206	16.4396	16.2358	16.1635	16.2174	16.3146	16.4546	16.5409	16.7243	16.7496	16.6487
		Sic1-WT STD	0.696658	0.708478	0.711034	0.69894	0.693717	0.703099	0.713692	0.716773	0.708039	0.69034	0.684131	0.685536	0.697364	0.719562	0.735746	0.733065	0.730045	0.738837	0.743042	0.747458	0.758626	0.745745	0.740111	0.741576	0.749346	0.754131	0.753092	0.736785	0.725913	0.737896	0.749571	0.749295	0.745073	0.729355	0.742385	0.761974	0.76795	0.764385	0.756977	0.749373	0.756656	0.779849	0.773584	0.764463	0.757718	0.748421	0.727501
		cell 1	29.3292	30.0037	30.3878	29.9942	29.6007	28.4756	25.3927	22.3099	20.9144	24.0352	27.156	29.2806	28.7389	28.1972	28.1223	29.2968	30.4714	31.5466	32.3563	33.166	33.4802	32.4682	31.4563	30.6711	30.4931	30.315	29.7185	28.0019	26.2853	24.7823	23.8513	22.9203	22.5897	23.8659	25.1422	26.1143	26.2722	26.4301	26.1392	24.6471	23.1549	21.8455	21.0252	20.2049	19.3272	18.296	17.2647
		cell 2	16.672	16.8276	16.1088	14.9729	13.8371	13.8136	14.3209	14.8282	14.7179	14.313	13.9082	14.4118	15.349	16.2862	15.9265	14.948	13.9696	12.8597	11.6871	10.5144	10.4634	10.9475	11.4317	11.7919	12.0931	12.3943	13.6308	15.3137	16.9965	17.1501	16.5739	15.9978	15.1553	14.1857	13.2161	12.4093	11.6802	10.9511	11.6265	12.9721	14.3176	13.9424	12.7461	11.5499	12.0389	13.3321	14.6252
		cell 3	18.0715	16.8407	15.975	15.8853	15.7957	15.4128	14.4066	13.4005	12.9866	13.8311	14.6756	15.2764	15.3595	15.4427	15.67	16.2036	16.7373	16.7708	15.7418	14.7127	14.1194	14.4521	14.7849	14.7549	13.954	13.1532	12.807	13.4268	14.0465	14.619	15.091	15.563	15.9352	16.0955	16.2557	15.9021	14.4564	13.0107	11.9772	11.8196	11.662	12.3107	14.6729	17.0351	18.0962	16.3921	14.6881
		cell 4	18.7166	19.0203	19.2006	18.4687	17.7368	17.3054	19.0989	20.8924	22.3068	20.9142	19.5215	18.2907	18.2577	18.2247	18.0385	16.7179	15.3972	14.443	16.202	17.961	19.6171	20.5117	21.4063	21.8684	19.128	16.3876	14.2019	16.1238	18.0456	19.6731	19.122	18.5709	18.2979	20.0832	21.8685	23.3801	22.8649	22.3497	21.7789	20.7972	19.8155	18.8746	18.2357	17.5967	17.0573	17.2549	17.4526
		cell 5	13.1018	13.5294	12.922	12.2934	11.6648	10.7384	9.80592	8.87346	9.69425	10.5508	11.4074	11.6671	11.9145	12.162	13.6328	15.1285	16.6242	16.479	16.3004	16.1218	14.8055	13.4659	12.1264	12.7771	13.4685	14.1599	14.1807	14.1879	14.1951	15.8257	17.4894	19.1532	17.2338	15.2413	13.2489	13.0262	12.8397	12.6531	14.3321	16.0491	17.7661	16.8125	15.8044	14.7963	15.6109	16.4627	17.3145
		cell 6	15.127	16.9479	17.7333	17.3787	17.0242	17.1013	17.6538	18.2062	17.9902	16.9282	15.8662	16.0144	17.4949	18.9754	19.2677	18.2519	17.2361	16.3421	15.5823	14.8224	15.0599	16.3951	17.7303	18.1163	17.4574	16.7985	16.6247	16.9849	17.3452	17.9146	18.7145	19.5143	19.5333	18.6928	17.8522	18.0124	19.2744	20.5363	21.3056	21.5325	21.7594	21.2819	20.0291	18.7763	18.5562	19.473	20.3899
		cell 7	16.3936	17.287	18.162	17.9668	17.7717	17.5946	18.4664	19.3382	20.186	19.6473	19.1086	18.5605	17.4725	16.3845	15.3219	15.7271	16.1322	16.5322	16.6337	16.7352	16.838	17.0187	17.1994	17.3782	17.4466	17.515	17.5971	18.4703	19.3434	20.1814	18.9861	17.7907	16.6299	17.4668	18.3037	19.1262	19.1147	19.1032	19.0838	18.6081	18.1323	17.6646	17.6567	17.6488	17.6459	17.9301	18.2143
		cell 8	26.1668	26.1151	26.0633	25.8435	25.3247	24.806	24.9889	26.4194	27.8499	29.1895	30.3679	31.5462	32.6221	33.5158	34.4095	34.2351	32.1616	30.0881	29.3099	30.8345	32.3591	33.1454	32.619	32.0926	31.9786	32.5978	33.2169	33.2816	32.3605	31.4395	30.6422	30.0651	29.4879	29.9989	32.4443	34.8897	36.3696	36.1329	35.8963	35.9738	36.6098	37.2458	37.774	38.1108	38.4475	37.9517	35.9758
		cell 9	6.24739	5.6479	5.18124	6.24227	7.30329	8.50979	11.3894	14.2689	16.9605	17.4904	18.0203	18.3965	17.0052	15.6139	14.3765	14.9082	15.44	16.0701	17.8306	19.5911	21.0741	19.3646	17.6551	15.9693	14.5552	13.1411	12.1367	15.8434	19.5502	22.9134	22.327	21.7406	21.1138	20.0226	18.9314	17.9696	18.4959	19.0222	19.4682	18.9907	18.5132	18.141	18.9785	19.8159	20.5684	20.3438	20.1192
		cell 10	10.8205	11.5414	12.2624	13.5142	15.2762	17.0381	17.6571	17.1781	16.699	16.5592	16.7454	16.9317	16.8935	16.6397	16.3859	16.1434	15.912	15.6805	15.018	13.9413	12.8647	12.3351	12.3312	12.3274	13.6194	16.1565	18.6936	21.1515	23.5333	25.9151	25.1086	21.2388	17.3689	16.1223	17.3958	18.6694	18.7558	17.7017	16.6475	16.4526	17.0831	17.7136	18.6596	19.9088	21.158	20.7609	18.7822
		cell 11	15.3156	16.1783	17.0409	16.7914	16.1713	15.5511	16.0137	16.8371	17.6605	17.429	16.8459	16.2628	16.0542	15.9705	15.8868	15.9341	16.025	16.116	16.6825	17.4076	18.1326	17.0927	15.4644	13.8361	13.6182	13.8705	14.1228	14.3541	14.5784	14.8027	14.4096	13.8106	13.2116	13.1617	13.2948	13.428	14.7585	16.4881	18.2177	18.9767	19.4121	19.8476	19.8363	19.6761	19.5159	19.3308	19.1374
		cell 12	18.3496	17.4564	17.0799	16.7035	16.2582	15.6796	15.1009	15.1355	16.3604	17.5853	18.0051	16.8619	15.7188	15.2417	16.0576	16.8735	17.4648	17.62	17.7752	18.0732	18.6485	19.2238	19.2292	18.1283	17.0274	16.313	16.349	16.3849	16.4116	16.42	16.4284	16.854	18.0894	19.3248	20.4952	21.5393	22.5834	22.785	21.3511	19.9173	19.274	20.1653	21.0567	21.3219	20.3718	19.4217	19.1797
		cell 13	17.0929	19.422	20.0218	20.2673	20.5129	18.9582	17.0347	15.1112	16.1854	17.8736	19.5618	19.422	18.9077	18.3935	18.848	19.5009	20.1539	19.148	17.8024	16.4567	15.9436	15.6009	15.2583	15.6326	16.1538	16.675	17.2036	17.7338	18.264	18.7968	19.3301	19.8633	19.1331	18.1441	17.155	16.4939	15.8999	15.3059	14.0191	12.5904	11.1616	11.089	11.2941	11.4993	11.0316	10.4262	9.8208
		cell 14	31.9734	32.9525	33.9073	33.6719	33.4365	33.1943	32.6218	32.0493	31.5051	32.3458	33.1864	34.0252	34.7738	35.5225	36.257	36.2971	36.3371	36.3778	36.4505	36.5232	36.5876	36.2432	35.8987	35.5435	34.6559	33.7684	32.9303	34.5175	36.1046	37.6642	37.8741	38.0839	38.2702	37.3033	36.3363	35.3852	35.2093	35.0334	34.8718	35.4082	35.9445	36.4622	36.0649	35.6676	35.2764	35.185	35.0937
		cell 15	18.9085	21.6623	24.4161	27.0192	28.099	29.1788	29.9526	27.6319	25.3112	23.2365	23.6487	24.0609	24.4669	24.8098	25.1528	25.5742	26.789	28.0037	28.9322	26.9653	24.9983	23.275	24.0145	24.754	25.4077	25.1949	24.9821	24.7151	23.8993	23.0835	22.3983	23.0325	23.6666	24.1879	23.5674	22.9469	22.3075	21.4779	20.6483	19.8953	19.9163	19.9372	19.9099	19.3945	18.8791	18.4106	18.4162
		cell 16	18.0496	18.1222	17.9539	17.7856	17.9387	18.5179	19.0971	19.1312	18.4429	17.7546	17.9465	19.305	20.6636	21.5273	21.735	21.9427	21.1844	19.1455	17.1066	16.8116	18.8282	20.8448	21.2449	19.502	17.7592	16.9506	17.3803	17.8101	18.0066	17.8939	17.7812	17.7229	17.7367	17.7504	18.2768	19.4826	20.6885	20.5905	18.7642	16.9379	16.4241	17.6502	18.8763	19.6523	19.8315	20.0108	20.0366
		cell 17	12.5224	11.9898	11.4469	10.9039	12.5729	14.8298	17.0867	16.3184	14.7459	13.1734	13.4837	14.2945	15.1053	15.104	14.8868	14.6696	14.7363	14.8785	15.0208	14.9419	14.8043	14.6667	13.9472	13.0731	12.1989	12.7909	13.7726	14.7543	13.8322	12.4041	10.9761	10.8406	11.0488	11.2569	11.4621	11.6664	11.8708	11.3935	10.7351	10.0767	9.31172	8.51835	7.72499	7.33813	7.05933	6.78052	7.9503
		cell 18	10.0691	9.46422	8.94281	9.38078	9.81876	10.161	9.40279	8.64455	8.02199	8.95984	9.89769	10.7357	10.4256	10.1155	9.90573	10.8493	11.7928	12.7625	14.0332	15.3039	16.3618	14.9718	13.5817	12.3319	12.6935	13.0552	13.366	13.0926	12.8191	12.5283	12.038	11.5478	11.1459	11.7612	12.3765	12.9268	12.7299	12.5331	12.3986	12.9824	13.5661	14.0027	12.7467	11.4908	10.3754	10.8763	11.3772
		cell 19	11.3864	10.1649	8.9434	8.94877	9.43126	9.91375	9.94068	9.79044	9.6402	9.43742	9.21422	8.99101	8.89055	8.83782	8.78508	8.22738	7.47329	6.7192	7.22488	8.22046	9.21604	9.9857	10.6675	11.3493	11.4393	11.299	11.1588	10.8787	10.5442	10.2098	10.2792	10.5058	10.7323	10.1452	9.24155	8.33794	8.46199	8.9857	9.50941	9.19451	8.55349	7.91247	8.47703	9.51043	10.5438	9.9105	8.629
		cell 20	27.5444	27.1167	27.3732	28.049	28.7247	28.3231	27.2612	26.1994	26.8047	28.432	30.0593	31.3925	32.5457	33.6988	33.2458	31.8084	30.371	29.7448	29.6158	29.4867	28.1077	25.9625	23.8174	24.4022	26.6603	28.9183	29.1095	28.034	26.9584	26.8251	27.2692	27.7134	27.9462	28.0494	28.1526	27.7233	26.9675	26.2117	25.5717	25.0027	24.4338	23.6838	22.823	21.9621	21.8244	22.1298	22.4352
		cell 21	16.8836	16.2443	15.8462	16.2553	16.6643	16.9547	16.8475	16.7404	16.2767	14.6195	12.9624	11.9252	12.9638	14.0023	14.9591	15.6426	16.326	16.8029	16.5885	16.3741	16.5603	18.0874	19.6145	20.5915	19.7266	18.8617	18.1382	17.8883	17.6384	17.0434	15.2931	13.5429	12.8339	15.6106	18.3874	20.2566	19.0873	17.9181	17.0246	17.0543	17.084	16.6777	14.8116	12.9454	12.1343	14.8552	17.5761
		cell 22	16.8142	16.2502	15.7717	15.5793	15.387	15.7061	17.7372	19.7684	21.3505	21.429	21.5075	21.394	20.6374	19.8808	19.2368	18.9694	18.7019	18.5249	18.6507	18.7764	18.9881	19.4876	19.9871	20.1916	19.4083	18.625	18.0347	18.0902	18.1458	18.5469	20.1049	21.663	22.8061	22.5601	22.3141	21.8243	20.5179	19.2115	18.563	20.1169	21.6708	22.7769	22.3836	21.9903	21.7477	22.0095	22.2714
		cell 23	3.6954	3.44532	3.23638	3.02743	3.21611	3.45902	3.70192	3.99394	4.29266	4.59138	4.75903	4.90882	5.0586	4.83975	4.57063	4.30151	3.73548	3.12896	2.52245	3.51412	4.72372	5.93333	5.87412	5.64189	5.40966	5.06117	4.69681	4.33246	3.97643	3.62155	3.26667	3.49429	3.80134	4.10839	3.46813	2.69868	1.92924	2.23297	2.68304	3.13311	3.49703	3.8492	4.20137	3.92708	3.56735	3.20762	3.42004
		cell 24	18.4685	15.2752	12.0818	11.4286	12.4689	13.5092	14.4625	15.3579	16.2533	15.5532	13.7893	12.0254	10.4747	9.06605	7.6574	8.07734	9.71634	11.3553	12.4388	13.1519	13.865	13.9784	13.6919	13.4055	13.7521	14.5208	15.2894	14.4319	12.4902	10.5484	10.3498	11.3132	12.2766	12.1626	11.3304	10.4982	10.7052	11.6049	12.5046	12.3973	11.6187	10.84	10.7962	11.2423	11.6884	11.9865	12.186
		cell 25	13.6536	14.1311	14.6245	15.8933	17.162	18.4345	19.888	21.3415	22.7223	20.543	18.3637	16.2532	17.5158	18.7785	19.9375	16.0195	12.1015	8.30503	10.4617	12.6183	14.6932	12.7627	10.8323	8.92302	8.05284	7.18266	6.35516	7.61909	8.88302	10.1229	10.1848	10.2468	10.322	11.0486	11.7752	12.4787	12.0488	11.619	11.1934	10.9712	10.7489	10.5793	12.9871	15.3948	17.7274	16.3738	15.0203
		cell 26	23.9467	25.8356	24.253	22.6704	21.4404	21.7137	21.9869	22.2966	22.7613	23.2259	23.4248	22.4903	21.5558	20.7569	20.5361	20.3154	20.0977	19.8933	19.6889	19.737	20.8617	21.9863	22.8754	22.7605	22.6456	22.5111	22.2933	22.0754	22.2849	24.3158	26.3466	28.0197	28.1673	28.3149	28.2791	27.4614	26.6436	26.0329	26.3054	26.5779	26.7905	26.7482	26.7059	26.5213	25.7298	24.9384	24.3441
		cell 27	21.9805	24.2146	23.2217	22.1629	21.1041	22.2402	23.4212	24.6021	22.3429	20.0134	17.684	20.5875	23.5977	26.608	25.1778	23.657	22.1362	21.4404	20.7614	20.0825	20.7124	21.369	22.0256	21.2947	20.5355	19.7762	20.0737	20.3927	20.7118	22.2468	23.8066	25.3664	24.8385	24.268	23.6974	23.6231	23.5589	23.4947	23.2561	23.0138	22.7716	23.1017	23.4434	23.7852	23.9184	24.0474	24.1764
		cell 28	19.5855	17.0854	14.5853	14.7308	16.2392	17.7476	18.0916	17.8359	17.5802	17.6773	17.9561	18.2349	18.3931	18.4893	18.5854	18.6801	18.7739	18.8678	18.7961	18.6392	18.4823	17.8993	17.0969	16.2944	16.5853	17.4395	18.2937	18.805	19.1398	19.4745	20.3553	21.5173	22.6794	23.3324	23.7231	24.1138	23.3699	22.0416	20.7132	19.9674	19.5216	19.0758	19.6471	20.7424	21.8376	21.3504	20.0478
		cell 29	12.7019	12.626	12.3737	12.1215	11.0504	9.62842	8.20641	8.03544	8.40064	8.76583	9.37947	10.0996	10.8197	11.2461	11.5466	11.8472	12.0954	12.3212	12.5469	13.3021	14.284	15.266	14.5147	13.0206	11.5265	11.2597	11.519	11.7783	12.2919	12.9145	13.537	13.7951	13.8969	13.9988	13.3101	12.2825	11.255	11.1256	11.3812	11.6367	11.9041	12.1766	12.449	13.2072	14.1736	15.1399	15.5905
		cell 30	8.59823	9.0093	9.84264	10.676	11.9642	13.3327	14.7012	13.8915	12.6974	11.5033	11.7229	12.192	12.6611	12.1448	11.4546	10.7643	11.1755	11.7811	12.3867	12.8169	13.2162	13.6155	13.4648	13.217	12.9692	12.8093	12.6649	12.5205	14.4752	16.8004	19.1256	19.448	19.417	19.3859	18.5249	17.5174	16.5099	16.1822	15.9746	15.7669	16.4761	17.3471	18.218	16.8681	15.1262	13.3844	13.4673
		cell 31	30.5802	29.6621	28.7439	28.0429	28.5725	29.1021	29.5062	29.1998	28.8933	28.6602	28.8428	29.0255	29.1458	28.9129	28.6801	28.6893	30.0707	31.452	32.4171	31.0232	29.6293	28.3753	27.9143	27.4533	26.7834	24.9295	23.0757	21.8436	24.1348	26.4261	27.9864	25.405	22.8237	20.9877	23.376	25.7643	27.7782	27.6708	27.5635	27.677	29.0421	30.4073	31.6813	32.4392	33.1972	33.6586	32.4401
		cell 32	18.3872	20.1054	21.8236	21.5168	20.735	19.9532	20.5852	21.5489	22.5125	20.9644	18.827	16.6897	17.404	18.7872	20.1705	19.6262	18.6298	17.6335	18.7895	20.4504	22.1113	21.7976	21.0207	20.2438	20.8802	21.8482	22.8162	23.0593	23.1324	23.2055	23.0436	22.8266	22.6095	22.2817	21.9279	21.5741	20.2166	18.6238	17.0309	17.8221	19.1724	20.5228	20.5774	20.328	20.0786	19.6794	19.245
		cell 33	14.4488	14.7491	15.3664	15.9837	15.9438	15.0327	14.1217	14.0178	14.984	15.9501	15.9722	14.743	13.5137	12.8167	12.8254	12.834	12.9167	13.0977	13.2787	13.9236	15.1835	16.4434	17.1929	17.2658	17.3387	17.3726	17.3548	17.3369	16.7714	15.4799	14.1884	13.4052	13.2958	13.1864	13.4949	14.3573	15.2197	15.3352	14.4605	13.5857	13.4813	14.3978	15.3144	16.3231	17.4541	18.5851	18.926
		cell 34	16.9105	18.3975	19.8845	19.557	18.9585	18.3599	19.9435	21.8531	23.7627	23.6896	23.3202	22.9509	22.1482	21.2807	20.4133	21.0711	21.9567	22.8424	22.8284	22.6799	22.5314	22.2574	21.9648	21.6721	21.1048	20.4964	19.888	19.5847	19.327	19.0693	18.6105	18.1216	17.6327	17.4201	17.2488	17.0775	17.838	18.7379	19.6377	18.0172	16.0201	14.0231	14.2187	14.742	15.2652	14.5225	13.5906
		cell 35	16.1045	16.5002	17.0246	17.5489	17.1998	16.3656	15.5314	16.3183	18.0051	19.6919	20.8456	21.7033	22.561	22.9594	23.1026	23.2459	22.4762	21.1996	19.923	18.6728	17.4373	16.2018	16.5349	17.739	18.9431	20.2135	21.5207	22.828	23.3775	23.5063	23.635	23.3096	22.7318	22.1541	22.7527	24.0043	25.256	24.4058	22.3888	20.3717	20.9367	22.9353	24.9339	25.1131	24.2822	23.4513	21.997
		cell 36	13.3336	13.781	15.4974	17.2138	18.4386	18.4543	18.4699	18.0996	16.7795	15.4594	14.5439	14.6237	14.7035	14.7646	14.7795	14.7944	15.0317	15.8161	16.6006	17.2027	17.3562	17.5097	17.3712	16.5141	15.657	15.1017	15.2888	15.4758	15.9097	16.9507	17.9918	18.4609	17.5226	16.5844	15.9592	16.1043	16.2494	16.1427	15.4167	14.6907	14.4466	15.3881	16.3296	16.6869	15.6068	14.5267	14.1942
		cell 37	24.5099	25.1417	25.5542	25.5994	25.6447	25.6832	25.7104	25.7377	25.5791	25.1092	24.6394	23.7897	22.3042	20.8187	20.5793	22.4254	24.2715	25.5624	25.9241	26.2859	26.4058	26.1212	25.8365	25.5052	25.0958	24.6864	23.9669	22.7286	21.4902	21.0354	21.8921	22.7488	23.5146	24.1285	24.7424	24.0499	21.1708	18.2916	17.3552	19.6704	21.9857	22.795	21.0836	19.3722	18.5579	19.2449	19.9319
		cell 38	10.8353	10.9912	11.1472	11.5976	12.5784	13.5593	14.2296	14.3408	14.4519	14.6172	14.88	15.1428	15.0421	14.2864	13.5308	12.8106	12.1543	11.4981	11.1144	11.2219	11.3293	11.5011	11.7889	12.0767	12.216	12.0878	11.9596	11.4629	10.3027	9.14245	8.80376	9.94477	11.0858	12.246	13.4407	14.6354	15.2509	14.8231	14.3953	13.7961	12.8883	11.9805	11.5904	12.1331	12.6757	13.2033	13.704
		cell 39	20.767	21.0913	21.3788	21.6664	19.9877	18.0856	16.1835	15.4801	14.9129	14.3457	14.8689	15.5161	16.1632	15.6165	14.9342	14.2519	15.5903	17.1582	18.7262	19.3465	19.8592	20.3719	20.8072	21.2338	21.6603	23.2791	25.0333	26.7875	25.5152	23.8991	22.283	22.3828	22.6775	22.9722	22.105	21.1058	20.1066	19.8617	19.7025	19.5434	20.3345	21.2336	22.1326	20.7011	19.0047	17.3084	18.0288
		cell 40	12.4802	11.7367	11.783	12.1067	12.4305	12.1246	11.5974	11.0703	10.8295	10.6893	10.5491	9.83938	8.92955	8.01972	8.31361	9.03044	9.74727	9.96002	9.99565	10.0313	9.9871	9.91487	9.84264	9.12465	8.17977	7.23488	7.51676	8.22966	8.94256	9.07713	9.0085	8.93987	9.45234	10.169	10.8856	10.8396	10.5257	10.2118	10.481	10.9551	11.4291	10.4547	8.97141	7.48809	7.9279	9.04341	10.1589
		cell 41	31.3275	31.0273	30.3411	29.5759	28.8107	28.6975	28.7178	28.7382	28.5275	28.2695	28.0115	26.778	25.3446	23.9112	23.9417	24.2719	24.6022	23.7158	22.5801	21.4445	21.5824	21.9812	22.3799	23.309	24.3467	25.3845	24.9537	24.2221	23.4906	22.7114	21.9224	21.1334	23.6445	26.8315	30.0186	30.0494	29.4337	28.818	27.3044	25.6068	23.9093	23.2427	22.7873	22.3319	23.6538	25.3398	27.0258
		cell 42	18.0415	17.2177	16.3938	16.4224	16.7975	17.1726	17.6635	18.2015	18.7395	17.3655	15.2142	13.0629	14.6717	17.8088	20.946	20.5877	18.8087	17.0296	16.3001	15.9973	15.6944	16.8528	18.6052	20.3576	19.3736	17.2775	15.1813	15.8219	17.5748	19.3277	19.8102	19.7763	19.7425	18.758	17.3871	16.0162	14.2332	12.2827	10.3322	11.8625	14.8075	17.7526	18.5236	18.4109	18.2982	17.8931	17.3692
		cell 43	11.417	11.8396	12.2622	12.0033	11.5877	11.1721	11.3298	11.6193	11.9088	12.6118	13.4099	14.208	12.6886	10.6362	8.5838	7.75368	7.2047	6.65573	8.31336	10.4785	12.6437	11.603	9.82489	8.04678	7.68034	7.63861	7.59687	7.78256	8.02055	8.25855	9.59485	11.1838	12.7727	12.4057	11.5887	10.7718	9.69114	8.54984	7.40853	7.0998	6.98257	6.86533	9.22112	12.1457	15.0704	14.07	12.1669
		cell 44	14.6971	14.1483	15.018	15.8877	17.0345	19.3626	21.6906	23.0703	20.4067	17.7431	15.6699	16.1135	16.5571	16.7818	16.073	15.3642	15.0445	16.3837	17.7228	19.071	20.4576	21.8442	22.274	18.6249	14.9759	12.1956	13.1188	14.0421	15.0734	16.5652	18.057	19.2516	19.179	19.1064	18.9755	18.5962	18.2169	18.0003	18.4774	18.9545	19.4541	20.0498	20.6455	21.1818	21.4645	21.7473	21.8826
		cell 45	19.2018	19.633	18.9034	18.15	17.3967	19.1696	20.9941	22.8186	21.8639	20.8524	19.841	19.991	20.1647	20.3384	19.0297	17.6908	16.352	17.4549	18.6078	19.7606	19.6562	19.5261	19.396	20.2936	21.2122	22.1308	22.3068	22.4676	22.6284	20.682	18.6926	16.7031	15.8461	15.0121	14.1781	15.6136	17.0954	18.5772	18.1079	17.5986	17.0894	17.1852	17.2934	17.4016	17.4529	17.5032	17.5534
		cell 46	12.0697	11.9548	12.9815	14.242	15.5026	15.1411	14.4474	13.7537	14.037	14.5203	15.0036	15.1116	15.1426	15.1736	15.4644	15.8085	16.1526	15.7464	15.1865	14.6266	15.0329	15.637	16.2412	15.1534	13.7191	12.2848	11.4515	10.7414	10.0313	10.6613	11.5659	12.4704	13.8113	15.2416	16.6718	16.2977	15.5541	14.8105	14.6211	14.5453	14.4695	15.1017	15.879	16.6562	16.2978	15.7068	15.1158
		cell 47	16.8547	16.0717	15.2888	15.2138	15.9732	16.7326	16.8319	16.1532	15.4744	15.1115	15.1209	15.1302	15.6662	16.8228	17.9795	18.1453	17.1434	16.1414	15.5296	15.3775	15.2254	15.5237	16.3526	17.1816	18.0547	18.9801	19.9054	19.8556	18.6565	17.4573	16.8085	16.8082	16.8079	16.5078	15.8544	15.2009	14.7386	14.5015	14.2644	14.58	15.547	16.514	16.237	14.4936	12.7503	12.3179	13.4306
		cell 48	6.58139	7.16355	7.00652	6.78783	6.56913	6.70728	6.8752	7.04311	6.53437	5.96919	5.404	5.54118	5.73695	5.93272	6.55283	7.20835	7.86387	6.66761	5.31688	3.96614	4.48166	5.15286	5.82406	6.22485	6.60308	6.98131	7.6125	8.26479	8.91708	7.60071	6.12011	4.6395	4.54537	4.56689	4.58842	4.35438	4.09901	3.84365	4.90925	6.08505	7.26085	6.64549	5.8807	5.11591	6.19795	7.43405	8.67016
		cell 49	9.55293	9.08191	8.6109	8.96165	9.41918	9.8767	9.63831	9.30949	8.98066	9.11328	9.30587	9.49846	9.06838	8.55739	8.0464	7.33792	6.60379	5.86965	5.65981	5.5181	5.37638	5.67235	6.02518	6.37801	6.68251	6.98073	7.27894	6.89776	6.42828	5.95881	6.22964	6.59666	6.96368	5.44534	3.68201	1.91869	2.85184	4.13538	5.41892	5.14374	4.666	4.18827	3.98978	3.82758	3.66537	3.76584	3.90043
		cell 50	9.654	9.39503	10.0049	10.6148	10.7941	9.68141	8.56874	7.78367	7.98141	8.17914	8.39759	8.67817	8.95875	9.14581	9.05233	8.95886	8.85278	8.70892	8.56506	8.19903	7.16649	6.13395	5.73223	7.22298	8.71373	9.81297	9.73768	9.6624	9.678	9.96624	10.2545	10.3816	10.0255	9.66937	9.45617	9.6718	9.88742	9.72695	8.43818	7.14942	6.48325	7.68486	8.88647	9.7651	9.67479	9.58447	9.66317
		cell 51	13.3317	13.991	14.6504	15.2612	15.5963	15.9315	16.0433	14.8892	13.7351	12.8267	13.311	13.7952	13.961	12.3224	10.6838	9.34186	9.68058	10.0193	10.2199	9.63795	9.05599	8.64228	9.182	9.72171	10.2425	10.6562	11.0698	11.4221	11.4267	11.4313	11.3753	10.9762	10.5772	10.2692	10.4775	10.6858	10.7421	9.93678	9.13149	8.53307	9.1069	9.68073	10.0565	9.31032	8.5641	7.96087	8.16792
		cell 52	8.03117	10.7592	11.5748	11.0613	10.5479	9.78856	8.85837	7.92818	8.22594	9.37701	10.5281	10.1639	8.74666	7.32945	6.58176	6.29933	6.01691	5.85697	5.78215	5.70733	5.75844	5.89706	6.03569	6.14691	6.2391	6.33128	6.11616	5.68749	5.25882	4.7086	4.07391	3.43923	3.542	4.15724	4.77248	5.086	5.18987	5.29373	5.3438	5.35649	5.36917	5.55067	5.84947	6.14828	6.66144	7.32356	7.98568
		cell 53	17.3109	17.1469	16.3478	15.5487	15.9516	17.6057	19.2597	19.1005	17.0539	15.0073	14.5961	15.8871	17.1781	17.1622	15.7863	14.4104	14.0061	14.6132	15.2203	14.4425	12.2235	10.0044	9.43011	10.5678	11.7054	12.4478	12.7788	13.1097	13.1618	12.9235	12.6853	13.3305	14.8952	16.4599	16.8406	15.9888	15.1371	14.4862	14.0444	13.6026	12.9024	11.9335	10.9645	11.3527	13.1534	14.9542	14.9422
		cell 54	14.3452	14.3364	13.5218	12.7072	12.8188	13.6881	14.5575	13.4978	10.8599	8.22198	8.60591	11.4623	14.3186	16.1884	17.2509	18.3134	17.9919	16.5381	15.0844	14.5391	14.7372	14.9354	15.6215	16.707	17.7925	17.6079	16.384	15.1602	14.7785	15.0858	15.393	15.8645	16.4703	17.0761	17.746	18.4684	19.1907	19.138	18.4513	17.7645	17.3125	17.0526	16.7927	16.4083	15.9221	15.436	16.0514
		cell 55	8.91383	9.53166	9.84452	10.1574	9.8321	9.14788	8.46367	8.89448	9.9525	11.0105	11.4651	11.5802	11.6953	11.5191	11.1791	10.839	11.1146	11.7365	12.3583	13.3063	14.4377	15.5691	14.6647	12.6151	10.5655	10.471	11.4763	12.4816	11.9794	10.6292	9.27905	9.53838	10.7031	11.8677	11.9529	11.4308	10.9087	10.4337	9.98525	9.53675	9.29633	9.17295	9.04957	9.29438	9.74629	10.1982	9.77099
		cell 56	5.38701	6.2765	7.166	7.16326	5.92839	4.69352	4.22783	4.82436	5.42089	5.91277	6.26012	6.60747	6.78747	6.73636	6.68525	6.66526	6.68824	6.71122	6.38742	5.58473	4.78203	4.94905	6.4552	7.96135	8.74403	8.52763	8.31123	8.15757	8.09056	8.02355	8.25592	8.90171	9.5475	9.49513	8.47865	7.46216	7.43671	8.77985	10.123	10.5843	9.82781	9.07134	9.20661	10.5733	11.9401	12.4872	11.9026
		cell 57	18.3614	18.5913	17.8581	17.1052	16.3523	15.4125	14.4688	13.5252	13.1581	12.8029	12.4476	13.1177	13.8087	14.4997	14.4956	14.4773	14.459	14.6834	14.9127	15.142	15.1579	15.1694	15.1809	15.4232	15.6701	15.9171	16.3855	16.8584	17.3313	17.445	17.5514	17.6578	17.5497	17.4372	17.3247	16.7594	16.1848	15.6102	15.5227	15.4451	15.3676	14.5488	13.7149	12.8809	13.5858	14.322	15.0582
		cell 58	20.2344	20.8298	21.4251	20.907	19.6466	18.3861	17.7193	17.4482	17.177	16.9633	16.7877	16.6122	16.0502	15.2306	14.4111	14.353	14.8027	15.2524	16.0629	17.1139	18.165	17.0434	14.4734	11.9034	10.9039	10.9513	10.9987	11.3117	11.8016	12.2914	12.2742	11.9188	11.5634	11.5254	11.699	11.8727	11.6844	11.2548	10.8252	12.4192	15.3624	18.3055	19.5562	19.6785	19.8008	20.0259	20.3195
		cell 59	14.6368	13.6333	12.3346	11.036	11.3134	12.1302	12.9471	12.6413	11.9513	11.2613	11.8483	12.8724	13.8965	13.6894	13.0609	12.4324	12.2734	12.2752	12.2769	11.6822	10.8833	10.0845	10.1033	10.4021	10.7008	12.1463	13.9843	15.8223	14.9916	13.2475	11.5033	11.2622	11.5355	11.8089	12.1734	12.5692	12.965	13.3644	13.765	14.1656	14.1813	14.0651	13.9489	14.2463	14.6853	15.1243	13.0267
		cell 60	21.8339	21.0686	20.3032	19.8056	20.8255	21.8454	22.7403	22.9275	23.1147	22.9086	20.474	18.0394	15.9123	15.5278	15.1432	15.1347	17.2571	19.3794	21.3047	22.1134	22.9221	23.8406	25.3812	26.9217	27.9061	25.7394	23.5726	21.8562	22.6912	23.5262	24.3541	25.1417	25.9293	26.1985	23.5303	20.8621	18.8491	20.5491	22.2491	23.6691	23.5025	23.336	23.1893	23.1553	23.1214	22.8857	21.5074
		cell 61	8.52571	7.78638	7.51295	7.86986	8.22676	8.65436	9.17761	9.70086	10.0124	10.0375	10.0625	10.4323	11.2684	12.1045	11.8272	10.0433	8.25936	7.83836	9.26129	10.6842	11.2533	10.6672	10.0811	9.79123	9.90215	10.0131	9.56856	8.3726	7.17665	6.54289	6.66976	6.79662	7.22421	8.05864	8.89308	9.24797	8.95405	8.66014	8.39813	8.1793	7.96047	7.82022	7.78629	7.75236	7.72182	7.69586	7.66991
		cell 62	4.92586	4.68321	4.5849	5.19135	5.7978	6.44498	7.29095	8.13693	8.92729	9.4461	9.96491	10.0747	8.18743	6.30017	5.0513	6.9193	8.78729	10.0957	8.67184	7.248	5.96249	5.35227	4.74206	4.28133	4.55041	4.8195	5.40612	7.54305	9.67999	11.115	9.12265	7.13034	5.7394	7.28452	8.82965	9.92802	8.84517	7.76232	7.05325	8.16907	9.28489	10.1358	9.69334	9.25088	8.67958	7.47927	6.27895
		cell 63	10.082	9.80623	10.7813	11.7563	12.5001	12.9373	13.3745	14.1009	15.2108	16.3206	16.8048	16.4596	16.1145	16.1069	16.547	16.987	17.0151	16.4972	15.9794	15.823	16.1459	16.4688	16.2364	15.2679	14.2994	14.0227	14.663	15.3033	15.6309	15.544	15.4571	15.1915	14.6892	14.1868	13.7337	13.3459	12.9581	12.7658	12.8326	12.8995	12.79	12.4468	12.1037	12.353	13.3877	14.4224	14.6362
		cell 64	15.8065	15.269	14.7316	14.8074	14.9294	15.0513	16.2383	17.5054	18.7726	17.5342	16.1073	14.6804	13.9305	13.2316	12.5326	13.2232	14.0183	14.8134	14.6679	14.4515	14.2351	14.055	13.8775	13.7001	14.3776	15.1195	15.8613	15.5836	15.2291	14.8746	15.1779	15.5307	15.8835	15.066	14.1604	13.2548	13.3957	13.6155	13.8352	14.2297	14.6375	15.0452	14.8754	14.6621	14.4488	14.0891	13.7184
		cell 65	15.1333	15.4264	15.7196	14.9347	14.1048	13.275	12.5433	11.8158	11.0882	12.4935	13.9877	15.4819	15.2824	15.0123	14.7421	14.358	13.969	13.5801	13.7602	13.964	14.1677	14.2049	14.2352	14.2655	14.3052	14.3454	14.3855	14.1233	13.8484	13.5736	12.8183	12.0429	11.2675	13.8146	16.5001	19.1857	17.811	16.2673	14.7235	13.5589	12.4102	11.2614	12.0879	12.9968	13.9056	14.5234	15.1291
		cell 66	9.86945	11.4184	12.9674	13.121	12.732	12.343	12.7435	13.4509	14.1584	14.3315	14.2969	14.2623	14.8296	15.6311	16.4326	15.9985	15.0839	14.1693	13.9028	13.8884	13.874	14.7039	15.8621	17.0202	17.3433	17.3417	17.34	17.2907	17.2228	17.1549	15.8965	14.1751	12.4537	13.041	14.526	16.0111	16.9819	17.7527	18.5235	17.5076	15.7968	14.086	14.9664	16.8545	18.7426	19.4604	19.7231
		cell 67	19.9053	19.8608	19.8162	20.5379	21.6542	22.7706	22.965	22.6844	22.4038	21.3576	19.9169	18.4762	18.8437	20.1427	21.4417	22.1018	22.4327	22.7636	24.0252	25.7663	27.5073	27.2071	25.8554	24.5037	24.6039	25.4522	26.3005	25.7143	24.389	23.0638	22.7499	22.9571	23.1643	23.7809	24.6084	25.4359	25.3151	24.7057	24.0964	25.035	26.7711	28.5072	28.7347	28.1851	27.6354	25.6612	22.9532
		cell 68	19.0178	18.5947	18.167	17.512	16.8571	16.2117	16.0372	15.8626	15.6919	15.7056	15.7193	15.7388	16.0422	16.3456	16.6064	14.7773	12.9482	11.1057	8.60543	6.10519	3.71035	6.48007	9.24979	11.9998	13.7838	15.5679	17.2859	15.7692	14.2525	12.7086	9.83255	6.95653	4.20514	7.56054	10.9159	14.1992	13.9484	13.6975	13.3831	9.957	6.5309	3.23943	6.54566	9.85189	13.0791	12.4327	11.7863
		cell 69	10.6219	10.3389	10.0105	9.46101	8.9115	8.43125	8.28915	8.14704	8.25438	9.57958	10.9048	11.8181	10.7204	9.62271	8.50685	7.30228	6.09771	5.36547	6.93935	8.51323	9.75061	9.34509	8.93957	8.7318	9.4895	10.2472	10.7745	10.1766	9.57876	9.46951	11.7458	14.0221	15.807	15.1923	14.5777	13.8069	12.2738	10.7407	9.74658	11.3836	13.0206	14.2682	13.6149	12.9615	12.2629	11.3429	10.4229
		cell 70	8.64374	7.97526	8.35954	8.74381	8.75551	8.04396	7.33242	6.96289	7.25727	7.55166	7.96017	8.59021	9.22026	9.36185	8.55527	7.7487	7.41067	7.98217	8.55366	9.27717	10.2957	11.3143	11.9114	11.6904	11.4694	11.0512	10.25	9.44887	9.12248	9.71773	10.313	11.2892	13.005	14.7209	15.5292	14.5759	13.6226	12.9188	12.6993	12.4799	12.5815	13.3062	14.031	14.4887	14.4281	14.3675	14.2087
		cell 71	18.8971	18.5671	18.1588	17.7505	17.5157	17.2979	17.0802	16.661	16.2219	15.7828	15.7464	15.7498	15.7532	16.1182	16.519	16.9197	16.183	15.3338	14.4846	14.0972	13.7555	13.4138	15.4146	17.6471	19.8796	18.6474	17.0725	15.4976	15.1003	14.8194	14.5385	16.1415	17.9308	19.7202	19.3256	18.715	18.1044	19.6066	21.3177	23.0289	21.4533	19.5527	17.6522	17.4921	17.5041	17.5161	18.8542
		cell 72	16.9612	13.7085	13.9098	17.1743	20.4387	22.2049	22.6425	23.0801	22.3057	20.4564	18.6071	16.9298	15.4052	13.8805	14.2442	16.2823	18.3204	19.8366	20.89	21.9434	21.9514	21.0323	20.1133	20.2556	21.3393	22.423	22.2485	20.9584	19.6682	19.0701	19.0859	19.1016	18.4336	17.1593	15.8851	16.9797	20.1749	23.3701	24.7378	24.4848	24.2318	23.0197	20.9568	18.894	18.2591	18.8903	19.5216
		cell 73	6.17655	6.10946	6.04236	5.60381	5.1373	4.67079	4.54615	4.44725	4.34834	5.56771	6.8863	8.2049	8.32935	8.36393	8.3985	8.24971	8.08713	7.92454	7.28298	6.60536	5.92774	7.06346	8.33567	9.60788	9.21514	8.69709	8.17904	8.6931	9.28485	9.8766	11.1274	12.4277	13.7281	12.1531	10.3616	8.57015	8.66719	8.90638	9.14556	11.2492	13.4931	15.737	14.2309	12.4426	10.6543	11.4265	12.3914
		cell 74	10.446	10.9498	11.5228	12.144	12.7652	13.1145	13.2749	13.4352	13.0419	12.2638	11.4856	11.4618	11.9621	12.4624	12.9001	13.2943	13.6885	13.5067	12.9246	12.3425	11.6773	10.9545	10.2316	10.1258	10.4487	10.7717	10.4879	9.78245	9.07702	9.14893	9.76103	10.3731	10.4926	10.2698	10.047	10.2857	10.845	11.4044	11.4073	11.0235	10.6397	10.9653	11.7838	12.6023	12.709	12.3211	11.9332
		cell 75	13.0713	12.507	11.9427	11.4161	11.2705	11.1249	11.0221	11.3514	11.6807	12.1058	13.5001	14.8943	16.0058	14.2591	12.5125	10.869	10.2693	9.66965	9.27597	10.9651	12.6542	14.1958	14.246	14.2962	14.186	12.4541	10.7221	9.071	8.23777	7.40453	6.84763	9.08476	11.3219	13.2506	12.0614	10.8721	9.78357	9.71385	9.64413	9.63926	10.2901	10.941	11.7275	13.8859	16.0443	17.8988	16.6796
		cell 76	10.2785	9.86097	10.1271	10.3932	10.5822	10.5396	10.4969	10.5115	10.6977	10.884	10.8991	10.4012	9.90324	9.65502	10.1559	10.6569	10.9835	10.7873	10.5912	10.7435	11.9415	13.1394	14.0807	14.2517	14.4228	14.5715	14.6533	14.7351	14.7429	14.5289	14.3149	14.3421	15.0929	15.8437	16.3279	16.0125	15.6971	15.2863	14.5892	13.8921	13.2576	12.8105	12.3635	12.1519	12.6465	13.1411	13.4701
		cell 77	18.9045	21.4809	23.5229	24.0441	24.5652	24.9676	25.0318	25.096	24.6604	22.8024	20.9444	19.8761	21.0551	22.2341	23.1111	23.1288	23.1466	22.7031	20.9473	19.1914	18.4977	20.8274	23.157	25.5018	27.8898	30.2778	31.5852	29.8171	28.0491	26.9849	27.9239	28.863	29.5411	29.4768	29.4125	29.0633	27.9034	26.7435	25.5969	24.4881	23.3793	22.9548	24.4778	26.0008	27.2375	27.6593	28.0811
		cell 78	22.9005	22.0007	20.5946	19.1884	19.364	20.2174	21.0708	21.0663	20.694	20.3218	20.8182	21.687	22.5557	21.7392	20.2004	18.6616	18.136	18.0446	17.9531	18.6394	19.659	20.6786	20.846	20.6482	20.4503	20.9625	21.7789	22.5953	21.8128	20.3451	18.8775	18.7925	19.3002	19.8078	20.1736	20.4785	20.7834	20.4178	19.7647	19.1116	19.8239	21.1213	22.4186	23.1332	23.5979	24.0627	24.0726
		cell 79	22.477	22.0264	21.5758	21.8182	23.2925	24.7669	25.8099	26.0861	26.3624	27.098	28.6503	30.2026	30.4002	28.1895	25.9788	23.7412	21.4557	19.1703	18.3834	20.2605	22.1376	24.2864	26.9181	29.5499	31.0813	30.6568	30.2322	29.4352	27.9761	26.517	25.5374	25.4102	25.283	25.215	25.2524	25.2897	26.0336	28.0333	30.0331	31.3073	31.2916	31.276	31.3244	31.4868	31.6492	31.5495	30.9842
		*The fluorescent values for individual cells were measured by using 3 minutes time interval. To obtain fluorescence profiles the neighbouring timepoint values were connected by a straight line. The individual profiles (in form of polynomial lines) were then aligned by each other to 50% of Whi5 nuclear exit. The individual aligned lines were forming a matrix with the values with one minute time in…
[truncated: 89 more columns]

## Sheet: Fig. 5h
	Figure 5h
		Live cell microscopy Whi5-mCherry and T173S-Sic1-GFP profiles during aF pulse experiment																							For the Sic1 amino acid sequences please see Source data panel Fig. 5e
		The individual cell Whi5 and Sic1 fluorescence profiles* presented on plot
		time (min)	-90	-89	-88	-87	-86	-85	-84	-83	-82	-81	-80	-79	-78	-77	-76	-75	-74	-73	-72	-71	-70	-69	-68	-67	-66	-65	-64	-63	-62	-61	-60	-59	-58	-57	-56	-55	-54	-53	-52	-51	-50	-49	-48	-47	-46	-45	-44
		Whi5 average level	32.081	32.3244	32.1367	31.4925	31.0562	30.5668	30.2737	29.8127	29.7935	29.9985	30.5928	31.1553	31.4674	31.4351	31.6591	32.0152	32.5444	32.421	32.0477	31.7475	31.8056	32.1958	32.502	32.5909	32.5065	32.4481	32.5145	32.7383	32.9801	33.5073	33.8658	34.0835	33.7825	33.2704	32.8114	32.5807	32.6345	32.7331	32.9706	33.2606	33.4968	33.5881	33.4226	33.0399	32.4498	32.094	32.0132
		Whi5 STD	1.41098	1.38752	1.29941	1.17558	1.16355	1.15406	1.18324	1.26164	1.27684	1.19198	1.06926	0.979049	1.0138	1.16931	1.28878	1.44708	1.55172	1.48431	1.40943	1.3214	1.25334	1.18896	1.13596	1.17274	1.26429	1.36989	1.38055	1.355	1.32698	1.34162	1.38872	1.43291	1.36696	1.33788	1.36308	1.35142	1.39267	1.47822	1.43164	1.41292	1.42763	1.42869	1.44628	1.47936	1.45108	1.38484	1.36367
		cell 1	40.234	39.7386	36.6311	33.5236	30.9651	28.9782	26.9913	25.9366	25.852	25.7673	28.134	33.0519	37.9699	41.7116	44.2289	46.7463	48.2478	48.6918	49.1359	47.6656	44.2028	40.74	40.4369	43.4226	46.4082	46.6644	44.0798	41.4952	40.6754	41.6924	42.7094	42.7238	41.6944	40.6651	40.7272	41.9252	43.1231	45.283	48.444	51.605	51.8399	49.0291	46.2184	43.8852	42.0488	40.2124	39.5019
		cell 2	23.7032	25.5636	27.424	26.9966	25.3905	23.7845	23.239	23.24	23.2409	25.2019	28.1726	31.1434	32.1493	32.1431	32.1369	31.9553	31.6834	31.4115	28.4897	24.2027	19.9157	18.6108	18.8422	19.0737	19.6548	20.416	21.1772	23.6646	27.0412	30.4178	29.633	26.7044	23.7759	22.8742	23.0166	23.159	23.2791	23.3877	23.4963	24.7235	26.5268	28.3302	29.9711	31.5283	33.0856	31.591	28.5242
		cell 3	20.8306	19.8336	19.886	19.9383	20.1392	21.2838	22.4284	23.5775	24.7558	25.9341	27.2882	29.7588	32.2294	34.3476	34.2273	34.107	34.015	34.1034	34.1918	34.1474	33.259	32.3706	31.5553	31.2045	30.8538	30.4023	29.3106	28.219	27.4556	28.7776	30.0996	31.5727	34.0059	36.4391	38.341	36.8677	35.3943	34.4547	36.9062	39.3577	41.1896	39.0855	36.9815	34.6728	31.0647	27.4565	24.7953
		cell 4	20.5718	21.5166	22.4615	22.779	22.4939	22.2088	22.1857	22.4143	22.6428	23.7516	25.706	27.6604	26.7134	22.9786	19.2439	17.7477	18.4023	19.057	21.888	26.8102	31.7324	33.2837	31.5962	29.9087	29.081	29.0792	29.0775	28.5374	27.48	26.4227	26.7869	28.517	30.2471	30.1295	28.2365	26.3435	26.7547	29.3796	32.0045	33.18	32.9629	32.7458	31.5013	29.2697	27.0381	27.2741	29.8809
		cell 5	45.7635	43.2632	39.4296	35.596	34.4896	34.1081	33.7266	30.323	26.1161	21.9092	23.0408	25.5915	28.1422	27.7843	26.6532	25.5221	24.2575	22.9574	21.6573	20.7488	19.9444	19.1401	20.2647	21.902	23.5394	22.11	19.8655	17.621	18.6276	20.4983	22.369	22.8287	22.9133	22.9979	22.9633	22.897	22.8307	27.0704	32.4548	37.8392	38.7365	38.4411	38.1457	33.4121	27.4988	21.5854	20.2258
		cell 6	26.991	25.7371	24.9578	24.4621	23.9664	25.9899	29.5185	33.0471	32.6932	30.0198	27.3464	27.9474	30.5048	33.0622	33.3607	32.3097	31.2588	31.3708	32.1777	32.9846	31.8421	29.5351	27.228	25.5311	24.1987	22.8663	23.9683	26.5248	29.0812	30.0558	30.0854	30.115	29.248	27.8452	26.4424	27.0336	28.816	30.5984	32.4306	34.2926	36.1546	33.7385	28.7663	23.7942	22.3555	23.028	23.7005
		cell 7	27.5557	27.5846	27.6136	30.1785	33.3383	36.498	38.522	40.2796	42.0372	40.7377	38.721	36.7044	35.7305	35.0012	34.2719	34.6645	35.3202	35.9759	37.0552	38.2337	39.4123	38.2158	36.462	34.7083	34.775	35.2686	35.7623	36.925	38.2447	39.5643	37.973	35.6989	33.4247	33.4257	33.9603	34.495	35.0281	35.5609	36.0937	36.7473	37.4293	38.1112	37.7805	37.2122	36.644	36.2358	35.8652
		cell 8	36.4809	35.6861	35.4793	35.2726	34.2552	32.4042	30.5532	30.2575	31.5613	32.8651	33.8904	34.6292	35.3681	37.8659	42.1727	46.4794	49.2081	50.3139	51.4198	50.2282	46.6741	43.1199	40.376	38.4653	36.5547	36.8185	39.3185	41.8185	43.2767	43.6634	44.05	43.5588	42.1646	40.7705	38.7033	35.9438	33.1843	32.0588	32.6137	33.1686	34.5938	36.9141	39.2344	39.0884	36.4062	33.7239	31.9815
		cell 9	37.2116	35.7609	34.0841	32.4072	31.9301	31.5717	31.2133	30.2342	29.1937	28.1533	28.725	29.4562	30.1874	29.7845	29.2694	28.7543	28.2843	27.8188	27.3532	31.1916	35.4556	39.7196	36.4604	32.4573	28.4541	28.0312	27.9623	27.8934	29.0149	30.2541	31.4934	32.7027	33.909	35.1153	34.1748	33.0219	31.869	30.3615	28.8188	27.2761	29.3159	31.71	34.1041	35.3052	36.3884	37.4715	36.9334
		cell 10	32.4569	32.6516	32.3738	31.9195	31.4652	31.9188	32.7116	33.5045	32.0091	29.6589	27.3086	28.1836	30.2636	32.3436	32.204	31.2352	30.2663	29.9685	29.9214	29.8743	31.2222	33.0914	34.9607	33.8434	31.6103	29.3771	31.0688	34.2269	37.3849	38.096	37.8929	37.6898	35.8221	33.3326	30.8431	29.9349	29.6175	29.3001	28.7761	28.1749	27.5737	28.2425	29.3858	30.5291	29.7521	28.2576	26.7631
		cell 11	39.6662	43.2765	46.7135	40.1257	33.5379	27.143	31.9028	36.6625	41.3381	41.1498	40.9614	40.7769	40.8124	40.848	40.8526	39.0647	37.2768	35.5261	35.9279	36.3297	36.742	37.7637	38.7855	39.7933	39.994	40.1948	40.3627	38.6292	36.8956	35.2066	36.096	36.9853	37.8213	35.5674	33.3136	31.1009	31.2649	31.4289	31.6367	34.3804	37.1242	39.7834	37.5573	35.3311	33.1455	33.299	33.4526
		cell 12	32.3311	31.1838	30.0365	29.2868	29.7965	30.3062	30.1735	28.0066	25.8396	24.8146	27.4058	29.997	31.4027	29.0546	26.7064	24.9607	25.1226	25.2845	25.6112	26.4597	27.3083	28.4602	30.5729	32.6857	34.8431	37.1421	39.4411	41.5892	43.2597	44.9302	46.3458	46.9541	47.5625	48.033	48.0665	48.1001	47.6031	45.426	43.2489	42.0723	44.0643	46.0562	47.0098	44.6755	42.3411	41.4634	45.1985
		cell 13	31.2535	30.5713	29.8892	29.3386	29.1726	29.0065	28.7353	28.1569	27.5784	27.0273	26.5561	26.0849	25.8088	26.1027	26.3967	26.6262	26.6674	26.7087	26.6318	26.2094	25.7871	25.2963	24.6057	23.9151	24.2125	27.3964	30.5802	32.9615	32.9982	33.0348	32.0807	28.2325	24.3842	21.5208	21.5346	21.5485	21.8739	23.1093	24.3448	24.4517	21.2619	18.072	15.73	15.865	16	15.9806	15.5096
		cell 14	28.9968	29.5483	30.0998	28.6059	26.922	25.2381	23.8007	22.3861	20.9716	23.2231	25.8151	28.4072	28.1413	27.6099	27.0785	28.5673	30.2437	31.9202	31.0453	29.9335	28.8216	29.064	29.4322	29.8004	28.3169	26.6614	25.0059	26.7336	28.7756	30.8176	30.5614	30.0918	29.6222	28.7885	27.9209	27.0534	25.5379	23.9621	22.3864	23.9511	25.8076	27.6641	23.8072	19.4197	15.0322	16.2537	17.9962
		cell 15	25.3839	20.3249	21.8679	27.4573	33.0467	33.1758	29.9583	26.7407	26.7794	28.8137	30.8481	30.2183	27.9555	25.6927	25.1031	25.5389	25.9747	25.9558	25.6583	25.3608	26.1985	27.7319	29.2652	29.5304	29.0183	28.5061	29.6192	31.7284	33.8375	33.4386	31.5024	29.5663	28.5016	27.9711	27.4406	26.3896	25.0196	23.6496	24.0987	25.6629	27.2271	27.7522	27.6406	27.5289	27.3769	27.2002	27.0234
		cell 16	25.4606	26.2557	27.0509	27.8217	28.3779	28.9342	29.4673	29.7967	30.1262	30.4891	31.1462	31.8033	32.4186	32.6647	32.9109	32.9643	31.3204	29.6766	28.3358	29.6636	30.9914	32.1867	32.2157	32.2447	32.357	33.203	34.049	34.8614	35.3775	35.8937	36.5738	38.6982	40.8227	42.7281	42.7054	42.6827	42.5043	40.9551	39.4059	38.1154	39.1032	40.091	40.907	40.2093	39.5116	38.6878	36.753
		cell 17	34.463	36.0134	34.2395	32.4657	30.7717	31.3438	31.9159	32.4928	33.2031	33.9134	34.4547	30.1967	25.9387	21.9568	25.8214	29.6861	33.4068	33.0385	32.6702	32.3568	33.6047	34.8525	36.021	34.933	33.8451	32.7783	32.3123	31.8464	31.4293	32.4004	33.3715	34.2855	33.5737	32.862	32.0842	29.431	26.7777	24.3085	27.067	29.8255	32.4765	32.0716	31.6668	31.2929	31.7992	32.3055	32.7728
		cell 18	35.7507	36.1108	36.6053	37.3244	38.0436	38.3901	38.1129	37.8356	37.5376	37.2047	36.8718	36.7835	37.1045	37.4256	37.6911	37.8635	38.0359	37.8764	37.1612	36.4461	35.6857	34.8494	34.0132	34.6368	37.704	40.7713	41.8319	39.5338	37.2358	35.9928	36.5157	37.0386	37.1519	36.5796	36.0074	35.8425	36.3595	36.8766	36.2775	33.8103	31.3431	30.2814	31.5724	32.8633	33.208	31.969	30.7299
		cell 19	31.1223	30.4283	29.8795	30.0401	30.2007	29.7387	26.2375	22.7363	20.001	21.005	22.009	23.1619	25.0414	26.9209	28.6677	29.7667	30.8656	31.3861	29.0828	26.7795	25.4302	28.7386	32.047	34.5492	33.1155	31.6818	30.4566	30.2488	30.0411	30.0796	31.3203	32.5611	33.5845	33.5466	33.5087	33.1858	31.4715	29.7572	27.9716	25.8375	23.7035	22.5828	26.4096	30.2365	33.5106	34.0862	34.6618
		cell 20	33.9472	35.7647	33.5096	30.7044	27.8991	25.6521	23.4805	21.3088	22.9361	25.0766	27.217	27.9592	28.5124	29.0657	30.2233	31.4625	32.7017	31.8874	30.7957	29.7041	31.278	33.2119	35.1459	35.2582	35.1245	34.9908	33.6173	32.0762	30.5351	32.9831	35.9699	38.9567	39.8466	40.4534	41.0602	38.0275	34.5033	30.9792	31.9184	33.4605	35.0026	35.8995	36.7091	37.5188	37.9823	38.399	38.8157
		cell 21	25.5795	29.138	33.3399	37.5418	35.4143	32.5678	29.7214	29.0199	28.562	28.1041	29.5862	31.2886	32.9911	30.0682	26.6198	23.1715	23.0362	23.2771	23.5181	24.3064	25.1569	26.0075	29.3605	32.9978	36.6351	37.2304	37.4802	37.73	33.9434	29.6983	25.4532	26.2539	27.6278	29.0017	29.728	30.3806	31.0333	28.5319	25.6723	22.8126	22.3247	22.1062	21.8876	23.2795	24.8543	26.429	27.9844
		cell 22	40.8026	42.8871	44.0501	44.532	45.0139	44.2123	42.4621	40.7118	39.7373	39.3361	38.935	38.826	38.9328	39.0397	39.8341	41.1366	42.439	39.4471	33.281	27.1149	25.1272	26.2277	27.3282	29.4276	32.2653	35.1029	36.7604	37.5457	38.3309	38.6827	38.714	38.7454	38.3507	37.641	36.9313	36.6995	36.8211	36.9426	36.7715	36.384	35.9966	36.9493	38.8926	40.8359	42.1142	42.901	43.6877
		cell 23	31.1899	30.8667	30.3705	29.8743	32.4736	36.8141	41.1546	40.2224	36.3241	32.4259	30.967	30.8803	30.7936	33.34	37.3675	41.395	42.1103	40.9624	39.8146	40.247	41.5682	42.8895	43.1309	42.7647	42.3985	40.2805	37.1771	34.0737	33.1983	33.5761	33.954	32.9685	31.2161	29.4637	30.7715	33.8007	36.8299	37.692	37.335	36.978	35.3438	32.9911	30.6383	30.7201	32.1712	33.6224	34.6816
		cell 24	45.5114	40.5716	43.0019	45.4322	47.0831	43.7833	40.4834	37.5416	36.874	36.2065	35.7593	36.7125	37.6656	38.7984	41.0727	43.347	44.8875	41.7662	38.6449	36.033	36.6575	37.282	38.1046	40.1862	42.2677	44.1596	44.8464	45.5333	46.3686	48.1467	49.9249	51.2566	49.752	48.2474	46.9554	47.0141	47.0727	47.0454	46.4719	45.8984	45.353	44.9855	44.6181	44.2698	44.0428	43.8157	43.5563
		cell 25	30.7844	31.6301	31.9541	31.9584	31.9628	31.7978	31.5289	31.26	31.737	32.6712	33.6055	33.0121	31.4826	29.953	28.4043	26.8437	25.2831	25.3626	26.4474	27.5322	29.0509	30.8356	32.6203	33.0488	32.6463	32.2437	31.2166	29.8067	28.3969	28.2138	28.7827	29.3515	29.6651	29.8223	29.9794	30.3501	30.8515	31.353	29.7112	26.756	23.8007	22.3768	21.8914	21.406	23.8446	28.0752	32.3059
		cell 26	39.2185	40.4455	39.8078	38.2926	36.7773	35.0616	33.2515	31.4414	29.6502	27.8678	26.0854	24.9401	24.0946	23.2492	20.9334	17.9257	14.918	15.6163	18.0586	20.5009	20.8132	20.1232	19.4331	18.1541	16.5979	15.0418	14.8253	15.2392	15.6532	16.14	16.6612	17.1823	17.494	17.7071	17.9202	18.8747	20.1781	21.4815	24.3645	27.9909	31.6173	29.5926	24.9085	20.2244	19.5025	20.6452	21.7879
		cell 27	29.2061	33.2647	33.0225	28.9664	24.9102	21.6002	18.9518	16.3035	18.5534	25.1472	31.741	34.5479	33.9965	33.4452	33.4764	34.0242	34.572	32.9983	29.5434	26.0886	27.0489	31.9247	36.8005	38.2421	36.6383	35.0345	34.6731	35.4134	36.1538	37.1148	38.2714	39.428	39.05	37.3112	35.5723	35.7723	37.6915	39.6108	41.1505	42.3537	43.5568	42.7945	40.2893	37.784	36.9424	37.576	38.2097
		cell 28	45.6841	48.7471	47.4666	46.1861	44.8299	42.4685	40.1072	38.1256	41.19	44.2544	47.0922	46.9194	46.7467	46.4225	44.0868	41.7511	39.6243	40.2725	40.9207	41.5467	41.8782	42.2096	42.596	43.7118	44.8276	45.7741	44.4701	43.1661	41.996	42.6055	43.2149	43.8411	44.6903	45.5395	46.3782	47.0777	47.7772	48.2083	45.0724	41.9365	39.1605	41.166	43.1714	44.8584	42.3138	39.7693	37.4553
		cell 29	45.061	39.9937	34.9264	30.5512	33.1738	35.7965	38.4179	41.027	43.636	45.6396	41.5218	37.4039	33.4351	30.9733	28.5116	26.6929	31.3753	36.0577	40.3409	40.5873	40.8337	41.0528	40.9961	40.9393	40.992	42.1505	43.3091	44.3545	44.2557	44.1569	43.9847	43.0693	42.1539	41.3674	41.8839	42.4005	42.9061	43.3009	43.6958	43.9694	43.0176	42.0657	41.2176	41.4178	41.6179	41.7162	40.7844
		cell 30	10.2849	10.2793	12.7388	15.7033	18.6677	17.535	15.5631	13.5912	16.9117	21.3161	25.7205	23.4997	19.9218	16.344	16.2439	16.8562	17.4684	19.2454	21.2611	23.2767	22.9567	22.1583	21.3598	20.9739	20.6725	20.3711	19.4971	18.5059	17.5146	16.7504	16.0328	15.3151	20.1915	26.2137	32.2359	27.9434	21.5384	15.1333	15.575	17.4189	19.2629	19.6301	19.6949	19.7597	21.287	23.1139	24.9408
		cell 31	25.2531	27.945	27.4448	25.9911	24.5375	25.5615	27.3256	29.0897	27.94	25.92	23.9	24.4701	25.8139	27.1576	28.2353	29.2336	30.2318	30.1309	29.7016	29.2724	29.491	29.9031	30.3152	28.4478	25.8995	23.3513	24.2627	26.2075	28.1523	28.5758	28.5449	28.514	26.0169	22.7831	19.5494	19.6164	20.6694	21.7224	21.452	20.7863	20.1206	21.4322	23.3345	25.2368	24.4512	22.8627	21.2742
		cell 32	28.8157	32.9435	30.6308	26.0552	21.4796	20.1443	19.9476	19.7508	19.7936	19.9206	20.0476	20.6394	21.3945	22.1495	24.9732	28.5237	32.0741	32.0479	30.7649	29.482	30.7002	32.7972	34.8942	36.5725	38.1037	39.6349	40.2106	40.4504	40.6903	42.0882	43.8929	45.6977	40.6814	33.2685	25.8557	27.0117	31.1784	35.3451	34.4285	31.7258	29.0231	31.6379	36.121	40.604	40.8923	39.7068	38.5213
		cell 33	31.1088	31.1778	31.5232	31.9252	32.3272	33.6862	35.2412	36.7962	35.8644	34.4233	32.9822	35.4692	38.7608	42.0524	45.7719	49.579	53.3861	51.78	49.0653	46.3505	42.795	39.0672	35.3394	32.1679	29.1103	26.0527	25.3829	25.2022	25.0215	25.7708	26.7106	27.6504	27.8553	27.9097	27.9641	33.2363	39.5773	45.9183	45.9357	44.658	43.3803	44.078	45.1803	46.2826	44.6192	42.3893	40.1595
		Sic1-T173S average level	9.48688	9.60189	9.73644	9.84483	9.93002	9.96927	10.0746	9.93195	9.65522	9.33155	9.33522	9.42986	9.41875	9.19559	9.127	9.30109	9.49111	9.39869	9.12338	8.89926	8.92162	8.93502	8.87181	8.71003	8.57913	8.57762	8.65455	8.81029	8.95405	8.97923	8.90689	8.69335	8.59752	8.6415	8.82285	8.92258	8.92261	8.92818	9.02578	9.17096	9.21822	9.12574	8.90232	8.68156	8.45068	8.29912	8.11735
		Sic1-T173S STD	0.618216	0.597486	0.580784	0.588236	0.607367	0.590071	0.575256	0.568561	0.565522	0.568997	0.610212	0.656316	0.70711	0.70504	0.64055	0.588774	0.578467	0.523057	0.483756	0.478229	0.458481	0.452689	0.46678	0.474626	0.494381	0.520187	0.495115	0.488706	0.488085	0.479433	0.498578	0.523985	0.504579	0.489572	0.503174	0.511238	0.534833	0.579936	0.585159	0.588128	0.582894	0.578373	0.586864	0.580349	0.571352	0.592809	0.625294
		cell 1	11.0548	10.7288	10.9866	11.2443	10.9881	10.1968	9.40552	9.25511	9.77172	10.2883	10.8276	11.3906	11.9535	12.0674	11.7139	11.3603	10.2773	8.43497	6.59265	6.21558	7.36356	8.51154	10.0005	11.8443	13.6881	13.5872	11.4621	9.33706	8.53412	9.10728	9.68044	9.4672	8.43548	7.40375	6.69745	6.32987	5.96228	5.97782	6.39213	6.80644	7.16314	7.45988	7.75662	7.4908	6.63945	5.78811	5.39238
		cell 2	6.52113	5.74756	4.97399	5.19714	5.93376	6.67038	6.74985	6.49079	6.23173	5.57698	4.7184	3.85981	3.87061	4.32928	4.78795	5.23273	5.67037	6.108	6.14668	5.97985	5.81301	5.76996	5.79066	5.81137	5.58794	5.23875	4.88955	5.05273	5.47987	5.907	5.71179	5.19596	4.68014	4.80166	5.2515	5.70134	5.95298	6.10251	6.25205	6.05009	5.66705	5.28402	5.10952	5.04244	4.97537	4.68208	4.27225
		cell 3	7.12277	8.35742	8.16583	7.97424	7.79799	7.71917	7.64036	7.58454	7.67482	7.7651	7.70019	6.64933	5.59847	4.94197	6.79083	8.63968	10.0852	8.96807	7.85097	6.8772	6.81392	6.75065	6.76366	7.26129	7.75893	8.21506	8.40752	8.59999	8.55925	7.03701	5.51477	4.46776	6.4399	8.41203	9.91211	8.41323	6.91436	5.83734	7.44035	9.04335	10.4075	10.254	10.1006	9.82313	8.75764	7.69215	6.61387
		cell 4	7.58398	8.61888	9.65378	9.96763	9.5887	9.20978	9.36441	10.0317	10.6989	11.0465	11.0869	11.1273	10.1111	8.07982	6.04854	6.11133	8.18607	10.2608	10.9836	10.4074	9.83117	9.48145	9.34931	9.21718	8.90116	8.40849	7.91581	7.48701	7.11956	6.75212	6.39838	6.0578	5.71722	5.94756	6.72644	7.50532	7.65775	7.2083	6.75885	6.38754	6.0913	5.79507	5.55009	5.35436	5.15863	5.20858	5.49457
		cell 5	9.03417	8.35827	7.86974	7.3812	7.60058	8.00813	8.41569	8.45667	8.4002	8.34374	8.23367	8.10934	7.98501	8.03152	8.12344	8.21535	8.17833	8.10704	8.03574	7.50044	6.8418	6.18315	6.11583	6.20569	6.29556	6.38989	6.48542	6.58094	7.48684	8.60815	9.72946	8.84797	7.43408	6.0202	6.8984	8.38589	9.87337	9.89068	9.51719	9.14369	9.6534	10.3979	11.1424	9.70704	7.69225	5.67746	5.13869
		cell 6	5.93211	6.19754	7.30792	8.92311	10.5383	10.4348	9.30437	8.17398	8.32976	9.25396	10.1782	9.73125	8.46517	7.19909	7.15948	7.85262	8.54577	8.44447	7.86854	7.29261	7.95156	9.34827	10.745	10.5705	9.45722	8.34397	8.75915	10.0875	11.4158	10.9066	9.29955	7.69252	7.59657	8.4034	9.21024	9.29422	8.94633	8.59844	7.87622	6.93035	5.98448	6.07672	6.78917	7.50162	7.43129	6.8933	6.3553
		cell 7	7.94223	7.88935	7.83647	8.22961	8.72737	9.22513	8.37871	7.217	6.05529	5.74762	5.64028	5.53294	5.4507	5.37435	5.29799	6.29785	7.55016	8.80247	9.01195	8.97682	8.94169	8.68584	8.37822	8.0706	7.7675	7.46546	7.16341	7.12027	7.13786	7.15545	7.50881	7.94094	8.37306	7.73892	6.85467	5.97042	5.63836	5.43581	5.23327	5.99432	6.98139	7.96846	7.56488	6.8351	6.10531	5.9591	5.94977
		cell 8	13.3936	13.3746	12.3771	11.3795	11.5304	12.8625	14.1945	13.4009	10.4211	7.44127	6.78588	8.52089	10.2559	12.2116	14.3941	16.5767	16.8335	15.1099	13.3862	12.2981	11.8635	11.4289	11.1764	11.1112	11.0459	11.8054	13.4131	15.0208	15.2649	14.1065	12.9481	11.5929	10.0353	8.47769	8.54903	10.2956	12.0422	12.6134	11.9759	11.3385	11.7502	13.241	14.7319	14.3123	11.9281	9.54397	8.65857
		cell 9	7.24957	8.63292	10.3552	12.0775	12.7924	13.4078	14.0231	13.3116	12.469	11.6263	12.5774	13.706	14.8345	13.2147	11.3231	9.43147	10.6317	12.1378	13.6438	13.887	14.0054	14.1237	13.3627	12.5147	11.6667	11.9539	12.3534	12.7528	13.8727	15.0638	16.2549	15.4079	14.3594	13.3109	13.3738	13.5467	13.7195	13.7838	13.8373	13.8909	13.478	13.019	12.56	12.3336	12.1303	11.927	11.2137
		cell 10	8.02891	7.69353	8.40022	9.49627	10.5923	10.3803	9.67945	8.97865	9.00737	9.30867	9.60996	9.582	9.43103	9.28006	9.6743	10.2722	10.8702	10.0641	8.73352	7.4029	7.47764	8.07747	8.6773	9.68	10.8332	11.9865	11.078	9.3992	7.72042	7.00551	6.65072	6.29593	7.41716	9.08988	10.7626	10.2432	8.90489	7.56652	7.9952	9.08409	10.173	10.4398	10.3996	10.3593	9.34734	7.97231	6.59728
		cell 11	11.2508	11.1634	11.085	11.5263	11.9676	12.3819	11.2333	10.0848	8.97932	10.3688	11.7584	13.0859	10.827	8.56816	6.37811	8.16618	9.95426	11.6986	10.9147	10.1308	9.35054	8.78224	8.21393	7.65286	7.51012	7.36739	7.23582	7.75018	8.26453	8.75703	7.98574	7.21444	6.46598	7.03761	7.60925	8.16611	7.86862	7.57113	7.30197	8.67105	10.0401	11.3745	10.6998	10.0252	9.34458	8.31496	7.28533
		cell 12	5.87309	5.74347	5.61385	5.6111	6.01007	6.40904	6.56134	5.93254	5.30374	4.66849	4.01282	3.35716	3.07339	3.96728	4.86118	5.36014	4.60849	3.85683	3.44943	4.13213	4.81483	5.16055	4.43914	3.71773	3.18262	3.23744	3.29226	3.4679	4.02609	4.58429	5.0225	5.08077	5.13904	5.18163	5.17459	5.16755	5.08569	4.76689	4.4481	4.32845	4.83942	5.3504	5.6656	5.36083	5.05606	4.99454	5.70327
		cell 13	6.97473	6.96064	6.94656	7.00487	7.27472	7.54456	7.79969	8.0118	8.22392	8.25077	7.73636	7.22195	7.07112	7.9825	8.89389	9.26829	8.07387	6.87946	6.32553	7.64283	8.96014	9.60828	8.30142	6.99455	5.93601	5.603	5.26999	5.14955	5.65016	6.15077	6.6102	6.9493	7.2884	7.41361	6.91394	6.41426	6.22794	6.95713	7.68632	7.88283	6.52309	5.16334	4.49003	5.82217	7.1543	7.97748	7.31372
		cell 14	8.0661	9.00658	9.94706	8.78529	7.42824	6.07118	7.13551	8.42478	9.71406	9.6822	9.52762	9.37304	8.94387	8.48918	8.0345	7.62999	7.23015	6.83031	7.68616	8.65865	9.63113	9.17764	8.59167	8.0057	7.39687	6.78592	6.17496	7.10479	8.17776	9.25072	8.19889	6.94968	5.70046	6.23548	6.93624	7.637	7.64617	7.59108	7.53599	7.31854	7.08601	6.85347	6.53539	6.20937	5.88335	5.62819	5.37961
		cell 15	5.46855	5.32797	5.12253	4.87733	4.63213	4.64103	4.80565	4.97028	4.66164	4.06292	3.46421	3.45138	3.79764	4.1439	4.35518	4.48372	4.61226	5.04146	5.65494	6.26841	6.06562	5.36254	4.65946	4.42951	4.48955	4.54959	4.36329	4.02601	3.68873	3.36469	3.04877	2.73285	2.8797	3.31019	3.74067	3.52554	2.91471	2.30389	2.72576	3.78057	4.83539	5.0721	4.8074	4.54269	4.23623	3.90417	3.57211
		cell 16	12.3633	12.4124	12.4615	12.5756	13.262	13.9484	14.4176	12.9743	11.5309	10.4135	12.1658	13.918	15.329	13.7357	12.1424	10.6234	9.75913	8.89484	8.0268	7.1258	6.22479	5.44002	5.67849	5.91696	6.22042	7.096	7.97157	8.73202	8.47887	8.22573	7.99113	7.91969	7.84825	7.79519	7.90394	8.01269	8.33708	10.56	12.783	14.541	12.2056	9.87014	7.89764	9.12011	10.3426	11.4048	11.0556
		cell 17	7.45072	7.19774	9.12738	11.057	12.9047	12.4236	11.9425	11.3907	8.83047	6.27023	3.80458	4.02622	4.24786	4.45059	4.11614	3.78169	3.52718	5.54378	7.56038	9.48258	8.72284	7.9631	7.18489	5.88164	4.57839	3.37463	4.99749	6.62036	8.16078	7.359	6.55721	5.80064	6.32869	6.85674	7.33344	6.3513	5.36916	4.45109	5.35343	6.25577	7.09855	6.24926	5.39998	4.58001	4.59274	4.60547	4.60415
		cell 18	20.3069	19.0708	18.2563	18.1475	18.0387	18.4803	19.8433	21.2064	21.5752	20.2798	18.9845	18.4021	19.0127	19.6234	19.8487	19.429	19.0093	18.1756	16.6489	15.1223	14.0991	13.9188	13.7385	13.3399	12.5758	11.8117	11.4386	11.72	12.0013	12.1977	12.2518	12.3059	12.9696	14.6534	16.3372	16.9767	15.8681	14.7595	14.1817	14.4924	14.8031	14.8273	14.3723	13.9172	13.8399	14.3951	14.9503
		cell 19	11.5337	10.3358	9.23655	8.61963	8.00272	7.66879	8.71653	9.76428	10.6259	10.5791	10.5323	10.5769	11.0679	11.5589	11.9321	11.7302	11.5283	11.4264	11.8128	12.1992	12.3417	11.2935	10.2453	9.37449	9.37013	9.36577	9.23879	8.51315	7.78751	7.41855	8.79106	10.1636	11.2074	10.6466	10.0859	9.7941	10.8156	11.8371	12.6336	12.3316	12.0296	11.5489	10.1959	8.8429	7.87042	8.75583	9.64124
		cell 20	18.8643	18.7336	18.5937	18.4525	18.3114	17.7825	17.2012	16.6199	17.1921	17.92	18.6479	19.0404	19.3875	19.7347	17.8705	15.7077	13.5449	13.2098	13.1217	13.0335	13.0586	13.099	13.1393	13.7554	14.4492	15.1429	14.4679	13.6079	12.7479	13.3495	14.1484	14.9474	15.2197	15.4208	15.622	15.1901	14.6726	14.1552	14.6266	15.2315	15.8364	15.9923	16.0875	16.1826	16.6613	17.1918	17.7222
		cell 21	6.41636	7.44573	8.63423	9.82273	10.1042	10.2826	10.4611	10.3095	10.1204	9.93128	10.7069	11.592	12.4771	12.0481	11.4699	10.8916	10.6326	10.4099	10.1872	10.397	10.656	10.9149	10.5595	10.1344	9.70921	10.4279	11.2766	12.1252	11.3808	10.4555	9.53008	9.77599	10.1549	10.5339	10.348	10.0979	9.84785	9.57944	9.30895	9.03846	9.08249	9.16226	9.24202	9.56395	9.91338	10.2628	10.2825
		cell 22	9.26647	10.6225	10.4593	9.17326	7.88721	7.88255	8.82501	9.76747	10.286	10.4911	10.6963	10.3128	9.49422	8.67565	8.75672	9.50276	10.2488	9.527	7.7203	5.9136	5.81348	6.97475	8.13602	8.76793	9.00857	9.24921	9.40702	9.50361	9.6002	9.5951	9.51483	9.43455	9.94629	10.8956	11.8449	11.9481	11.4259	10.9037	10.5202	10.2394	9.95861	9.96756	10.1907	10.4138	10.1054	9.40416	8.70288
		cell 23	8.27089	8.36031	7.85162	7.34293	7.74155	8.65052	9.5595	9.24394	8.23959	7.23524	6.6369	6.26693	5.89697	6.53176	7.73172	8.93169	9.11904	8.73679	8.35455	7.98609	7.62537	7.26466	6.59099	5.74128	4.89158	5.45044	6.80161	8.15279	8.71798	8.84105	8.96412	8.73652	8.31166	7.8868	7.42996	6.95514	6.48032	5.78243	4.95908	4.13572	3.54172	3.07672	2.61173	2.83676	3.44991	4.06307	4.19304
		cell 24	14.4793	13.8693	14.7684	15.6674	16.2661	14.9567	13.6474	12.504	12.4155	12.327	12.4504	13.9193	15.3883	16.2583	13.3235	10.3886	8.03205	9.34958	10.6671	11.8538	12.2089	12.5641	12.8536	12.7263	12.599	12.4333	12.0234	11.6135	11.2807	11.4383	11.5959	11.7417	11.8129	11.8842	12.0189	12.5573	13.0957	13.5457	13.435	13.3244	13.0962	12.1222	11.1482	10.2734	10.0291	9.78476	9.6787
		cell 25	9.3627	10.4716	9.97794	8.50206	7.02618	7.68374	9.6489	11.6141	11.037	8.90174	6.7665	5.95894	5.96511	5.97129	5.94251	5.89231	5.84211	6.23357	6.89572	7.55787	7.98225	8.2609	8.53956	8.33308	7.82927	7.32545	7.56627	8.26348	8.96069	8.9488	8.50231	8.05581	7.99894	8.18088	8.36282	8.10251	7.57115	7.03979	6.58668	6.18153	5.77637	6.06791	6.78644	7.50497	7.63762	7.41117	7.18473
		cell 26	12.9839	13.9421	13.911	13.4144	12.9178	12.043	10.9904	9.93767	9.43975	9.2029	8.96606	8.71065	8.44651	8.18237	8.7728	9.76538	10.758	10.2512	9.03877	7.82638	7.74529	8.19658	8.64788	9.02211	9.36008	9.69805	9.63828	9.39134	9.1444	9.33251	9.72535	10.1182	10.2168	10.177	10.1372	10.2901	10.5338	10.7775	10.6578	10.3672	10.0766	8.94755	7.42397	5.90038	5.88629	6.58256	7.27882
		cell 27	8.42311	8.07392	7.65035	7.16083	6.67131	6.67291	7.11004	7.54718	7.88419	8.13242	8.38064	8.28249	7.87717	7.47186	6.63774	5.42337	4.209	4.49207	6.10306	7.71405	7.50626	5.68561	3.86495	3.80616	5.30977	6.81339	7.40835	7.19752	6.98669	6.67274	6.26733	5.86192	5.85416	6.19904	6.54391	6.32539	5.60726	4.88912	4.72989	5.06628	5.40267	5.48488	5.34168	5.19847	5.74839	6.91297	8.07754
		cell 28	10.8592	11.2435	11.4787	11.714	11.9415	12.0662	12.1908	12.2675	11.7067	11.146	10.6036	10.3045	10.0054	9.77527	10.4612	11.1471	11.7835	11.7617	11.7399	11.7556	12.2688	12.782	13.18	12.0468	10.9136	9.9472	11.1973	12.4473	13.6156	13.697	13.7784	13.8282	13.4587	13.0892	12.7193	12.3439	11.9685	11.6452	12.0131	12.381	12.7747	13.5093	14.244	14.9584	15.4037	15.8489	16.2106
		cell 29	9.28294	10.4299	11.577	12.5616	11.9049	11.2482	10.5057	8.89675	7.28779	6.00518	8.02235	10.0395	11.8216	11.2271	10.6326	10.0983	10.1725	10.2468	10.2832	9.93726	9.59131	9.26407	9.12618	8.98828	8.84317	8.62512	8.40706	8.21828	8.32545	8.43261	8.52295	8.44316	8.36336	8.27891	8.1473	8.01569	7.92435	8.24027	8.55619	8.88407	9.33286	9.78164	10.1502	9.7072	9.26422	8.69598	6.86104
		cell 30	3.94613	3.94089	3.81849	3.6721	3.52571	4.09215	4.8046	5.51704	5.99505	6.42504	6.85503	6.83227	6.71679	6.60131	7.11599	7.75975	8.4035	7.96016	7.29417	6.62817	7.53677	8.76788	9.99898	8.94979	7.43355	5.91731	5.84771	6.07442	6.30112	7.94504	9.87924	11.8134	10.968	9.55329	8.13856	8.04662	8.22562	8.40462	8.95327	9.57762	10.202	9.02719	7.48392	5.94064	5.70188	5.73031	5.75874
		cell 31	8.62543	7.71735	8.17987	9.0518	9.92372	10.6815	11.4053	12.129	11.5697	10.627	9.68444	9.55753	9.67426	9.79099	10.5265	11.4468	12.3671	10.7029	8.26668	5.83049	6.02556	7.00659	7.98762	9.21854	10.5241	11.8296	11.4655	10.6026	9.73968	8.62546	7.43618	6.24689	5.97449	5.97596	5.97744	7.33685	9.10187	10.8669	11.4645	11.7134	11.9624	10.9767	9.6222	8.26774	7.94283	7.92545	7.90808
		cell 32	9.01687	7.73712	7.9789	8.75526	9.53163	9.46932	9.11233	8.75535	8.88971	9.19671	9.5037	8.52207	7.08769	5.6533	6.79099	8.83239	10.8738	11.8853	12.5349	13.1846	12.935	12.3694	11.8039	11.6024	11.5289	11.4553	11.9141	12.5599	13.2057	12.8537	12.1511	11.4485	10.8766	10.3506	9.82462	11.2179	13.2854	15.353	15.6208	15.2562	14.8916	14.337	13.7156	13.0941	13.672	14.6712	15.6704
		cell 33	10.1183	11.4569	10.6997	9.51319	8.32668	7.79038	7.38727	6.98416	8.05386	9.42522	10.7966	10.2242	9.25363	8.28309	9.28247	10.6853	12.0882	10.6051	8.53096	6.4568	6.34607	6.63748	6.9289	6.73844	6.44927	6.16011	6.26895	6.45931	6.64967	7.16958	7.757	8.34442	8.24583	8.00674	7.76764	8.28653	8.96067	9.63481	8.49036	6.97342	5.45649	6.45102	7.95996	9.46889	8.97057	8.06113	7.15169
		*The fluorescent values for individual cells were measured by using 3 minutes time interval. To obtain fluorescence profiles the neighbouring timepoint values were connected by a straight line. The individual profiles (in form of polynomial lines) were then aligned by each other to 50% of Whi5 nuclear exit. The individual aligned lines were forming a matrix with the values with one minute time in…
[truncated: 89 more columns]

## Sheet: Fig. 5i
	Figure 5i
		Live cell microscopy Whi5-mCherry and 9SP-Sic1-GFP profiles during aF pulse experiment																							For the Sic1 amino acid sequences please see Source data panel Fig. 5e
		The individual cell Whi5 and Sic1 fluorescence profiles* presented on plot
		time (min)	-90	-89	-88	-87	-86	-85	-84	-83	-82	-81	-80	-79	-78	-77	-76	-75	-74	-73	-72	-71	-70	-69	-68	-67	-66	-65	-64	-63	-62	-61	-60	-59	-58	-57	-56	-55	-54	-53	-52	-51	-50	-49	-48	-47	-46	-45	-44
		Whi5 average level	28.3468	27.8141	27.2668	27.1676	27.3257	27.577	27.9813	28.5521	28.9414	28.4324	27.5211	26.7205	26.6824	27.0473	27.5849	35.2816	35.8609	36.2141	36.5422	36.1028	35.443	34.18	34.3151	34.8381	35.7073	35.7015	35.5574	35.0481	34.69	34.3174	34.5006	34.5125	34.4587	34.0917	34.2731	34.6826	35.3101	35.4551	35.3764	35.0376	34.3696	33.7081	33.1707	33.0602	32.8741	32.823	32.7718
		Whi5 STD	1.91325	1.66049	1.55055	1.57035	1.41883	1.30845	1.21346	1.09488	1.18974	1.17035	1.13115	1.23068	1.42497	1.5318	1.74182	2.09563	1.99186	2.10034	2.31933	1.94869	1.86274	2.1371	2.40549	2.70593	2.72882	2.47025	2.35689	2.43029	2.41745	2.41555	2.24425	2.18945	2.27521	2.40687	2.47784	2.64148	2.62051	2.5018	2.341	2.0418	1.79426	1.63247	1.56788	1.52053	1.63139	1.42597	1.07774
		cell 1	28.7264	29.6274	30.7316	31.8357	30.3883	28.4905	26.5928	27.2061	28.2625	29.3189	27.7087	25.628	23.5473	25.2154	27.5452	37.3437	40.1118	42.8545	45.5972	40.3696	33.7356	27.1015	27.6968	29.5677	31.4387	33.9208	36.5107	39.1006	38.0962	36.4575	34.8188	34.895	35.2739	35.6529	37.3315	39.2395	41.1475	40.9922	40.4727	39.9532	40.0484	40.2522	40.456	38.5439	36.2585	33.973	32.9243
		cell 2	44.0654	40.9864	37.9073	36.5688	35.9071	35.2454	36.0595	37.4475	38.8355	37.2416	34.488	31.7344	33.3316	36.6208	39.91	49.4806	47.3165	45.1524	45.9636	47.932	49.9003	50.8656	51.4409	52.0162	51.5694	50.725	49.8806	49.2343	48.6652	48.096	46.6766	44.9266	43.1765	43.4023	44.3965	45.3906	43.6529	40.8529	38.0528	36.5941	35.657	34.7199	34.9338	35.5952	36.2567	36.0892	35.5992
		cell 3	27.2034	27.748	28.2926	28.574	28.0218	27.4696	27.1214	27.4192	27.7169	28.2012	29.2758	30.3504	31.0681	30.6556	30.2432	37.014	35.3553	33.6967	32.524	32.8903	33.2566	33.9531	35.6954	37.4377	38.5169	37.4962	36.4755	35.6882	35.6401	35.592	35.4949	35.2427	34.9905	35.0407	36.0484	37.0561	37.5338	36.3335	35.1331	33.9023	32.5748	31.2473	30.1403	29.7315	29.3226	28.8965	28.4161
		cell 4	25.8522	26.4504	27.0486	26.7397	25.3221	23.9045	24.4424	27.3703	30.2982	30.5919	27.6659	24.7399	22.9936	22.689	22.3844	26.8564	24.8235	22.7907	23.0973	26.263	29.4288	30.2513	28.2098	26.1683	24.6396	23.7376	22.8356	22.8537	23.9964	25.139	24.6123	22.0451	19.4779	18.4341	19.2522	20.0703	21.3596	23.2249	25.0903	25.8118	25.1353	24.4589	25.4945	28.6225	31.7506	33.4177	33.2991
		cell 5	25.8218	25.8162	25.7848	25.6669	25.549	25.6529	26.4995	27.3461	27.5284	25.4863	23.4443	21.9145	22.0998	22.285	22.8912	31.1333	33.6527	35.4022	34.5744	33.7466	32.243	28.4765	24.7101	22.2586	24.2092	26.1598	27.4854	26.7189	25.9524	25.5215	26.214	26.9066	26.9223	24.6724	22.4225	20.5602	19.9954	19.4306	19.52	21.7996	24.0793	26.1745	27.6519	29.1293	30.2441	30.1447	30.0453
		cell 6	27.1468	24.5852	22.3532	23.9113	25.4695	26.9511	27.5538	28.1564	28.642	27.7816	26.9213	26.0622	25.2174	24.3725	23.7386	31.9119	34.1506	36.2818	37.1774	38.0731	38.8176	37.8235	36.8293	35.916	35.9312	35.9464	35.7175	32.6806	29.6438	27.1445	30.8277	34.511	37.7268	35.5667	33.4067	31.5097	32.6365	33.7633	34.7473	34.0888	33.4304	32.5336	28.8956	25.2577	22.1554	25.2136	28.2719
		cell 7	22.1821	20.8583	19.3783	17.8984	19.0777	21.0967	23.1158	24.2626	25.1341	26.0055	26.4578	26.7776	27.0975	28.6818	30.6653	40.811	39.7381	37.5435	35.3489	33.9783	32.8679	31.7575	33.6812	36.563	39.4448	41.1806	42.5543	43.9281	44.1074	43.9094	43.7114	41.9413	39.6746	37.4079	38.3158	40.2263	42.1367	41.7844	40.7176	39.6507	37.5385	35.0962	32.6539	31.2524	30.1795	29.1066	31.8427
		cell 8	31.6668	29.2705	26.8743	25.0632	26.5683	28.0733	29.3511	29.3413	29.3315	29.5247	30.8684	32.2122	33.1716	31.953	30.7344	37.5623	40.4896	43.4168	45.4298	42.2614	39.0931	36.906	40.2792	43.6524	45.9026	41.7889	37.6753	34.423	36.0516	37.6802	39.2816	40.7288	42.1761	43.1581	41.5038	39.8495	38.5497	39.2588	39.968	40.3958	39.2293	38.0628	37.2707	38.6006	39.9305	40.6159	37.6495
		cell 9	24.8976	25.868	26.3412	26.0035	25.6658	25.725	26.432	27.139	26.6458	24.1944	21.743	20.4872	21.1824	21.8776	22.6081	29.2452	30.2304	30.9786	31.3405	31.7023	31.8329	31.5863	31.3397	31.3428	31.7532	32.1636	32.315	32.044	31.7729	31.4949	31.2058	30.9167	31.309	32.8132	34.3174	36.2199	38.7722	41.3245	42.2062	40.3623	38.5184	37.3846	37.4092	37.4339	36.5743	34.2721	31.9699
		cell 10	25.9055	26.931	27.9565	29.4144	31.2878	33.1612	32.6447	29.8321	27.0194	25.9779	26.638	27.2981	27.1151	26.1221	25.1291	31.4576	32.7408	34.0241	34.3688	33.8118	33.2548	33.0786	33.2685	33.4583	33.6677	33.8959	34.124	33.8098	32.9746	32.1393	32.1626	33.0108	33.8591	34.7684	35.7364	36.7044	37.3163	37.5861	37.8558	37.8179	37.4843	37.1508	36.8006	36.4346	36.0685	36.5008	37.7001
		Sic1-9SP average level	16.4938	16.8246	17.0871	17.1564	17.2145	17.2118	17.1475	17.2635	17.4343	17.6165	17.7028	17.86	18.2967	18.6739	18.9882	19.0189	18.8594	18.5655	17.9957	17.8386	17.9083	18.3901	18.3184	18.1282	17.8223	17.8606	17.7953	17.5693	17.3946	17.4094	17.7573	18.0987	18.3998	18.6094	18.5998	18.4802	18.068	18.008	18.0635	18.5616	18.6879	18.6499	18.3648	18.536	18.8212	19.0018	18.684
		Sic1-9SP STD	2.19677	2.22876	2.25398	2.10812	1.96395	1.86065	1.87291	1.93064	2.02655	2.09381	2.15947	2.23868	2.29477	2.35179	2.40533	2.40461	2.28873	2.17826	2.10149	2.16848	2.30952	2.40534	2.39132	2.42354	2.42112	2.44394	2.41689	2.31785	2.20645	2.18917	2.22788	2.27496	2.35091	2.45092	2.52474	2.55793	2.56009	2.69429	2.88448	2.96599	2.80362	2.66705	2.65043	2.75269	2.85825	2.88861	2.79324
		cell 1	14.424	15.8425	18.0014	20.1603	20.088	19.6219	19.1558	19.8602	20.7712	21.6822	22.0597	22.3431	22.6265	22.5419	22.3925	22.243	21.0129	19.5921	18.1713	18.0184	18.0893	18.1601	18.7738	19.4834	20.1929	20.3292	20.3644	20.3996	20.9059	21.4953	22.0847	22.4967	22.8773	23.258	22.8861	22.3814	21.8767	22.6707	23.6938	24.717	22.5501	19.8204	17.0906	18.1235	19.8204	21.5173	20.975
		cell 2	18.3981	19.6462	20.8943	20.1804	18.7036	17.2267	17.4326	18.2929	19.1532	19.6908	20.1031	20.5153	21.2885	22.2022	23.1158	22.7066	21.783	20.8594	19.4609	17.8777	16.2945	17.1121	18.8633	20.6145	20.2365	19.0304	17.8243	18.0899	18.9279	19.7659	19.8015	19.5252	19.2489	19.2013	19.2427	19.284	19.379	19.4949	19.6109	19.7282	19.8461	19.964	20.5596	21.3409	22.1222	21.5383	20.4235
		cell 3	29.8441	28.803	27.7618	26.9495	26.8614	26.7734	26.8806	27.6061	28.3316	29.017	29.5759	30.1348	30.7252	31.4153	32.1053	32.3739	31.3076	30.2414	29.6625	30.6272	31.592	31.951	30.392	28.833	27.8449	28.6643	29.4838	29.8989	29.0333	28.1677	27.7031	28.5082	29.3132	29.8515	29.5452	29.2389	29.3894	30.9862	32.583	33.6309	32.9406	32.2502	32.0552	33.4287	34.8022	35.7423	35.3099
		cell 4	11.8952	11.0238	10.1524	9.74873	9.91686	10.085	10.93	12.6024	14.2747	14.7149	13.6492	12.5835	11.8232	11.436	11.0489	11.2266	12.0946	12.9626	13.2921	12.9634	12.6346	11.8278	10.4368	9.0457	8.50968	9.01869	9.5277	9.56531	9.02676	8.48821	8.57226	9.41728	10.2623	10.298	9.34465	8.39126	7.81661	7.70488	7.59314	8.19076	9.65536	11.12	12.363	13.3353	14.3076	14.4314	13.518
		cell 5	10.5347	10.7755	11.0241	11.2986	11.5731	11.6698	11.1715	10.6733	10.3336	10.5251	10.7165	11.0561	11.8914	12.7268	13.567	14.4239	15.2808	15.3514	12.7895	10.2277	8.54115	9.78508	11.029	11.9285	11.6747	11.421	11.0707	10.3973	9.72393	9.49703	10.7649	12.0327	12.795	11.8648	10.9346	10.0851	9.506	8.92686	8.73863	9.85913	10.9796	11.5534	10.297	9.04053	8.28859	9.22563	10.1627
		cell 6	8.72053	8.54143	8.49434	9.96553	11.4367	12.6792	11.2909	9.90262	8.62446	8.61244	8.60042	8.65941	9.53492	10.4104	11.2182	11.2468	11.2754	11.3413	11.8355	12.3298	12.7327	12.0847	11.4367	10.8599	11.101	11.3422	11.5908	11.9253	12.2598	12.5588	12.4489	12.339	12.3169	13.3044	14.2918	15.1491	14.5101	13.871	13.3034	13.5568	13.8101	14.0258	13.8075	13.5893	13.42	13.8139	14.2077
		cell 7	15.0804	15.277	15.2558	15.2345	15.1716	15.0956	15.0196	14.784	14.498	14.2121	14.6632	15.3471	16.0309	16.2232	16.2603	16.2973	16.4609	16.6644	16.8679	18.0723	19.5928	21.1132	20.6928	19.6594	18.626	18.0628	17.6481	17.2334	17.0527	16.9459	16.839	16.8042	16.7922	16.7802	16.7869	16.7995	16.8121	16.4915	16.0656	15.6398	14.9248	14.1186	13.3123	12.4113	11.4803	10.5493	10.9979
		cell 8	20.972	19.3507	17.7294	16.4576	17.1663	17.875	18.3622	17.5944	16.8266	16.244	16.7114	17.1787	17.5284	17.2114	16.8943	16.6888	17.1153	17.5418	18.0724	19.1927	20.3131	21.0128	19.3291	17.6454	16.1783	15.938	15.6977	15.7592	17.531	19.3028	20.7469	20.3332	19.9196	19.4489	18.6547	17.8605	17.4207	18.9893	20.5579	22.0144	22.8357	23.6571	24.4146	24.8099	25.2052	25.4661	24.9659
		cell 9	24.8449	27.6411	29.0928	28.3507	27.6086	27.0707	26.8657	26.6608	26.578	26.6946	26.8111	27.2779	28.3162	29.3545	30.0463	30.1728	30.2994	29.9826	28.9426	27.9026	27.8062	29.2496	30.6929	31.7423	32.1491	32.5559	31.9671	29.754	27.5408	26.6547	27.9336	29.2125	30.514	31.8524	33.1908	33.6057	32.5139	31.4222	30.8991	31.304	31.7089	31.7093	31.05	30.3906	29.6838	28.8996	28.1154
		cell 10	10.2242	11.3444	12.4647	13.2182	13.6193	14.0204	14.3662	14.6587	14.9513	14.7715	14.138	13.5044	13.2019	13.2176	13.2333	12.8096	11.9637	11.1179	10.8625	11.1745	11.4865	11.605	11.5376	11.4702	11.7096	12.2439	12.7782	12.6698	11.9438	11.2177	10.6784	10.3184	9.95842	10.2341	11.1205	12.0069	11.4555	9.5226	7.58972	6.97545	7.62807	8.2807	8.69831	8.89012	9.08193	8.83412	8.16392
		*The fluorescent values for individual cells were measured by using 3 minutes time interval. To obtain fluorescence profiles the neighbouring timepoint values were connected by a straight line. The individual profiles (in form of polynomial lines) were then aligned by each other to 50% of Whi5 nuclear exit. The individual aligned lines were forming a matrix with the values with one minute time in…
[truncated: 149 more columns]

## Sheet: Fig. 5j
	Figure 5j
		Live cell microscopy Whi5-mCherry and WT-Sic1-GFP and T2,5S,VLLPP-Sic1-GFP profiles during aF pulse experiment
		The individual cell Whi5 and Sic1 fluorescence profiles* presented on plot
		time (min)	-90	-89	-88	-87	-86	-85	-84	-83	-82	-81	-80	-79	-78	-77	-76	-75	-74	-73	-72	-71	-70	-69	-68	-67	-66	-65	-64	-63	-62	-61	-60	-59	-58	-57	-56	-55	-54	-53	-52	-51	-50	-49	-48	-47	-46	-45	-44
		Whi5 average level (WT)	36.0244	36.3108	36.5097	36.5333	36.3518	36.3613	36.5874	36.9511	37.131	37.0396	36.8678	36.9173	36.9078	36.7939	36.4846	36.3772	36.4302	36.4879	36.3905	36.2087	36.0933	36.147	36.3479	36.4808	36.4363	36.3167	36.2845	36.4033	36.5436	36.4869	36.2243	35.8395	35.7024	35.8788	36.3496	36.9396	37.3401	37.4076	37.1485	37.0023	37.0307	37.1377	36.9502	36.6134	36.4499	36.4134	36.3646
		Whi5 STD	1.15876	1.14995	1.13266	1.10873	1.07196	1.03203	0.994483	0.997955	1.03189	1.08375	1.13438	1.15331	1.13305	1.11031	1.09804	1.09568	1.09157	1.08444	1.06033	1.05018	1.05527	1.07915	1.11334	1.14662	1.14786	1.15575	1.18391	1.23058	1.2379	1.22013	1.19676	1.18739	1.20343	1.20215	1.24038	1.2612	1.2386	1.21678	1.1968	1.18147	1.1644	1.18706	1.20861	1.26811	1.29401	1.29357	1.27405
		cell 1	35.9789	35.2897	34.856	35.1063	35.3567	34.9633	32.8471	30.7309	29.8256	32.1613	34.497	36.2959	36.6581	37.0204	37.0133	36.0179	35.0224	34.6426	35.9105	37.1783	38.5231	40.0736	41.6241	42.6526	42.2841	41.9156	40.5519	36.5246	32.4973	29.72	30.2882	30.8563	31.5215	32.4464	33.3712	34.3553	35.498	36.6407	37.4573	37.4011	37.3448	35.9635	31.0356	26.1077	23.6097	27.6152	31.6207
		cell 2	37.8429	35.6713	37.8804	42.1795	46.4785	47.0035	45.7277	44.452	42.1422	39.339	36.5359	37.6285	40.5798	43.5311	42.8801	40.5104	38.1408	37.9743	38.8589	39.7436	38.2432	35.6049	32.9665	33.7701	36.2158	38.6615	40.9366	43.1304	45.3241	43.5977	40.0009	36.4041	35.9257	36.9351	37.9445	37.8361	37.1942	36.5524	36.8241	37.5316	38.2392	37.7122	36.5962	35.4802	36.9101	39.5547	42.1992
		cell 3	47.7882	46.1228	44.5403	43.1341	41.728	42.124	46.3496	50.5753	52.2765	48.6132	44.95	42.8195	43.9458	45.0722	45.5581	44.6833	43.8085	44.0278	46.5719	49.1161	50.7997	50.6546	50.5094	48.979	44.5049	40.0308	37.6487	39.712	41.7753	43.81	45.7837	47.7574	48.343	45.9788	43.6146	42.073	42.2794	42.4858	41.5817	38.318	35.0543	33.869	37.1004	40.3319	42.5516	42.6213	42.691
		cell 4	47.6402	48.8385	49.6822	47.9008	46.1193	44.8966	47.81	50.7235	53.6287	56.4727	59.3166	61.4302	58.1366	54.843	51.9127	51.6726	51.4324	51.0027	49.1695	47.3362	46.1209	49.4799	52.839	55.3049	51.1593	47.0136	43.7595	47.1062	50.4528	53.2667	52.1365	51.0063	49.7027	47.1146	44.5265	42.3947	43.6413	44.8878	46.024	46.343	46.662	47.3796	51.0479	54.7162	57.7094	55.7044	53.6994
		cell 5	42.6623	45.2143	41.4439	37.5444	33.645	34.8317	36.1223	37.4129	39.2602	41.1188	42.9775	38.2028	33.2928	28.3827	31.595	34.9731	38.3512	39.6476	40.9015	42.1554	40.6351	39.0583	37.4814	38.0967	38.7567	39.4168	40.3317	41.2519	42.172	43.0362	43.8993	44.7624	46.2322	47.7143	49.1965	50.2351	51.2646	52.2941	49.5197	46.6678	43.8158	46.0765	48.4415	50.8066	47.1232	43.3165	39.5097
		cell 6	34.511	37.7646	39.5804	39.8134	40.0463	39.3388	37.596	35.8532	35.6256	37.0659	38.5062	39.259	39.2548	39.2507	38.2722	36.2212	34.1702	33.3682	33.9411	34.5141	35.1012	35.7038	36.3064	36.7174	36.9173	37.1172	37.5284	38.1721	38.8159	37.8999	35.2669	32.634	32.4574	34.9848	37.5123	38.6793	38.3486	38.0179	38.0122	38.3643	38.7163	36.6464	31.9103	27.1742	26.7661	31.1224	35.4786
		cell 7	33.6754	34.3496	35.0477	37.1305	39.2132	41.2225	38.9847	36.7469	34.5089	32.2634	30.0179	27.8624	30.9146	33.9668	36.9903	38.3574	39.7244	41.0774	41.6135	42.1496	42.5912	37.5689	32.5467	27.6549	30.3082	32.9615	35.561	35.0454	34.5298	33.9977	32.5045	31.0113	29.5715	31.2192	32.8669	34.457	32.7171	30.9771	29.2989	31.1864	33.0739	34.9387	35.4903	36.0418	36.5428	34.1218	31.7009
		cell 8	37.0916	38.8163	40.5409	41.2961	40.3278	39.3595	39.0686	39.9821	40.8956	42.211	44.2409	46.2708	47.5612	47.5368	47.5125	47.194	46.3528	45.5116	44.8209	44.3976	43.9744	43.6596	43.5377	43.4159	43.4165	43.635	43.8534	43.6571	42.7232	41.7894	41.565	42.6018	43.6386	44.5436	45.2144	45.8852	45.5567	43.4515	41.3463	40.7415	42.804	44.8665	46.0692	45.7436	45.4179	44.6858	43.2311
		cell 9	22.6418	24.1823	25.5422	24.824	24.1058	23.6019	25.5625	27.5232	29.3913	30.1946	30.9979	31.7546	31.9756	32.1966	32.5423	34.3226	36.103	37.6774	36.8846	36.0918	35.4794	36.9423	38.4052	39.8215	40.7019	41.5823	42.3853	42.2992	42.213	42.3555	45.126	47.8966	50.2228	47.4376	44.6524	42.2005	43.58	44.9595	46.0825	44.2552	42.4279	40.8441	42.061	43.2779	44.1957	41.6726	39.1495
		cell 10	21.1044	22.46	23.8157	25.7127	28.1298	30.5468	32.2666	33.3166	34.3666	35.4963	36.7026	37.9089	37.4548	35.4055	33.3562	30.876	27.9819	25.0878	24.5991	26.4213	28.2435	29.8209	31.1631	32.5054	33.9883	35.6064	37.2246	38.4684	39.3524	40.2365	40.4768	40.0985	39.7202	39.9422	40.741	41.5398	42.3946	43.3034	44.2122	44.3379	43.7112	43.0846	42.6614	42.4338	42.2062	39.4878	34.3763
		cell 11	25.8968	26.7601	27.6235	27.3102	26.6045	25.8989	28.3181	31.7788	35.2396	34.7876	33.0315	31.2753	28.8442	26.1883	23.5323	24.4669	26.5984	28.7299	28.812	28.2109	27.6098	28.4585	29.7904	31.1223	30.5784	29.4092	28.2401	28.8965	30.1613	31.4262	30.5878	29.0483	27.5088	28.1283	29.4675	30.8067	30.7634	30.2593	29.7552	31.0048	32.8389	34.673	34.0929	32.7082	31.3234	30.0723	28.8657
		cell 12	35.2103	33.2873	33.2278	33.1682	32.4512	30.458	28.4648	27.5337	28.6645	29.7953	30.9295	32.0704	33.2113	34.0581	34.3343	34.6104	34.7648	34.6829	34.6011	34.4164	34.0323	33.6482	33.3978	33.407	33.4163	32.6547	30.3969	28.139	26.8429	27.4135	27.9841	27.8665	26.4128	24.9591	24.5747	26.2656	27.9566	29.3586	30.1995	31.0405	31.8162	32.4651	33.1141	33.0001	31.4052	29.8102	28.3727
		cell 13	22.0828	20.8703	20.8182	21.0038	21.1894	22.936	25.0024	27.0688	24.5645	21.124	17.6835	17.6501	18.3147	18.9792	21.287	23.9314	26.5758	26.5353	25.945	25.3547	20.8885	15.6284	10.3684	9.72097	10.0183	10.3157	9.08918	7.55055	6.01191	5.88023	6.03673	6.19322	3.79426	0.87189	-2.05048	0.0178865	3.10845	6.19901	7.28234	7.95454	8.62674	7.76704	6.59357	5.4201	6.82714	8.76271	10.6983
		cell 14	47.4033	48.5668	49.7532	52.0666	54.38	56.6583	57.2139	57.7695	58.2965	57.4252	56.5539	55.6992	55.6625	55.6258	55.6144	56.8399	58.0655	59.2184	56.8133	54.4082	52.1043	54.7597	57.415	59.9821	58.2255	56.4689	54.7648	55.6328	56.5009	57.3226	55.8732	54.4238	53.0505	55.4056	57.7607	59.9967	56.395	52.7934	49.3448	53.3983	57.4518	61.4293	61.685	61.9406	62.2353	64.4428	66.6503
		cell 15	35.7072	35.57	35.4328	35.4045	36.4777	37.5509	38.3349	36.1952	34.0555	32.2608	33.9549	35.649	37.0313	35.2604	33.4895	31.9621	32.8961	33.8302	34.6601	34.4357	34.2114	33.9891	33.7869	33.5847	33.5172	34.8117	36.1062	37.1771	35.9865	34.7959	33.7578	34.2617	34.7656	35.2019	34.9544	34.7068	34.4592	34.2109	33.9625	33.6837	33.0968	32.5098	32.0918	33.3816	34.6715	35.5276	31.9991
		cell 16	28.2298	28.9019	29.8571	30.8122	31.3825	31.4428	31.5032	32.8819	36.0084	39.1349	40.1155	38.2515	36.3876	35.7961	36.8913	37.9865	39.7174	42.2909	44.8644	46.4267	46.6486	46.8704	45.156	40.8747	36.5934	34.3012	34.6458	34.9904	33.9847	31.1892	28.3937	28.0729	31.0323	33.9918	34.7942	32.7372	30.6802	29.4182	29.2099	29.0017	29.8687	32.1608	34.453	36.5733	38.466	40.3586	41.0554
		cell 17	34.8471	38.8313	44.1715	49.5117	48.0722	44.8304	41.5887	39.0565	36.7129	34.3694	36.0182	38.7282	41.4383	40.4949	38.5802	36.6656	35.9694	35.5972	35.225	37.4808	40.4352	43.3895	42.1615	39.8216	37.4817	39.1374	41.8552	44.5731	42.71	39.6291	36.5483	35.5128	35.0209	34.529	36.0864	38.1886	40.2908	38.6723	36.0648	33.4572	32.136	31.1567	30.1774	29.7578	29.487	29.2162	31.0568
		cell 18	41.8612	45.7428	49.3598	49.9348	50.5097	50.8637	48.6771	46.4904	44.2359	41.1999	38.1639	35.7718	40.7835	45.7953	50.383	50.0935	49.804	49.5123	49.1956	48.8789	48.3509	45.3924	42.4339	39.8543	41.6319	43.4095	45.0999	45.7879	46.4759	47.2147	48.5374	49.8601	50.9724	49.6662	48.36	47.1024	46.4042	45.706	45.0498	44.8771	44.7045	44.3877	42.4127	40.4378	38.4733	36.6293	34.7853
		cell 19	59.8348	59.1771	58.5195	54.204	48.466	42.7279	43.2273	46.1522	49.0772	47.0745	43.1555	39.2365	38.7679	39.6411	40.5143	41.039	41.4281	41.8172	43.2552	45.1012	46.9471	47.3855	47.2765	47.1675	47.7847	48.6842	49.5837	49.7716	49.6827	49.5938	52.0898	55.591	59.0922	58.3824	56.0348	53.6873	52.1593	50.9501	49.7409	45.934	41.117	36.3	34.2216	33.2082	32.1948	28.2844	23.2474
		cell 20	48.5329	46.2518	45.3301	45.2415	45.1529	44.7472	44.1471	43.5469	44.0374	45.1962	46.355	47.316	48.1559	48.9957	48.5242	47.2491	45.974	45.342	45.1042	44.8663	45.1244	45.6863	46.2482	47.545	49.2921	51.0393	50.0621	47.4152	44.7682	43.2472	42.4162	41.5853	41.1195	40.8776	40.6356	41.8197	43.8777	45.9358	45.4235	43.3358	41.2482	39.6696	38.4032	37.1367	38.1229	40.4896	42.8564
		cell 21	29.5577	28.6501	28.389	30.2926	32.1961	33.8988	34.9289	35.9591	37.2739	39.542	41.81	43.9041	45.4164	46.9286	47.7441	46.2269	44.7097	43.7534	44.6752	45.5969	46.0337	44.847	43.6603	42.6126	42.0303	41.448	41.0235	41.1273	41.2311	40.8865	39.0407	37.1949	36.9163	41.8846	46.8529	49.0009	41.7073	34.4137	29.6805	33.5193	37.358	40.1505	39.44	38.7295	38.0776	37.6222	37.1668
		cell 22	32.8241	34.6515	35.5352	33.2594	30.9835	29.1777	28.9455	28.7133	29.0302	31.1858	33.3413	34.7027	33.4053	32.108	31.1008	31.0648	31.0288	30.2493	26.9805	23.7117	21.5599	23.1474	24.7348	25.9447	25.8902	25.8357	25.9586	26.6752	27.3918	28.0551	28.5402	29.0253	29.2799	28.7626	28.2454	28.1302	29.3609	30.5917	31.7234	32.5237	33.3241	33.8882	33.6613	33.4344	33.3227	33.5967	33.8706
		cell 23	5.33762	5.3231	5.38627	5.44944	5.70809	5.99339	6.27869	5.63208	4.85838	4.08469	5.00708	6.16074	7.31441	7.58053	7.72562	7.87071	8.89738	10.0443	11.1912	12.8139	14.5016	16.1892	17.009	17.7105	18.412	19.0282	19.6328	20.2374	18.5081	16.4606	14.4131	15.5011	17.0168	18.5324	20.5835	22.7075	24.8315	23.8299	22.402	20.9741	19.2131	17.4066	15.6002	15.2665	15.1337	15.0009	14.0165
		cell 24	32.7073	31.8919	31.0766	31.1099	31.709	32.308	32.8111	33.2501	33.6891	32.5714	30.416	28.2605	28.0886	29.2389	30.3893	31.0348	31.3438	31.6527	30.4664	28.2831	26.0999	26.5572	28.7747	30.9923	31.6567	31.2858	30.9149	31.1206	31.7108	32.301	32.9093	33.5297	34.1501	34.9031	35.7444	36.5857	34.0051	29.1432	24.2813	25.8955	31.8272	37.7589	37.297	32.5728	27.8486	25.9459	25.9242
		cell 25	29.1048	31.1273	33.1169	33.4954	33.8739	34.2434	34.1709	34.0984	34.056	35.4901	36.9242	38.2774	35.6685	33.0596	30.4161	26.0752	21.7343	17.4897	17.9629	18.436	18.9021	19.0238	19.1454	19.248	18.4128	17.5777	16.7533	16.4549	16.1564	15.9169	18.5648	21.2126	23.7731	22.0487	20.3243	18.6728	20.5968	22.5208	24.448	26.5285	28.6091	30.6519	30.8428	31.0337	31.1208	26.1199	21.119
		cell 26	37.1944	38.156	37.3987	36.6413	36.2514	37.4279	38.6044	40.062	42.7176	45.3732	47.375	46.5895	45.804	45.2807	45.8749	46.4691	46.6442	45.0324	43.4206	42.5833	45.0477	47.5121	49.5308	49.6496	49.7684	49.7782	49.3232	48.8683	48.5818	49.0135	49.4452	49.6055	48.6092	47.6129	47.3953	50.4975	53.5996	56.0003	55.4102	54.8201	54.1711	53.271	52.3709	52.0191	54.005	55.9909	57.465
		cell 27	39.5418	41.3857	41.6803	41.9432	42.2061	43.0721	43.9504	44.8288	43.4203	41.9652	40.51	41.3162	42.1685	43.0207	42.2413	41.4286	40.6159	38.3005	35.9545	33.6085	35.8143	38.1129	40.4116	38.5209	36.5448	34.5686	36.2877	38.0822	39.8767	38.0108	36.0702	34.1296	38.1135	42.2183	46.3231	42.024	37.5533	33.0827	35.2151	37.4823	39.7494	38.9023	37.9916	37.0809	37.201	37.3421	37.4832
		cell 28	41.8193	41.438	41.0568	39.8853	38.3066	36.728	36.8239	37.7826	38.7412	38.3275	37.2068	36.0862	36.3186	37.2481	38.1776	38.7002	39.0132	39.3261	38.1761	36.2724	34.3686	33.6017	33.4203	33.239	35.5673	39.1884	42.8095	43.0531	41.5567	40.0604	40.734	42.5253	44.3167	45.1308	45.4414	45.752	46.6871	47.9438	49.2005	49.1995	48.5506	47.9016	48.4386	49.5866	50.7345	49.7637	47.7013
		cell 29	38.7442	38.7807	38.445	38.1092	37.6887	37.2318	36.7749	36.2125	35.6049	34.9973	36.5856	39.115	41.6444	41.148	39.3548	37.5615	38.035	39.48	40.9249	41.363	41.3695	41.3761	40.6974	39.725	38.7526	37.2947	35.6287	33.9627	34.7028	36.474	38.2452	38.1658	37.2933	36.4208	36.2568	36.3964	36.536	35.2999	33.4742	31.6485	32.4985	34.4952	36.4919	37.4676	38.0058	38.5439	38.4242
		cell 30	38.704	38.5808	38.5699	38.5591	39.0518	39.6335	40.2151	37.7389	34.7231	31.7073	33.9268	37.0701	40.2134	39.0796	37.1909	35.3023	36.8865	39.0836	41.2807	41.9186	42.2814	42.6441	42.5902	42.4627	42.3353	42.9864	43.7748	44.5633	42.8897	40.7815	38.6733	38.37	38.3852	38.4003	38.9852	39.6706	40.3561	41.4928	42.7091	43.9255	42.5912	40.8067	39.0223	40.9715	43.5796	46.1877	41.8719
		cell 31	52.3753	51.1816	49.9879	48.337	44.0953	39.8537	36.6869	39.6112	42.5356	45.2181	46.5303	47.8426	49.0511	49.671	50.291	50.6026	49.1668	47.7311	46.6697	47.7294	48.7891	49.1242	45.3541	41.5839	38.6595	40.528	42.3964	44.2273	45.8449	47.4626	48.6102	47.0941	45.578	45.1642	50.9963	56.8285	61.8455	62.2431	62.6407	62.7493	61.2197	59.6901	58.887	62.2004	65.5138	67.9744	65.6028
		cell 32	34.4547	37.7364	41.018	40.3975	38.8617	37.3259	37.7125	38.55	39.3876	39.1805	38.7285	38.2764	36.8692	35.238	33.6068	33.9168	34.6821	35.4474	37.0689	38.8911	40.7134	39.8653	38.3909	36.9165	36.1255	35.4947	34.864	38.3271	42.7505	47.174	44.0419	39.1377	34.2334	37.4928	42.6671	47.8414	44.2197	38.5347	32.8498	32.274	32.8967	33.5194	34.7265	36.0707	37.4149	37.5109	37.314
		cell 33	36.9686	37.6966	40.3203	42.9441	44.5973	44.964	45.3307	45.1962	44.3976	43.5989	42.9906	42.6345	42.2784	41.4827	40.1043	38.7259	38.4984	39.7965	41.0945	42.0642	42.5985	43.1328	42.8352	41.4348	40.0344	39.3776	39.7065	40.0355	40.4683	41.0387	41.6091	41.6434	40.9669	40.2905	41.2962	44.5317	47.7673	49.421	48.9779	48.5348	48.4042	48.6876	48.9711	48.6625	47.5693	46.476	45.7373
		cell 34	24.1719	25.9666	27.7614	28.9041	29.9493	30.9945	31.2392	31.3641	31.4891	29.9118	28.0801	26.2484	27.7525	29.755	31.7576	31.3772	30.6407	29.9042	31.6521	33.7713	35.8904	34.849	33.3353	31.8217	31.1711	30.6495	30.128	29.1447	28.0924	27.0401	26.2745	25.5517	24.829	25.0385	25.3874	25.7362	27.8853	30.3035	32.7216	30.8458	28.3283	25.8108	25.0984	24.6558	24.2131	23.7709	23.3289
		cell 35	31.8958	32.6799	34.2178	35.7558	36.457	36.6936	36.9302	35.916	34.2073	32.4986	32.5721	33.6351	34.6981	33.3623	30.6946	28.0269	26.9839	26.8431	26.7023	25.5906	23.9398	22.2891	22.4745	23.6795	24.8844	26.5034	28.3523	30.2011	31.2832	31.9395	32.5958	32.0615	30.8662	29.6709	28.973	28.5513	28.1296	29.7178	32.4219	35.126	37.0159	38.4537	39.8915	39.824	38.9208	38.0176	37.4825
		cell 36	50.0564	48.5812	48.2458	47.9103	47.4187	46.5433	45.6679	45.2723	46.0573	46.8422	47.1869	46.4484	45.7099	45.7327	47.6281	49.5236	50.5903	49.6183	48.6462	48.4298	50.0727	51.7156	53.3016	54.7478	56.194	56.3127	53.1653	50.0179	47.6303	47.1119	46.5935	46.1915	46.0757	45.9599	45.7845	45.4627	45.1409	44.9494	45.0785	45.2076	46.0729	48.7498	51.4266	52.5845	50.0056	47.4267	45.2859
		cell 37	53.9653	54.8817	54.6705	52.572	50.4734	49.2817	49.6079	49.934	50.5724	51.7333	52.8941	52.1228	48.1173	44.1119	42.0994	43.4229	44.7463	46.3562	48.4458	50.5354	51.4832	50.5199	49.5566	48.4728	47.1872	45.9015	44.7285	43.7437	42.759	40.382	35.6746	30.9672	30.4026	36.7723	43.1419	45.8274	42.3462	38.865	37.3724	39.2084	41.0443	40.4673	35.8515	31.2358	28.2158	27.8669	27.5181
		cell 38	42.9409	38.8099	34.6789	32.6299	34.3306	36.0313	37.617	38.9958	40.3746	40.6116	38.7922	36.9727	37.2736	41.3934	45.5132	47.8376	46.9282	46.0188	44.5722	42.1582	39.7442	38.7198	40.1983	41.6769	42.1344	40.7529	39.3714	38.1045	37.0439	35.9833	35.0925	34.5075	33.9225	33.8557	34.722	35.5884	36.1484	36.1566	36.1648	36.8577	38.7837	40.7097	41.3184	39.5543	37.7903	36.715	36.88
		cell 39	28.584	30.896	33.4368	35.9776	35.1415	33.9219	32.7023	32.4338	32.2733	32.1128	30.8971	29.5615	28.2259	30.6977	33.6019	36.5062	35.805	34.6943	33.5835	32.1514	30.6827	29.214	28.0397	26.8988	25.7578	28.2318	31.1163	34.0008	36.9175	39.8379	42.7583	40.6209	37.9089	35.1969	35.6043	36.3661	37.1278	36.5246	35.7663	35.008	34.0462	33.0614	32.0765	31.867	31.7456	31.6243	34.6992
		cell 40	25.1688	23.3904	21.9024	20.5164	19.1305	18.7343	18.6858	18.6374	19.2087	19.9977	20.7868	20.4604	19.742	19.0236	19.0638	19.3704	19.677	18.9668	17.8993	16.8319	19.0638	22.4551	25.8463	25.2793	23.3217	21.3641	21.7195	22.8876	24.0557	24.5197	24.7362	24.9528	23.1898	20.7313	18.2727	19.3327	21.629	23.9252	24.598	24.7004	24.8028	23.6174	21.9795	20.3415	21.5421	23.74	25.9379
		cell 41	34.6314	34.9413	34.6458	34.2262	33.8067	31.3746	28.5302	25.6859	24.2251	23.0477	21.8703	23.9021	26.5911	29.2802	28.3034	26.5759	24.8484	25.4196	26.4616	27.5037	27.5511	27.3949	27.2386	29.4015	32.0394	34.6773	33.8309	32.2709	30.7109	31.6257	33.0473	34.4689	34.9564	35.2525	35.5486	34.6285	33.4593	32.2901	31.8602	31.5817	31.3033	31.5045	31.8041	32.1036	32.5821	33.0972	33.6123
		cell 42	18.1346	20.4172	22.6999	22.8993	22.2521	21.6048	21.79	22.3135	22.837	22.455	21.7049	20.9548	19.4825	17.7166	15.9508	18.5951	23.0321	27.469	29.7501	31.155	32.5599	31.4881	29.4096	27.3311	26.1117	25.2414	24.3712	24.1494	24.1912	24.233	24.4139	24.6513	24.8887	25.7833	26.945	28.1067	27.521	26.225	24.929	25.7709	27.4818	29.1928	31.1082	33.1069	35.1055	34.087	31.8421
		cell 43	29.96	29.7949	29.6297	31.5328	33.9116	36.2903	36.9631	37.2434	37.5238	38.6152	39.8932	41.1711	38.2926	34.4581	30.6235	30.1155	30.3726	30.6297	31.8304	33.2481	34.6658	35.3142	35.7855	36.2569	33.9824	31.0762	28.17	29.2705	31.2925	33.3145	35.5841	37.9106	40.2371	38.5225	35.8785	33.2344	31.7213	30.4683	29.2153	26.9717	24.5002	22.0287	23.9748	26.937	29.8992	28.6451	26.4212
		cell 44	35.8561	37.6929	36.0358	34.3787	33.3235	34.834	36.3446	37.5849	37.6734	37.7618	38.125	39.659	41.1931	41.724	37.978	34.232	31.9099	35.6579	39.4059	41.9695	39.4837	36.9979	34.768	33.6289	32.4897	31.1005	28.6449	26.1894	24.7465	27.6206	30.4948	32.9293	33.4896	34.0498	33.7571	29.8278	25.8986	22.7126	22.6956	22.6787	23.5196	28.0179	32.5163	36.4084	37.7163	39.0241	39.3624
		cell 45	48.0573	46.604	43.9644	41.3007	38.637	38.4305	38.2742	38.1178	38.3067	38.5027	38.6986	41.8264	45.014	48.2017	49.9011	51.5702	53.2393	52.9851	52.6917	52.3983	52.3422	52.2909	52.2396	51.2021	50.1445	49.0869	49.1533	49.2427	49.3321	47.7009	46.0345	44.3682	45.4452	46.5782	47.7112	48.3369	48.9523	49.5676	49.1419	48.6949	48.2479	49.4216	50.6284	51.8352	52.0654	52.2757	52.486
		cell 46	36.1446	38.2342	38.4651	38.3154	38.1657	36.8969	35.399	33.901	36.1503	39.1671	42.1839	43.7691	45.0611	46.353	47.2452	48.0556	48.866	47.4957	45.6787	43.8617	42.5064	41.2455	39.9847	35.735	30.8731	26.0112	29.8587	35.49	41.1213	40.2609	38.0708	35.8807	34.0003	32.1833	30.3663	32.7219	35.932	39.1422	40.8966	42.3529	43.8091	41.9287	39.3648	36.8009	37.1107	38.0091	38.9075
		cell 47	44.2724	44.8736	45.4748	46.371	47.6147	48.8584	48.756	47.0672	45.3785	46.221	50.0472	53.8733	55.051	53.1071	51.1632	49.4938	48.1481	46.8023	45.8624	45.4008	44.9392	45.484	47.2148	48.9456	49.7665	49.515	49.2635	48.6811	47.7088	46.7365	45.6526	44.4371	43.2217	42.5004	42.3617	42.2229	41.9216	41.4285	40.9355	40.5067	40.1538	39.8008	37.2678	32.1654	27.063	26.5559	31.465
		cell 48	26.5821	26.6921	25.3782	23.9455	22.5128	22.9076	23.4549	24.0021	25.5909	27.2665	28.9422	28.5815	28.051	27.5205	26.0796	24.5628	23.0459	22.1692	21.3458	20.5224	23.1836	26.1355	29.0874	29.3353	29.3576	29.38	28.7905	28.1501	27.5096	25.9568	24.3279	22.699	22.4537	22.3237	22.1937	25.3273	28.7332	32.139	31.4762	30.4739	29.4717	26.9698	24.3429	21.7159	22.9553	24.5172	26.0791
		cell 49	42.1416	41.6739	41.2062	41.4538	41.7942	42.1346	43.1632	44.2813	45.3993	44.9423	44.2805	43.6188	39.8719	35.7242	31.5764	31.6235	32.2157	32.8078	32.8679	32.8589	32.8499	35.1519	37.7542	40.3565	40.3275	39.9566	39.5857	38.4558	37.2272	35.9986	35.3653	34.8093	34.2533	33.7146	33.1781	32.6417	33.1517	33.7978	34.4438	32.3566	29.9143	27.4719	25.3041	23.1721	21.04	22.7509	24.9611
		cell 50	35.2784	35.7263	36.1005	36.4747	37.1381	38.669	40.2	40.5258	37.236	33.9463	31.7978	33.0731	34.3484	35.1925	34.7431	34.2936	33.3167	30.7573	28.1978	26.6449	28.1117	29.5785	30.8908	31.74	32.5891	33.6741	35.4668	37.2595	38.2654	36.9111	35.5567	35.005	36.8613	38.7175	40.2217	40.6698	41.1178	40.8362	38.3652	35.8943	33.8346	33.0088	32.1829	32.038	33.9359	35.8338	37.525
		cell 51	41.1512	40.3494	39.5476	38.4608	35.7591	33.0573	31.4045	35.6955	39.9865	43.1429	39.8696	36.5963	33.2924	29.8152	26.338	23.3403	23.0599	22.7796	22.1215	19.3225	16.5236	14.2428	14.8986	15.5543	16.0198	15.4071	14.7945	14.59	16.6988	18.8077	20.134	17.0261	13.9183	11.5302	13.2209	14.9116	16.619	18.421	20.223	21.569	20.3307	19.0925	18.1862	19.1616	20.137	20.6099	18.2359
		cell 52	30.0058	29.0964	28.8443	29.0489	29.2536	30.7248	33.0761	35.4275	34.4159	31.0673	27.7187	27.697	29.9871	32.2773	32.877	32.302	31.727	29.5807	26.3424	23.1042	21.8978	22.1033	22.3089	22.1402	21.7115	21.2829	21.0905	21.0623	21.0342	20.3839	19.3013	18.2187	17.2921	16.4739	15.6558	16.988	19.8147	22.6413	22.705	20.8487	18.9924	17.7233	16.8622	16.0011	18.627	23.676	28.725
		cell 53	52.1871	52.3293	53.1206	53.9119	53.6061	52.1583	50.7106	51.5742	54.8436	58.113	60.2834	61.31	62.3365	61.2141	57.8549	54.4957	52.7005	52.5332	52.3658	50.3008	46.2607	42.2206	40.0182	39.7285	39.4388	40.5198	43.0274	45.5349	47.9054	50.133	52.3607	53.5176	53.5602	53.6028	52.3222	49.6643	47.0063	46.3666	47.8274	49.2882	49.88	49.5674	49.2547	48.7161	47.9423	47.1685	44.3483
		cell 54	41.4328	40.8758	38.4833	36.0909	34.8922	34.6703	34.4483	33.0853	30.7888	28.4923	27.2647	26.9116	26.5585	30.0166	36.5928	43.169	45.0337	43.0436	41.0534	40.888	42.2156	43.5433	44.8564	46.1576	47.4588	48.4269	49.1223	49.8178	49.4363	48.1736	46.9108	46.018	45.4277	44.8375	46.1234	48.9445	51.7655	52.8375	52.4785	52.1195	50.3682	47.4776	44.5871	44.45	46.5657	48.6814	47.7813
		cell 55	18.6186	19.2315	20.4604	21.6892	23.1248	24.6766	26.2285	26.8094	26.8441	26.8787	27.2215	27.7375	28.2536	27.6463	26.4073	25.1682	25.7833	27.4415	29.0996	27.4164	23.8537	20.2909	20.4432	22.6851	24.9271	24.8831	23.5532	22.2233	23.2937	25.7141	28.1345	28.2689	27.1173	25.9656	25.237	24.7464	24.2557	24.3209	24.6988	25.0766	23.1974	20.0484	16.8995	14.3674	12.1822	9.99695	11.7969
		cell 56	17.4784	16.6057	15.7331	16.5361	19.6532	22.7702	23.5344	21.0494	18.5644	18.1389	20.5575	22.9761	23.8271	22.5134	21.1996	19.9873	18.9149	17.8425	17.4018	17.8334	18.2651	19.3375	21.2948	23.252	22.9826	19.6381	16.2936	15.5032	18.2399	20.9765	22.5646	22.5666	22.5687	22.3827	21.9372	21.4917	22.1921	24.4748	26.7575	29.3264	32.2906	35.2547	36.2986	34.6907	33.0828	32.2232	32.397
		cell 57	41.1226	43.1588	42.5222	41.8311	41.14	43.2838	45.4854	47.687	48.0683	48.4124	48.7565	50.7443	52.7656	54.787	50.6847	46.4575	42.2303	41.4226	40.6847	39.9468	43.048	46.2275	49.407	49.515	49.5603	49.6057	50.8649	52.1489	53.4329	52.0417	50.5958	49.1499	44.1957	39.1698	34.144	38.4587	42.9641	47.4695	45.3665	43.1287	40.8909	42.3365	43.8572	45.378	46.7903	48.2004	49.6105
		cell 58	47.581	47.4042	47.2274	46.1758	44.541	42.9063	42.0731	41.7743	41.4755	41.5242	41.8047	42.0851	42.5119	43.0363	43.5607	43.7734	43.7784	43.7833	41.899	38.7552	35.6114	31.9983	28.0722	24.1461	23.1199	24.0269	24.9339	26.3635	28.1416	29.9197	27.625	22.6152	17.6053	18.1918	22.5092	26.8266	27.6295	26.0895	24.5495	24.3796	25.123	25.8664	26.5472	27.1863	27.8254	29.0011	30.5346
		cell 59	37.6335	38.2741	39.7264	41.1787	43.0417	45.0454	47.049	47.256	46.848	46.4401	44.3526	41.6903	39.028	40.2303	42.7555	45.2807	45.2805	44.4159	43.5513	41.4579	38.9438	36.4297	36.9931	38.6098	40.2266	44.415	49.4836	54.5522	53.1797	49.6027	46.0256	46.455	48.2558	50.0566	50.4284	50.3111	50.1938	47.5411	44.0206	40.5	41.073	43.0472	45.0213	43.5167	40.8214	38.1261	37.8798
		cell 60	27.7951	30.4187	33.0422	35.288	35.3927	35.4974	35.7085	36.5222	37.3359	37.2397	31.9871	26.7344	22.4477	23.6344	24.8212	26.2666	29.1781	32.0895	34.3994	33.3006	32.2018	31.3159	31.6367	31.9575	32.4685	34.0576	35.6466	36.9356	36.5242	36.1128	35.4647	33.4748	31.485	30.208	32.9702	35.7324	37.9483	37.0677	36.1872	35.3528	34.78	34.2072	33.3721	31.0504	28.7288	26.8295	27.324
		cell 61	29.8416	28.5734	27.9965	28.3547	28.713	29.321	30.2669	31.2128	30.6278	27.9716	25.3153	23.9152	24.2146	24.5139	25.341	26.8821	28.4232	28.952	28.1114	27.2707	27.865	30.4007	32.9364	33.2076	30.4152	27.6228	25.5661	24.5049	23.4437	23.1448	23.8772	24.6097	26.5575	30.1496	33.7417	35.8546	35.9661	36.0776	36.5311	37.4473	38.3635	38.1781	36.5024	34.8266	34.5386	36.1282	37.7177
		cell 62	34.4615	33.697	33.1483	33.6527	34.1571	34.5251	34.2269	33.9286	33.7547	34.1881	34.6216	35.3045	37.2058	39.1071	40.3211	38.1801	36.039	34.5286	36.0971	37.6656	38.699	37.1195	35.5401	34.6737	37.2889	39.9041	41.8593	40.5922	39.325	37.7709	34.816	31.8612	29.5774	30.57	31.5625	32.3812	32.3514	32.3215	31.8525	29.2393	26.6262	24.893	27.456	30.0189	31.8699	30.245	28.6201
		cell 63	33.8981	34.0851	32.7276	31.3701	31.2404	32.7381	34.2358	35.1084	35.1522	35.196	34.9157	34.2059	33.496	33.4895	34.4154	35.3413	35.7981	35.6332	35.4682	34.86	33.6641	32.4683	31.89	32.1305	32.3709	31.1862	28.1125	25.0387	24.2175	26.3821	28.5468	30.0305	30.6116	31.1927	31.1928	30.4228	29.6527	28.9276	28.2623	27.597	27.8959	29.473	31.0501	31.2887	29.7531	28.2176	27.8759
		cell 64	41.8401	41.0226	40.205	42.3814	44.7831	47.1848	46.9611	46.5398	46.1185	44.659	43.1214	41.5837	38.5757	35.457	32.3382	34.1173	36.2651	38.4129	38.3919	38.2078	38.0236	38.1844	38.3711	38.5578	38.4517	38.3235	38.1953	38.8769	39.6196	40.3622	40.1033	39.7691	39.4349	40.2028	41.0537	41.9046	40.6717	39.282	37.8923	40.843	44.1204	47.3979	44.4979	41.1329	37.768	39.1286	40.845
		cell 65	48.8098	49.341	49.8722	48.0006	46.0289	44.0573	42.8891	41.7543	40.6196	42.2657	44.0276	45.7895	45.2081	44.529	43.85	44.3826	44.9658	45.5489	43.5789	41.5024	39.426	41.9	44.5637	47.2274	47.2185	47.0982	46.978	45.4879	43.9408	42.3937	43.1568	44.0162	44.8755	47.5715	50.344	53.1165	51.411	49.519	47.627	48.1002	48.672	49.2437	45.618	41.8174	38.0168	41.0155	44.2976
		cell 66	41.9889	39.6004	37.212	36.1861	35.6901	35.1942	36.1287	37.6195	39.1103	38.5361	37.1588	35.7816	35.5013	35.6476	35.794	36.4102	37.209	38.0079	39.0682	40.2301	41.392	42.7104	44.0897	45.469	44.4019	42.3835	40.365	40.3925	41.2157	42.0388	40.1129	37.1179	34.1229	34.7785	36.8537	38.929	38.7697	37.7415	36.7132	36.9216	37.6109	38.3002	38.9448	39.572	40.1992	40.5659	40.8312
		cell 67	42.3652	40.759	39.1528	40.0846	42.3238	44.563	44.6324	43.584	42.5355	42.525	43.0491	43.5732	42.761	41.2605	39.7599	41.7872	45.632	49.4767	47.645	42.889	38.133	36.5056	36.4899	36.4741	36.6006	36.8004	37.0002	37.5038	38.164	38.8242	37.9111	36.1876	34.4641	32.7316	30.9944	29.2572	29.565	30.9262	32.2875	32.8729	33.0587	33.2444	32.0925	30.2516	28.4106	28.6877	30.0559
		cell 68	38.0934	38.1005	38.0915	37.2927	36.4938	35.7434	37.3661	38.9888	40.6076	42.0346	43.4615	44.84	43.8456	42.8511	41.8551	40.7793	39.7036	38.6281	37.5597	36.4912	35.4795	37.2444	39.0094	40.7028	38.8917	37.0805	35.306	35.3228	35.3396	35.317	33.3673	31.4175	29.5502	31.7261	33.902	36.0627	37.4794	38.8961	40.2261	37.3085	34.391	31.5698	33.4742	35.3786	37.2272	36.3396	35.452
		cell 69	31.4355	28.9722	26.5755	24.5037	22.432	20.9432	22.3004	23.6577	25.3185	28.4609	31.6034	33.7574	31.0852	28.4131	26.4933	28.2469	30.0005	31.4828	31.6407	31.7985	31.865	31.4855	31.1059	30.7907	30.7895	30.7883	30.6117	29.5791	28.5465	28.467	33.0407	37.6144	40.8996	37.894	34.8885	32.9158	35.9858	39.0557	41.556	41.2751	40.9941	40.4078	38.3307	36.2536	34.2592	32.6685	31.0778
		cell 70	29.6594	25.5902	24.1278	22.6654	21.8177	22.1632	22.5088	22.6173	22.2658	21.9142	22.0226	23.0239	24.0251	23.9864	21.9288	19.8712	19.1045	20.8438	22.5831	23.9982	24.7841	25.5701	25.2929	22.9521	20.6114	19.4489	20.5738	21.6987	22.6603	23.3049	23.9495	26.2431	31.7378	37.2325	40.1995	38.2596	36.3198	34.4119	32.5659	30.7199	31.3196	36.6669	42.0142	44.099	39.8508	35.6025	34.1368
		cell 71	31.3568	31.0452	30.4507	29.8563	29.4755	29.1159	28.7562	28.4546	28.1586	27.8627	26.9983	26.0776	25.1569	23.9968	22.813	21.6293	21.2483	20.9468	20.6453	20.9454	21.3051	21.6648	21.9935	22.3191	22.6447	23.5061	24.4204	25.3347	25.8482	26.3221	26.7959	27.3261	27.862	28.3978	29.9788	31.6631	33.3475	31.3595	29.0083	26.6572	26.6046	26.7793	26.9541	25.285	23.4336	21.5822	23.0393
		cell 72	24.6552	27.2192	27.4985	25.7518	24.0052	24.8792	28.0771	31.275	29.3608	22.9131	16.4654	15.3599	18.9917	22.6234	23.696	22.4991	21.3022	22.6957	26.3862	30.0768	31.3863	30.5842	29.7821	29.6298	30.0538	30.4778	30.4579	30.0443	29.6307	28.4528	26.597	24.7412	24.1429	24.6597	25.1764	27.492	31.4027	35.3133	35.9136	33.5781	31.2426	28.9367	26.6569	24.3771	24.6657	27.232	29.7982
		cell 73	23.9567	23.6098	23.2629	23.883	24.5758	25.2687	26.8243	28.4448	30.0653	29.7757	29.3424	28.9091	30.5866	32.423	34.2595	34.2181	34.0355	33.8528	31.5508	29.0892	26.6277	25.9672	25.4422	24.9173	27.2043	29.703	32.2017	32.0455	31.6894	31.3333	32.2434	33.2488	34.2542	31.4474	28.3536	25.2598	29.5712	34.44	39.3088	41.154	42.7717	44.3894	44.8489	45.2213	45.5936	42.8064	39.7813
		cell 74	43.4684	43.4034	44.0119	45.0885	46.1651	45.4583	43.5123	41.5662	42.0048	44.1007	46.1965	45.778	43.6122	41.4465	42.1001	44.7128	47.3255	46.646	43.6786	40.7112	37.1616	33.2073	29.2531	28.5266	30.0431	31.5596	31.0356	29.0938	27.1519	25.9224	25.188	24.4535	25.099	26.7033	28.3076	29.0167	29.1036	29.1906	31.0063	34.0233	37.0404	37.2981	35.6383	33.9785	32.9328	32.3137	31.6946
		cell 75	28.2317	29.1466	30.0615	30.8264	30.0741	29.3219	28.9004	31.8231	34.7458	37.1338	34.1148	31.0959	28.4349	29.394	30.3531	30.9975	28.4601	25.9228	24.0995	29.496	34.8926	40.0705	43.0377	46.0049	47.7969	37.7061	27.6152	18.4118	18.1822	17.9525	18.1013	22.0772	26.053	29.3944	26.3202	23.2459	20.3806	19.6281	18.8755	18.4989	21.9241	25.3492	28.6717	30.9569	33.242	35.3806	36.0367
		cell 76	25.7868	23.7025	26.8321	29.9617	33.2915	37.2217	41.152	42.5381	36.292	30.0459	25.9324	28.2165	30.5006	32.8733	35.5117	38.1501	39.6851	37.9101	36.1351	35.1682	36.626	38.0837	39.9163	42.8735	45.8306	48.2387	48.9996	49.7605	49.6103	46.7267	43.8432	42.2379	44.4675	46.6971	48.8104	50.5747	52.3391	53.2444	51.5721	49.8998	48.3379	47.1071	45.8763	44.8913	44.6438	44.3963	44.0232
		cell 77	43.5087	46.3395	48.2464	47.5234	46.8004	46.3802	46.8216	47.263	47.1652	45.5326	43.9001	42.3168	40.8738	39.4308	38.5558	39.2973	40.0388	41.1321	43.2267	45.3213	47.1988	48.4586	49.7183	51.0072	52.379	53.7508	54.3647	52.8214	51.2781	50.018	49.5637	49.1095	48.6737	48.2901	47.9066	47.7579	48.2778	48.7977	48.9442	48.028	47.1118	47.0565	49.4511	51.8458	54.0122	55.5291	57.046
		cell 78	69.1661	69.2821	66.8674	64.4527	60.7881	56.5876	52.3872	52.6773	54.8919	57.1065	57.6117	57.3843	57.1569	55.0017	52.0204	49.039	47.3389	46.1878	45.0368	45.6578	47.0382	48.4187	51.3838	55.028	58.6723	61.0748	62.9451	64.8154	65.8887	66.6204	67.3521	66.1622	64.1488	62.1355	64.848	69.5859	74.3238	75.1728	74.3553	73.5377	73.1099	72.8492	72.5884	72.4785	72.4332	72.388	73.0363
		cell 79	30.6818	36.1923	41.7029	45.1977	45.1091	45.0205	45.3701	46.4989	47.6277	48.2775	48.0759	47.8742	46.3902	42.6264	38.8625	37.1851	39.2167	41.2483	41.8187	39.7914	37.7642	38.103	42.6481	47.1933	49.5739	48.1064	46.639	46.5108	48.7636	51.0163	51.5939	49.1933	46.7927	44.1865	41.2146	38.2428	38.1094	43.0221	47.9348	50.7426	49.8084	48.8742	47.9772	47.1462	46.3153	46.3881	48.0673
		Sic1-WT average level	15.7085	15.7801	15.7854	15.817	15.9441	16.0754	16.2611	16.3084	16.2945	16.1323	16.1067	16.1966	16.2838	16.2128	16.0774	15.9107	15.8142	15.6784	15.7245	15.8565	16.0895	16.2064	16.2738	16.2629	16.2677	16.2615	16.3035	16.3781	16.3817	16.3979	16.3304	16.3808	16.4421	16.6484	16.763	16.7928	16.6206	16.4396	16.2358	16.1635	16.2174	16.3146	16.4546	16.5409	16.7243	16.7496	16.6487
		Sic1-WT STD	0.696658	0.708478	0.711034	0.69894	0.693717	0.703099	0.713692	0.716773	0.708039	0.69034	0.684131	0.685536	0.697364	0.719562	0.735746	0.733065	0.730045	0.738837	0.743042	0.747458	0.758626	0.745745	0.740111	0.741576	0.749346	0.754131	0.753092	0.736785	0.725913	0.737896	0.749571	0.749295	0.745073	0.729355	0.742385	0.761974	0.76795	0.764385	0.756977	0.749373	0.756656	0.779849	0.773584	0.764463	0.757718	0.748421	0.727501
		cell 1	29.3292	30.0037	30.3878	29.9942	29.6007	28.4756	25.3927	22.3099	20.9144	24.0352	27.156	29.2806	28.7389	28.1972	28.1223	29.2968	30.4714	31.5466	32.3563	33.166	33.4802	32.4682	31.4563	30.6711	30.4931	30.315	29.7185	28.0019	26.2853	24.7823	23.8513	22.9203	22.5897	23.8659	25.1422	26.1143	26.2722	26.4301	26.1392	24.6471	23.1549	21.8455	21.0252	20.2049	19.3272	18.296	17.2647
		cell 2	16.672	16.8276	16.1088	14.9729	13.8371	13.8136	14.3209	14.8282	14.7179	14.313	13.9082	14.4118	15.349	16.2862	15.9265	14.948	13.9696	12.8597	11.6871	10.5144	10.4634	10.9475	11.4317	11.7919	12.0931	12.3943	13.6308	15.3137	16.9965	17.1501	16.5739	15.9978	15.1553	14.1857	13.2161	12.4093	11.6802	10.9511	11.6265	12.9721	14.3176	13.9424	12.7461	11.5499	12.0389	13.3321	14.6252
		cell 3	18.0715	16.8407	15.975	15.8853	15.7957	15.4128	14.4066	13.4005	12.9866	13.8311	14.6756	15.2764	15.3595	15.4427	15.67	16.2036	16.7373	16.7708	15.7418	14.7127	14.1194	14.4521	14.7849	14.7549	13.954	13.1532	12.807	13.4268	14.0465	14.619	15.091	15.563	15.9352	16.0955	16.2557	15.9021	14.4564	13.0107	11.9772	11.8196	11.662	12.3107	14.6729	17.0351	18.0962	16.3921	14.6881
		cell 4	18.7166	19.0203	19.2006	18.4687	17.7368	17.3054	19.0989	20.8924	22.3068	20.9142	19.5215	18.2907	18.2577	18.2247	18.0385	16.7179	15.3972	14.443	16.202	17.961	19.6171	20.5117	21.4063	21.8684	19.128	16.3876	14.2019	16.1238	18.0456	19.6731	19.122	18.5709	18.2979	20.0832	21.8685	23.3801	22.8649	22.3497	21.7789	20.7972	19.8155	18.8746	18.2357	17.5967	17.0573	17.2549	17.4526
		cell 5	13.1018	13.5294	12.922	12.2934	11.6648	10.7384	9.80592	8.87346	9.69425	10.5508	11.4074	11.6671	11.9145	12.162	13.6328	15.1285	16.6242	16.479	16.3004	16.1218	14.8055	13.4659	12.1264	12.7771	13.4685	14.1599	14.1807	14.1879	14.1951	15.8257	17.4894	19.1532	17.2338	15.2413	13.2489	13.0262	12.8397	12.6531	14.3321	16.0491	17.7661	16.8125	15.8044	14.7963	15.6109	16.4627	17.3145
		cell 6	15.127	16.9479	17.7333	17.3787	17.0242	17.1013	17.6538	18.2062	17.9902	16.9282	15.8662	16.0144	17.4949	18.9754	19.2677	18.2519	17.2361	16.3421	15.5823	14.8224	15.0599	16.3951	17.7303	18.1163	17.4574	16.7985	16.6247	16.9849	17.3452	17.9146	18.7145	19.5143	19.5333	18.6928	17.8522	18.0124	19.2744	20.5363	21.3056	21.5325	21.7594	21.2819	20.0291	18.7763	18.5562	19.473	20.3899
		cell 7	16.3936	17.287	18.162	17.9668	17.7717	17.5946	18.4664	19.3382	20.186	19.6473	19.1086	18.5605	17.4725	16.3845	15.3219	15.7271	16.1322	16.5322	16.6337	16.7352	16.838	17.0187	17.1994	17.3782	17.4466	17.515	17.5971	18.4703	19.3434	20.1814	18.9861	17.7907	16.6299	17.4668	18.3037	19.1262	19.1147	19.1032	19.0838	18.6081	18.1323	17.6646	17.6567	17.6488	17.6459	17.9301	18.2143
		cell 8	26.1668	26.1151	26.0633	25.8435	25.3247	24.806	24.9889	26.4194	27.8499	29.1895	30.3679	31.5462	32.6221	33.5158	34.4095	34.2351	32.1616	30.0881	29.3099	30.8345	32.3591	33.1454	32.619	32.0926	31.9786	32.5978	33.2169	33.2816	32.3605	31.4395	30.6422	30.0651	29.4879	29.9989	32.4443	34.8897	36.3696	36.1329	35.8963	35.9738	36.6098	37.2458	37.774	38.1108	38.4475	37.9517	35.9758
		cell 9	6.24739	5.6479	5.18124	6.24227	7.30329	8.50979	11.3894	14.2689	16.9605	17.4904	18.0203	18.3965	17.0052	15.6139	14.3765	14.9082	15.44	16.0701	17.8306	19.5911	21.0741	19.3646	17.6551	15.9693	14.5552	13.1411	12.1367	15.8434	19.5502	22.9134	22.327	21.7406	21.1138	20.0226	18.9314	17.9696	18.4959	19.0222	19.4682	18.9907	18.5132	18.141	18.9785	19.8159	20.5684	20.3438	20.1192
		cell 10	10.8205	11.5414	12.2624	13.5142	15.2762	17.0381	17.6571	17.1781	16.699	16.5592	16.7454	16.9317	16.8935	16.6397	16.3859	16.1434	15.912	15.6805	15.018	13.9413	12.8647	12.3351	12.3312	12.3274	13.6194	16.1565	18.6936	21.1515	23.5333	25.9151	25.1086	21.2388	17.3689	16.1223	17.3958	18.6694	18.7558	17.7017	16.6475	16.4526	17.0831	17.7136	18.6596	19.9088	21.158	20.7609	18.7822
		cell 11	15.3156	16.1783	17.0409	16.7914	16.1713	15.5511	16.0137	16.8371	17.6605	17.429	16.8459	16.2628	16.0542	15.9705	15.8868	15.9341	16.025	16.116	16.6825	17.4076	18.1326	17.0927	15.4644	13.8361	13.6182	13.8705	14.1228	14.3541	14.5784	14.8027	14.4096	13.8106	13.2116	13.1617	13.2948	13.428	14.7585	16.4881	18.2177	18.9767	19.4121	19.8476	19.8363	19.6761	19.5159	19.3308	19.1374
		cell 12	18.3496	17.4564	17.0799	16.7035	16.2582	15.6796	15.1009	15.1355	16.3604	17.5853	18.0051	16.8619	15.7188	15.2417	16.0576	16.8735	17.4648	17.62	17.7752	18.0732	18.6485	19.2238	19.2292	18.1283	17.0274	16.313	16.349	16.3849	16.4116	16.42	16.4284	16.854	18.0894	19.3248	20.4952	21.5393	22.5834	22.785	21.3511	19.9173	19.274	20.1653	21.0567	21.3219	20.3718	19.4217	19.1797
		cell 13	17.0929	19.422	20.0218	20.2673	20.5129	18.9582	17.0347	15.1112	16.1854	17.8736	19.5618	19.422	18.9077	18.3935	18.848	19.5009	20.1539	19.148	17.8024	16.4567	15.9436	15.6009	15.2583	15.6326	16.1538	16.675	17.2036	17.7338	18.264	18.7968	19.3301	19.8633	19.1331	18.1441	17.155	16.4939	15.8999	15.3059	14.0191	12.5904	11.1616	11.089	11.2941	11.4993	11.0316	10.4262	9.8208
		cell 14	31.9734	32.9525	33.9073	33.6719	33.4365	33.1943	32.6218	32.0493	31.5051	32.3458	33.1864	34.0252	34.7738	35.5225	36.257	36.2971	36.3371	36.3778	36.4505	36.5232	36.5876	36.2432	35.8987	35.5435	34.6559	33.7684	32.9303	34.5175	36.1046	37.6642	37.8741	38.0839	38.2702	37.3033	36.3363	35.3852	35.2093	35.0334	34.8718	35.4082	35.9445	36.4622	36.0649	35.6676	35.2764	35.185	35.0937
		cell 15	18.9085	21.6623	24.4161	27.0192	28.099	29.1788	29.9526	27.6319	25.3112	23.2365	23.6487	24.0609	24.4669	24.8098	25.1528	25.5742	26.789	28.0037	28.9322	26.9653	24.9983	23.275	24.0145	24.754	25.4077	25.1949	24.9821	24.7151	23.8993	23.0835	22.3983	23.0325	23.6666	24.1879	23.5674	22.9469	22.3075	21.4779	20.6483	19.8953	19.9163	19.9372	19.9099	19.3945	18.8791	18.4106	18.4162
		cell 16	18.0496	18.1222	17.9539	17.7856	17.9387	18.5179	19.0971	19.1312	18.4429	17.7546	17.9465	19.305	20.6636	21.5273	21.735	21.9427	21.1844	19.1455	17.1066	16.8116	18.8282	20.8448	21.2449	19.502	17.7592	16.9506	17.3803	17.8101	18.0066	17.8939	17.7812	17.7229	17.7367	17.7504	18.2768	19.4826	20.6885	20.5905	18.7642	16.9379	16.4241	17.6502	18.8763	19.6523	19.8315	20.0108	20.0366
		cell 17	12.5224	11.9898	11.4469	10.9039	12.5729	14.8298	17.0867	16.3184	14.7459	13.1734	13.4837	14.2945	15.1053	15.104	14.8868	14.6696	14.7363	14.8785	15.0208	14.9419	14.8043	14.6667	13.9472	13.0731	12.1989	12.7909	13.7726	14.7543	13.8322	12.4041	10.9761	10.8406	11.0488	11.2569	11.4621	11.6664	11.8708	11.3935	10.7351	10.0767	9.31172	8.51835	7.72499	7.33813	7.05933	6.78052	7.9503
		cell 18	10.0691	9.46422	8.94281	9.38078	9.81876	10.161	9.40279	8.64455	8.02199	8.95984	9.89769	10.7357	10.4256	10.1155	9.90573	10.8493	11.7928	12.7625	14.0332	15.3039	16.3618	14.9718	13.5817	12.3319	12.6935	13.0552	13.366	13.0926	12.8191	12.5283	12.038	11.5478	11.1459	11.7612	12.3765	12.9268	12.7299	12.5331	12.3986	12.9824	13.5661	14.0027	12.7467	11.4908	10.3754	10.8763	11.3772
		cell 19	11.3864	10.1649	8.9434	8.94877	9.43126	9.91375	9.94068	9.79044	9.6402	9.43742	9.21422	8.99101	8.89055	8.83782	8.78508	8.22738	7.47329	6.7192	7.22488	8.22046	9.21604	9.9857	10.6675	11.3493	11.4393	11.299	11.1588	10.8787	10.5442	10.2098	10.2792	10.5058	10.7323	10.1452	9.24155	8.33794	8.46199	8.9857	9.50941	9.19451	8.55349	7.91247	8.47703	9.51043	10.5438	9.9105	8.629
		cell 20	27.5444	27.1167	27.3732	28.049	28.7247	28.3231	27.2612	26.1994	26.8047	28.432	30.0593	31.3925	32.5457	33.6988	33.2458	31.8084	30.371	29.7448	29.6158	29.4867	28.1077	25.9625	23.8174	24.4022	26.6603	28.9183	29.1095	28.034	26.9584	26.8251	27.2692	27.7134	27.9462	28.0494	28.1526	27.7233	26.9675	26.2117	25.5717	25.0027	24.4338	23.6838	22.823	21.9621	21.8244	22.1298	22.4352
		cell 21	16.8836	16.2443	15.8462	16.2553	16.6643	16.9547	16.8475	16.7404	16.2767	14.6195	12.9624	11.9252	12.9638	14.0023	14.9591	15.6426	16.326	16.8029	16.5885	16.3741	16.5603	18.0874	19.6145	20.5915	19.7266	18.8617	18.1382	17.8883	17.6384	17.0434	15.2931	13.5429	12.8339	15.6106	18.3874	20.2566	19.0873	17.9181	17.0246	17.0543	17.084	16.6777	14.8116	12.9454	12.1343	14.8552	17.5761
		cell 22	16.8142	16.2502	15.7717	15.5793	15.387	15.7061	17.7372	19.7684	21.3505	21.429	21.5075	21.394	20.6374	19.8808	19.2368	18.9694	18.7019	18.5249	18.6507	18.7764	18.9881	19.4876	19.9871	20.1916	19.4083	18.625	18.0347	18.0902	18.1458	18.5469	20.1049	21.663	22.8061	22.5601	22.3141	21.8243	20.5179	19.2115	18.563	20.1169	21.6708	22.7769	22.3836	21.9903	21.7477	22.0095	22.2714
		cell 23	3.6954	3.44532	3.23638	3.02743	3.21611	3.45902	3.70192	3.99394	4.29266	4.59138	4.75903	4.90882	5.0586	4.83975	4.57063	4.30151	3.73548	3.12896	2.52245	3.51412	4.72372	5.93333	5.87412	5.64189	5.40966	5.06117	4.69681	4.33246	3.97643	3.62155	3.26667	3.49429	3.80134	4.10839	3.46813	2.69868	1.92924	2.23297	2.68304	3.13311	3.49703	3.8492	4.20137	3.92708	3.56735	3.20762	3.42004
		cell 24	18.4685	15.2752	12.0818	11.4286	12.4689	13.5092	14.4625	15.3579	16.2533	15.5532	13.7893	12.0254	10.4747	9.06605	7.6574	8.07734	9.71634	11.3553	12.4388	13.1519	13.865	13.9784	13.6919	13.4055	13.7521	14.5208	15.2894	14.4319	12.4902	10.5484	10.3498	11.3132	12.2766	12.1626	11.3304	10.4982	10.7052	11.6049	12.5046	12.3973	11.6187	10.84	10.7962	11.2423	11.6884	11.9865	12.186
		cell 25	13.6536	14.1311	14.6245	15.8933	17.162	18.4345	19.888	21.3415	22.7223	20.543	18.3637	16.2532	17.5158	18.7785	19.9375	16.0195	12.1015	8.30503	10.4617	12.6183	14.6932	12.7627	10.8323	8.92302	8.05284	7.18266	6.35516	7.61909	8.88302	10.1229	10.1848	10.2468	10.322	11.0486	11.7752	12.4787	12.0488	11.619	11.1934	10.9712	10.7489	10.5793	12.9871	15.3948	17.7274	16.3738	15.0203
		cell 26	23.9467	25.8356	24.253	22.6704	21.4404	21.7137	21.9869	22.2966	22.7613	23.2259	23.4248	22.4903	21.5558	20.7569	20.5361	20.3154	20.0977	19.8933	19.6889	19.737	20.8617	21.9863	22.8754	22.7605	22.6456	22.5111	22.2933	22.0754	22.2849	24.3158	26.3466	28.0197	28.1673	28.3149	28.2791	27.4614	26.6436	26.0329	26.3054	26.5779	26.7905	26.7482	26.7059	26.5213	25.7298	24.9384	24.3441
		cell 27	21.9805	24.2146	23.2217	22.1629	21.1041	22.2402	23.4212	24.6021	22.3429	20.0134	17.684	20.5875	23.5977	26.608	25.1778	23.657	22.1362	21.4404	20.7614	20.0825	20.7124	21.369	22.0256	21.2947	20.5355	19.7762	20.0737	20.3927	20.7118	22.2468	23.8066	25.3664	24.8385	24.268	23.6974	23.6231	23.5589	23.4947	23.2561	23.0138	22.7716	23.1017	23.4434	23.7852	23.9184	24.0474	24.1764
		cell 28	19.5855	17.0854	14.5853	14.7308	16.2392	17.7476	18.0916	17.8359	17.5802	17.6773	17.9561	18.2349	18.3931	18.4893	18.5854	18.6801	18.7739	18.8678	18.7961	18.6392	18.4823	17.8993	17.0969	16.2944	16.5853	17.4395	18.2937	18.805	19.1398	19.4745	20.3553	21.5173	22.6794	23.3324	23.7231	24.1138	23.3699	22.0416	20.7132	19.9674	19.5216	19.0758	19.6471	20.7424	21.8376	21.3504	20.0478
		cell 29	12.7019	12.626	12.3737	12.1215	11.0504	9.62842	8.20641	8.03544	8.40064	8.76583	9.37947	10.0996	10.8197	11.2461	11.5466	11.8472	12.0954	12.3212	12.5469	13.3021	14.284	15.266	14.5147	13.0206	11.5265	11.2597	11.519	11.7783	12.2919	12.9145	13.537	13.7951	13.8969	13.9988	13.3101	12.2825	11.255	11.1256	11.3812	11.6367	11.9041	12.1766	12.449	13.2072	14.1736	15.1399	15.5905
		cell 30	8.59823	9.0093	9.84264	10.676	11.9642	13.3327	14.7012	13.8915	12.6974	11.5033	11.7229	12.192	12.6611	12.1448	11.4546	10.7643	11.1755	11.7811	12.3867	12.8169	13.2162	13.6155	13.4648	13.217	12.9692	12.8093	12.6649	12.5205	14.4752	16.8004	19.1256	19.448	19.417	19.3859	18.5249	17.5174	16.5099	16.1822	15.9746	15.7669	16.4761	17.3471	18.218	16.8681	15.1262	13.3844	13.4673
		cell 31	30.5802	29.6621	28.7439	28.0429	28.5725	29.1021	29.5062	29.1998	28.8933	28.6602	28.8428	29.0255	29.1458	28.9129	28.6801	28.6893	30.0707	31.452	32.4171	31.0232	29.6293	28.3753	27.9143	27.4533	26.7834	24.9295	23.0757	21.8436	24.1348	26.4261	27.9864	25.405	22.8237	20.9877	23.376	25.7643	27.7782	27.6708	27.5635	27.677	29.0421	30.4073	31.6813	32.4392	33.1972	33.6586	32.4401
		cell 32	18.3872	20.1054	21.8236	21.5168	20.735	19.9532	20.5852	21.5489	22.5125	20.9644	18.827	16.6897	17.404	18.7872	20.1705	19.6262	18.6298	17.6335	18.7895	20.4504	22.1113	21.7976	21.0207	20.2438	20.8802	21.8482	22.8162	23.0593	23.1324	23.2055	23.0436	22.8266	22.6095	22.2817	21.9279	21.5741	20.2166	18.6238	17.0309	17.8221	19.1724	20.5228	20.5774	20.328	20.0786	19.6794	19.245
		cell 33	14.4488	14.7491	15.3664	15.9837	15.9438	15.0327	14.1217	14.0178	14.984	15.9501	15.9722	14.743	13.5137	12.8167	12.8254	12.834	12.9167	13.0977	13.2787	13.9236	15.1835	16.4434	17.1929	17.2658	17.3387	17.3726	17.3548	17.3369	16.7714	15.4799	14.1884	13.4052	13.2958	13.1864	13.4949	14.3573	15.2197	15.3352	14.4605	13.5857	13.4813	14.3978	15.3144	16.3231	17.4541	18.5851	18.926
		cell 34	16.9105	18.3975	19.8845	19.557	18.9585	18.3599	19.9435	21.8531	23.7627	23.6896	23.3202	22.9509	22.1482	21.2807	20.4133	21.0711	21.9567	22.8424	22.8284	22.6799	22.5314	22.2574	21.9648	21.6721	21.1048	20.4964	19.888	19.5847	19.327	19.0693	18.6105	18.1216	17.6327	17.4201	17.2488	17.0775	17.838	18.7379	19.6377	18.0172	16.0201	14.0231	14.2187	14.742	15.2652	14.5225	13.5906
		cell 35	16.1045	16.5002	17.0246	17.5489	17.1998	16.3656	15.5314	16.3183	18.0051	19.6919	20.8456	21.7033	22.561	22.9594	23.1026	23.2459	22.4762	21.1996	19.923	18.6728	17.4373	16.2018	16.5349	17.739	18.9431	20.2135	21.5207	22.828	23.3775	23.5063	23.635	23.3096	22.7318	22.1541	22.7527	24.0043	25.256	24.4058	22.3888	20.3717	20.9367	22.9353	24.9339	25.1131	24.2822	23.4513	21.997
		cell 36	13.3336	13.781	15.4974	17.2138	18.4386	18.4543	18.4699	18.0996	16.7795	15.4594	14.5439	14.6237	14.7035	14.7646	14.7795	14.7944	15.0317	15.8161	16.6006	17.2027	17.3562	17.5097	17.3712	16.5141	15.657	15.1017	15.2888	15.4758	15.9097	16.9507	17.9918	18.4609	17.5226	16.5844	15.9592	16.1043	16.2494	16.1427	15.4167	14.6907	14.4466	15.3881	16.3296	16.6869	15.6068	14.5267	14.1942
		cell 37	24.5099	25.1417	25.5542	25.5994	25.6447	25.6832	25.7104	25.7377	25.5791	25.1092	24.6394	23.7897	22.3042	20.8187	20.5793	22.4254	24.2715	25.5624	25.9241	26.2859	26.4058	26.1212	25.8365	25.5052	25.0958	24.6864	23.9669	22.7286	21.4902	21.0354	21.8921	22.7488	23.5146	24.1285	24.7424	24.0499	21.1708	18.2916	17.3552	19.6704	21.9857	22.795	21.0836	19.3722	18.5579	19.2449	19.9319
		cell 38	10.8353	10.9912	11.1472	11.5976	12.5784	13.5593	14.2296	14.3408	14.4519	14.6172	14.88	15.1428	15.0421	14.2864	13.5308	12.8106	12.1543	11.4981	11.1144	11.2219	11.3293	11.5011	11.7889	12.0767	12.216	12.0878	11.9596	11.4629	10.3027	9.14245	8.80376	9.94477	11.0858	12.246	13.4407	14.6354	15.2509	14.8231	14.3953	13.7961	12.8883	11.9805	11.5904	12.1331	12.6757	13.2033	13.704
		cell 39	20.767	21.0913	21.3788	21.6664	19.9877	18.0856	16.1835	15.4801	14.9129	14.3457	14.8689	15.5161	16.1632	15.6165	14.9342	14.2519	15.5903	17.1582	18.7262	19.3465	19.8592	20.3719	20.8072	21.2338	21.6603	23.2791	25.0333	26.7875	25.5152	23.8991	22.283	22.3828	22.6775	22.9722	22.105	21.1058	20.1066	19.8617	19.7025	19.5434	20.3345	21.2336	22.1326	20.7011	19.0047	17.3084	18.0288
		cell 40	12.4802	11.7367	11.783	12.1067	12.4305	12.1246	11.5974	11.0703	10.8295	10.6893	10.5491	9.83938	8.92955	8.01972	8.31361	9.03044	9.74727	9.96002	9.99565	10.0313	9.9871	9.91487	9.84264	9.12465	8.17977	7.23488	7.51676	8.22966	8.94256	9.07713	9.0085	8.93987	9.45234	10.169	10.8856	10.8396	10.5257	10.2118	10.481	10.9551	11.4291	10.4547	8.97141	7.48809	7.9279	9.04341	10.1589
		cell 41	31.3275	31.0273	30.3411	29.5759	28.8107	28.6975	28.7178	28.7382	28.5275	28.2695	28.0115	26.778	25.3446	23.9112	23.9417	24.2719	24.6022	23.7158	22.5801	21.4445	21.5824	21.9812	22.3799	23.309	24.3467	25.3845	24.9537	24.2221	23.4906	22.7114	21.9224	21.1334	23.6445	26.8315	30.0186	30.0494	29.4337	28.818	27.3044	25.6068	23.9093	23.2427	22.7873	22.3319	23.6538	25.3398	27.0258
		cell 42	18.0415	17.2177	16.3938	16.4224	16.7975	17.1726	17.6635	18.2015	18.7395	17.3655	15.2142	13.0629	14.6717	17.8088	20.946	20.5877	18.8087	17.0296	16.3001	15.9973	15.6944	16.8528	18.6052	20.3576	19.3736	17.2775	15.1813	15.8219	17.5748	19.3277	19.8102	19.7763	19.7425	18.758	17.3871	16.0162	14.2332	12.2827	10.3322	11.8625	14.8075	17.7526	18.5236	18.4109	18.2982	17.8931	17.3692
		cell 43	11.417	11.8396	12.2622	12.0033	11.5877	11.1721	11.3298	11.6193	11.9088	12.6118	13.4099	14.208	12.6886	10.6362	8.5838	7.75368	7.2047	6.65573	8.31336	10.4785	12.6437	11.603	9.82489	8.04678	7.68034	7.63861	7.59687	7.78256	8.02055	8.25855	9.59485	11.1838	12.7727	12.4057	11.5887	10.7718	9.69114	8.54984	7.40853	7.0998	6.98257	6.86533	9.22112	12.1457	15.0704	14.07	12.1669
		cell 44	14.6971	14.1483	15.018	15.8877	17.0345	19.3626	21.6906	23.0703	20.4067	17.7431	15.6699	16.1135	16.5571	16.7818	16.073	15.3642	15.0445	16.3837	17.7228	19.071	20.4576	21.8442	22.274	18.6249	14.9759	12.1956	13.1188	14.0421	15.0734	16.5652	18.057	19.2516	19.179	19.1064	18.9755	18.5962	18.2169	18.0003	18.4774	18.9545	19.4541	20.0498	20.6455	21.1818	21.4645	21.7473	21.8826
		cell 45	19.2018	19.633	18.9034	18.15	17.3967	19.1696	20.9941	22.8186	21.8639	20.8524	19.841	19.991	20.1647	20.3384	19.0297	17.6908	16.352	17.4549	18.6078	19.7606	19.6562	19.5261	19.396	20.2936	21.2122	22.1308	22.3068	22.4676	22.6284	20.682	18.6926	16.7031	15.8461	15.0121	14.1781	15.6136	17.0954	18.5772	18.1079	17.5986	17.0894	17.1852	17.2934	17.4016	17.4529	17.5032	17.5534
		cell 46	12.0697	11.9548	12.9815	14.242	15.5026	15.1411	14.4474	13.7537	14.037	14.5203	15.0036	15.1116	15.1426	15.1736	15.4644	15.8085	16.1526	15.7464	15.1865	14.6266	15.0329	15.637	16.2412	15.1534	13.7191	12.2848	11.4515	10.7414	10.0313	10.6613	11.5659	12.4704	13.8113	15.2416	16.6718	16.2977	15.5541	14.8105	14.6211	14.5453	14.4695	15.1017	15.879	16.6562	16.2978	15.7068	15.1158
		cell 47	16.8547	16.0717	15.2888	15.2138	15.9732	16.7326	16.8319	16.1532	15.4744	15.1115	15.1209	15.1302	15.6662	16.8228	17.9795	18.1453	17.1434	16.1414	15.5296	15.3775	15.2254	15.5237	16.3526	17.1816	18.0547	18.9801	19.9054	19.8556	18.6565	17.4573	16.8085	16.8082	16.8079	16.5078	15.8544	15.2009	14.7386	14.5015	14.2644	14.58	15.547	16.514	16.237	14.4936	12.7503	12.3179	13.4306
		cell 48	6.58139	7.16355	7.00652	6.78783	6.56913	6.70728	6.8752	7.04311	6.53437	5.96919	5.404	5.54118	5.73695	5.93272	6.55283	7.20835	7.86387	6.66761	5.31688	3.96614	4.48166	5.15286	5.82406	6.22485	6.60308	6.98131	7.6125	8.26479	8.91708	7.60071	6.12011	4.6395	4.54537	4.56689	4.58842	4.35438	4.09901	3.84365	4.90925	6.08505	7.26085	6.64549	5.8807	5.11591	6.19795	7.43405	8.67016
		cell 49	9.55293	9.08191	8.6109	8.96165	9.41918	9.8767	9.63831	9.30949	8.98066	9.11328	9.30587	9.49846	9.06838	8.55739	8.0464	7.33792	6.60379	5.86965	5.65981	5.5181	5.37638	5.67235	6.02518	6.37801	6.68251	6.98073	7.27894	6.89776	6.42828	5.95881	6.22964	6.59666	6.96368	5.44534	3.68201	1.91869	2.85184	4.13538	5.41892	5.14374	4.666	4.18827	3.98978	3.82758	3.66537	3.76584	3.90043
		cell 50	9.654	9.39503	10.0049	10.6148	10.7941	9.68141	8.56874	7.78367	7.98141	8.17914	8.39759	8.67817	8.95875	9.14581	9.05233	8.95886	8.85278	8.70892	8.56506	8.19903	7.16649	6.13395	5.73223	7.22298	8.71373	9.81297	9.73768	9.6624	9.678	9.96624	10.2545	10.3816	10.0255	9.66937	9.45617	9.6718	9.88742	9.72695	8.43818	7.14942	6.48325	7.68486	8.88647	9.7651	9.67479	9.58447	9.66317
		cell 51	13.3317	13.991	14.6504	15.2612	15.5963	15.9315	16.0433	14.8892	13.7351	12.8267	13.311	13.7952	13.961	12.3224	10.6838	9.34186	9.68058	10.0193	10.2199	9.63795	9.05599	8.64228	9.182	9.72171	10.2425	10.6562	11.0698	11.4221	11.4267	11.4313	11.3753	10.9762	10.5772	10.2692	10.4775	10.6858	10.7421	9.93678	9.13149	8.53307	9.1069	9.68073	10.0565	9.31032	8.5641	7.96087	8.16792
		cell 52	8.03117	10.7592	11.5748	11.0613	10.5479	9.78856	8.85837	7.92818	8.22594	9.37701	10.5281	10.1639	8.74666	7.32945	6.58176	6.29933	6.01691	5.85697	5.78215	5.70733	5.75844	5.89706	6.03569	6.14691	6.2391	6.33128	6.11616	5.68749	5.25882	4.7086	4.07391	3.43923	3.542	4.15724	4.77248	5.086	5.18987	5.29373	5.3438	5.35649	5.36917	5.55067	5.84947	6.14828	6.66144	7.32356	7.98568
		cell 53	17.3109	17.1469	16.3478	15.5487	15.9516	17.6057	19.2597	19.1005	17.0539	15.0073	14.5961	15.8871	17.1781	17.1622	15.7863	14.4104	14.0061	14.6132	15.2203	14.4425	12.2235	10.0044	9.43011	10.5678	11.7054	12.4478	12.7788	13.1097	13.1618	12.9235	12.6853	13.3305	14.8952	16.4599	16.8406	15.9888	15.1371	14.4862	14.0444	13.6026	12.9024	11.9335	10.9645	11.3527	13.1534	14.9542	14.9422
		cell 54	14.3452	14.3364	13.5218	12.7072	12.8188	13.6881	14.5575	13.4978	10.8599	8.22198	8.60591	11.4623	14.3186	16.1884	17.2509	18.3134	17.9919	16.5381	15.0844	14.5391	14.7372	14.9354	15.6215	16.707	17.7925	17.6079	16.384	15.1602	14.7785	15.0858	15.393	15.8645	16.4703	17.0761	17.746	18.4684	19.1907	19.138	18.4513	17.7645	17.3125	17.0526	16.7927	16.4083	15.9221	15.436	16.0514
		cell 55	8.91383	9.53166	9.84452	10.1574	9.8321	9.14788	8.46367	8.89448	9.9525	11.0105	11.4651	11.5802	11.6953	11.5191	11.1791	10.839	11.1146	11.7365	12.3583	13.3063	14.4377	15.5691	14.6647	12.6151	10.5655	10.471	11.4763	12.4816	11.9794	10.6292	9.27905	9.53838	10.7031	11.8677	11.9529	11.4308	10.9087	10.4337	9.98525	9.53675	9.29633	9.17295	9.04957	9.29438	9.74629	10.1982	9.77099
		cell 56	5.38701	6.2765	7.166	7.16326	5.92839	4.69352	4.22783	4.82436	5.42089	5.91277	6.26012	6.60747	6.78747	6.73636	6.68525	6.66526	6.68824	6.71122	6.38742	5.58473	4.78203	4.94905	6.4552	7.96135	8.74403	8.52763	8.31123	8.15757	8.09056	8.02355	8.25592	8.90171	9.5475	9.49513	8.47865	7.46216	7.43671	8.77985	10.123	10.5843	9.82781	9.07134	9.20661	10.5733	11.9401	12.4872	11.9026
		cell 57	18.3614	18.5913	17.8581	17.1052	16.3523	15.4125	14.4688	13.5252	13.1581	12.8029	12.4476	13.1177	13.8087	14.4997	14.4956	14.4773	14.459	14.6834	14.9127	15.142	15.1579	15.1694	15.1809	15.4232	15.6701	15.9171	16.3855	16.8584	17.3313	17.445	17.5514	17.6578	17.5497	17.4372	17.3247	16.7594	16.1848	15.6102	15.5227	15.4451	15.3676	14.5488	13.7149	12.8809	13.5858	14.322	15.0582
		cell 58	20.2344	20.8298	21.4251	20.907	19.6466	18.3861	17.7193	17.4482	17.177	16.9633	16.7877	16.6122	16.0502	15.2306	14.4111	14.353	14.8027	15.2524	16.0629	17.1139	18.165	17.0434	14.4734	11.9034	10.9039	10.9513	10.9987	11.3117	11.8016	12.2914	12.2742	11.9188	11.5634	11.5254	11.699	11.8727	11.6844	11.2548	10.8252	12.4192	15.3624	18.3055	19.5562	19.6785	19.8008	20.0259	20.3195
		cell 59	14.6368	13.6333	12.3346	11.036	11.3134	12.1302	12.9471	12.6413	11.9513	11.2613	11.8483	12.8724	13.8965	13.6894	13.0609	12.4324	12.2734	12.2752	12.2769	11.6822	10.8833	10.0845	10.1033	10.4021	10.7008	12.1463	13.9843	15.8223	14.9916	13.2475	11.5033	11.2622	11.5355	11.8089	12.1734	12.5692	12.965	13.3644	13.765	14.1656	14.1813	14.0651	13.9489	14.2463	14.6853	15.1243	13.0267
		cell 60	21.8339	21.0686	20.3032	19.8056	20.8255	21.8454	22.7403	22.9275	23.1147	22.9086	20.474	18.0394	15.9123	15.5278	15.1432	15.1347	17.2571	19.3794	21.3047	22.1134	22.9221	23.8406	25.3812	26.9217	27.9061	25.7394	23.5726	21.8562	22.6912	23.5262	24.3541	25.1417	25.9293	26.1985	23.5303	20.8621	18.8491	20.5491	22.2491	23.6691	23.5025	23.336	23.1893	23.1553	23.1214	22.8857	21.5074
		cell 61	8.52571	7.78638	7.51295	7.86986	8.22676	8.65436	9.17761	9.70086	10.0124	10.0375	10.0625	10.4323	11.2684	12.1045	11.8272	10.0433	8.25936	7.83836	9.26129	10.6842	11.2533	10.6672	10.0811	9.79123	9.90215	10.0131	9.56856	8.3726	7.17665	6.54289	6.66976	6.79662	7.22421	8.05864	8.89308	9.24797	8.95405	8.66014	8.39813	8.1793	7.96047	7.82022	7.78629	7.75236	7.72182	7.69586	7.66991
		cell 62	4.92586	4.68321	4.5849	5.19135	5.7978	6.44498	7.29095	8.13693	8.92729	9.4461	9.96491	10.0747	8.18743	6.30017	5.0513	6.9193	8.78729	10.0957	8.67184	7.248	5.96249	5.35227	4.74206	4.28133	4.55041	4.8195	5.40612	7.54305	9.67999	11.115	9.12265	7.13034	5.7394	7.28452	8.82965	9.92802	8.84517	7.76232	7.05325	8.16907	9.28489	10.1358	9.69334	9.25088	8.67958	7.47927	6.27895
		cell 63	10.082	9.80623	10.7813	11.7563	12.5001	12.9373	13.3745	14.1009	15.2108	16.3206	16.8048	16.4596	16.1145	16.1069	16.547	16.987	17.0151	16.4972	15.9794	15.823	16.1459	16.4688	16.2364	15.2679	14.2994	14.0227	14.663	15.3033	15.6309	15.544	15.4571	15.1915	14.6892	14.1868	13.7337	13.3459	12.9581	12.7658	12.8326	12.8995	12.79	12.4468	12.1037	12.353	13.3877	14.4224	14.6362
		cell 64	15.8065	15.269	14.7316	14.8074	14.9294	15.0513	16.2383	17.5054	18.7726	17.5342	16.1073	14.6804	13.9305	13.2316	12.5326	13.2232	14.0183	14.8134	14.6679	14.4515	14.2351	14.055	13.8775	13.7001	14.3776	15.1195	15.8613	15.5836	15.2291	14.8746	15.1779	15.5307	15.8835	15.066	14.1604	13.2548	13.3957	13.6155	13.8352	14.2297	14.6375	15.0452	14.8754	14.6621	14.4488	14.0891	13.7184
		cell 65	15.1333	15.4264	15.7196	14.9347	14.1048	13.275	12.5433	11.8158	11.0882	12.4935	13.9877	15.4819	15.2824	15.0123	14.7421	14.358	13.969	13.5801	13.7602	13.964	14.1677	14.2049	14.2352	14.2655	14.3052	14.3454	14.3855	14.1233	13.8484	13.5736	12.8183	12.0429	11.2675	13.8146	16.5001	19.1857	17.811	16.2673	14.7235	13.5589	12.4102	11.2614	12.0879	12.9968	13.9056	14.5234	15.1291
		cell 66	9.86945	11.4184	12.9674	13.121	12.732	12.343	12.7435	13.4509	14.1584	14.3315	14.2969	14.2623	14.8296	15.6311	16.4326	15.9985	15.0839	14.1693	13.9028	13.8884	13.874	14.7039	15.8621	17.0202	17.3433	17.3417	17.34	17.2907	17.2228	17.1549	15.8965	14.1751	12.4537	13.041	14.526	16.0111	16.9819	17.7527	18.5235	17.5076	15.7968	14.086	14.9664	16.8545	18.7426	19.4604	19.7231
		cell 67	19.9053	19.8608	19.8162	20.5379	21.6542	22.7706	22.965	22.6844	22.4038	21.3576	19.9169	18.4762	18.8437	20.1427	21.4417	22.1018	22.4327	22.7636	24.0252	25.7663	27.5073	27.2071	25.8554	24.5037	24.6039	25.4522	26.3005	25.7143	24.389	23.0638	22.7499	22.9571	23.1643	23.7809	24.6084	25.4359	25.3151	24.7057	24.0964	25.035	26.7711	28.5072	28.7347	28.1851	27.6354	25.6612	22.9532
		cell 68	19.0178	18.5947	18.167	17.512	16.8571	16.2117	16.0372	15.8626	15.6919	15.7056	15.7193	15.7388	16.0422	16.3456	16.6064	14.7773	12.9482	11.1057	8.60543	6.10519	3.71035	6.48007	9.24979	11.9998	13.7838	15.5679	17.2859	15.7692	14.2525	12.7086	9.83255	6.95653	4.20514	7.56054	10.9159	14.1992	13.9484	13.6975	13.3831	9.957	6.5309	3.23943	6.54566	9.85189	13.0791	12.4327	11.7863
		cell 69	10.6219	10.3389	10.0105	9.46101	8.9115	8.43125	8.28915	8.14704	8.25438	9.57958	10.9048	11.8181	10.7204	9.62271	8.50685	7.30228	6.09771	5.36547	6.93935	8.51323	9.75061	9.34509	8.93957	8.7318	9.4895	10.2472	10.7745	10.1766	9.57876	9.46951	11.7458	14.0221	15.807	15.1923	14.5777	13.8069	12.2738	10.7407	9.74658	11.3836	13.0206	14.2682	13.6149	12.9615	12.2629	11.3429	10.4229
		cell 70	8.64374	7.97526	8.35954	8.74381	8.75551	8.04396	7.33242	6.96289	7.25727	7.55166	7.96017	8.59021	9.22026	9.36185	8.55527	7.7487	7.41067	7.98217	8.55366	9.27717	10.2957	11.3143	11.9114	11.6904	11.4694	11.0512	10.25	9.44887	9.12248	9.71773	10.313	11.2892	13.005	14.7209	15.5292	14.5759	13.6226	12.9188	12.6993	12.4799	12.5815	13.3062	14.031	14.4887	14.4281	14.3675	14.2087
		cell 71	18.8971	18.5671	18.1588	17.7505	17.5157	17.2979	17.0802	16.661	16.2219	15.7828	15.7464	15.7498	15.7532	16.1182	16.519	16.9197	16.183	15.3338	14.4846	14.0972	13.7555	13.4138	15.4146	17.6471	19.8796	18.6474	17.0725	15.4976	15.1003	14.8194	14.5385	16.1415	17.9308	19.7202	19.3256	18.715	18.1044	19.6066	21.3177	23.0289	21.4533	19.5527	17.6522	17.4921	17.5041	17.5161	18.8542
		cell 72	16.9612	13.7085	13.9098	17.1743	20.4387	22.2049	22.6425	23.0801	22.3057	20.4564	18.6071	16.9298	15.4052	13.8805	14.2442	16.2823	18.3204	19.8366	20.89	21.9434	21.9514	21.0323	20.1133	20.2556	21.3393	22.423	22.2485	20.9584	19.6682	19.0701	19.0859	19.1016	18.4336	17.1593	15.8851	16.9797	20.1749	23.3701	24.7378	24.4848	24.2318	23.0197	20.9568	18.894	18.2591	18.8903	19.5216
		cell 73	6.17655	6.10946	6.04236	5.60381	5.1373	4.67079	4.54615	4.44725	4.34834	5.56771	6.8863	8.2049	8.32935	8.36393	8.3985	8.24971	8.08713	7.92454	7.28298	6.60536	5.92774	7.06346	8.33567	9.60788	9.21514	8.69709	8.17904	8.6931	9.28485	9.8766	11.1274	12.4277	13.7281	12.1531	10.3616	8.57015	8.66719	8.90638	9.14556	11.2492	13.4931	15.737	14.2309	12.4426	10.6543	11.4265	12.3914
		cell 74	10.446	10.9498	11.5228	12.144	12.7652	13.1145	13.2749	13.4352	13.0419	12.2638	11.4856	11.4618	11.9621	12.4624	12.9001	13.2943	13.6885	13.5067	12.9246	12.3425	11.6773	10.9545	10.2316	10.1258	10.4487	10.7717	10.4879	9.78245	9.07702	9.14893	9.76103	10.3731	10.4926	10.2698	10.047	10.2857	10.845	11.4044	11.4073	11.0235	10.6397	10.9653	11.7838	12.6023	12.709	12.3211	11.9332
		cell 75	13.0713	12.507	11.9427	11.4161	11.2705	11.1249	11.0221	11.3514	11.6807	12.1058	13.5001	14.8943	16.0058	14.2591	12.5125	10.869	10.2693	9.66965	9.27597	10.9651	12.6542	14.1958	14.246	14.2962	14.186	12.4541	10.7221	9.071	8.23777	7.40453	6.84763	9.08476	11.3219	13.2506	12.0614	10.8721	9.78357	9.71385	9.64413	9.63926	10.2901	10.941	11.7275	13.8859	16.0443	17.8988	16.6796
		cell 76	10.2785	9.86097	10.1271	10.3932	10.5822	10.5396	10.4969	10.5115	10.6977	10.884	10.8991	10.4012	9.90324	9.65502	10.1559	10.6569	10.9835	10.7873	10.5912	10.7435	11.9415	13.1394	14.0807	14.2517	14.4228	14.5715	14.6533	14.7351	14.7429	14.5289	14.3149	14.3421	15.0929	15.8437	16.3279	16.0125	15.6971	15.2863	14.5892	13.8921	13.2576	12.8105	12.3635	12.1519	12.6465	13.1411	13.4701
		cell 77	18.9045	21.4809	23.5229	24.0441	24.5652	24.9676	25.0318	25.096	24.6604	22.8024	20.9444	19.8761	21.0551	22.2341	23.1111	23.1288	23.1466	22.7031	20.9473	19.1914	18.4977	20.8274	23.157	25.5018	27.8898	30.2778	31.5852	29.8171	28.0491	26.9849	27.9239	28.863	29.5411	29.4768	29.4125	29.0633	27.9034	26.7435	25.5969	24.4881	23.3793	22.9548	24.4778	26.0008	27.2375	27.6593	28.0811
		cell 78	22.9005	22.0007	20.5946	19.1884	19.364	20.2174	21.0708	21.0663	20.694	20.3218	20.8182	21.687	22.5557	21.7392	20.2004	18.6616	18.136	18.0446	17.9531	18.6394	19.659	20.6786	20.846	20.6482	20.4503	20.9625	21.7789	22.5953	21.8128	20.3451	18.8775	18.7925	19.3002	19.8078	20.1736	20.4785	20.7834	20.4178	19.7647	19.1116	19.8239	21.1213	22.4186	23.1332	23.5979	24.0627	24.0726
		cell 79	22.477	22.0264	21.5758	21.8182	23.2925	24.7669	25.8099	26.0861	26.3624	27.098	28.6503	30.2026	30.4002	28.1895	25.9788	23.7412	21.4557	19.1703	18.3834	20.2605	22.1376	24.2864	26.9181	29.5499	31.0813	30.6568	30.2322	29.4352	27.9761	26.517	25.5374	25.4102	25.283	25.215	25.2524	25.2897	26.0336	28.0333	30.0331	31.3073	31.2916	31.276	31.3244	31.4868	31.6492	31.5495	30.9842
		Sic1-T25S-VLLPP average level																20.6924	20.9189	20.9221	20.7122	20.5021	20.4396	20.4042	20.4642	20.4246	20.4034	20.299	20.3135	20.346	20.5236	20.7245	20.9701	21.1818	21.2452	21.369	21.2894	21.2009	20.9816	20.9363	21.1172	21.2591	21.3002	21.0748	20.8937	20.8203	20.7973	20.8718	20.9076
		Sic1-Sic1-T25S-VLLPP STD																1.573	1.57446	1.60346	1.61429	1.62504	1.61356	1.59904	1.58936	1.59592	1.61605	1.61253	1.54291	1.46099	1.39186	1.39527	1.41985	1.46815	1.46926	1.49268	1.50773	1.5294	1.53362	1.54787	1.5727	1.579	1.57479	1.50464	1.41075	1.33966	1.28532	1.27044	1.28441
		cell 1																21.0862	21.5404	21.6096	21.3942	21.1789	21.0532	20.9937	20.9343	21.1338	21.5246	21.9155	21.5546	20.638	19.7215	20.2428	21.8271	23.4113	24.4797	25.167	25.8542	25.3728	24.0276	22.6823	22.9083	24.2955	25.6828	24.8397	22.348	19.8564	19.5197	20.7757	22.0317
		cell 2																15.0164	14.8123	14.8491	14.9759	15.1027	15.9291	17.0169	18.1047	17.8231	17.0299	16.2367	16.6701	17.5617	18.4533	18.1181	17.3245	16.5309	16.3789	16.4666	16.5543	16.9639	17.4938	18.0237	17.9927	17.7521	17.5116	17.631	17.8849	18.1388	17.727	17.0665	16.406
		cell 3																19.2816	20.3255	20.1083	18.5028	16.8973	16.5424	17.5642	18.5861	18.8977	18.4274	17.9571	17.7825	17.9336	18.0847	17.5431	16.2388	14.9346	15.4149	17.8599	20.3048	21.3847	20.962	20.5392	19.9895	19.3001	18.6107	18.9392	20.3883	21.8374	21.6385	19.6254	17.6122
		cell 4																24.6898	21.7828	18.8758	17.0487	18.6417	20.2346	21.1723	20.035	18.8977	18.11	18.4294	18.7489	19.3636	20.9135	22.4633	23.8348	24.6418	25.4487	25.3193	22.2247	19.1301	16.472	15.1963	13.9206	13.5551	16.0719	18.5888	20.6746	21.3953	22.116	22.6741	22.7176
		cell 5																14.2668	14.2679	13.3279	12.3879	11.7399	12.0269	12.314	12.5537	12.642	12.7303	12.8052	12.8372	12.8693	13.1512	14.2331	15.315	15.9401	15.1029	14.2657	13.4471	12.6881	11.9292	11.726	13.3022	14.8784	16.1492	16.442	16.7348	16.6561	15.3878	14.1196	13.531
		cell 6																37.7808	37.7778	36.6856	35.5744	34.4633	34.9239	35.4116	35.8993	35.542	35.1701	34.7982	33.5974	32.3823	31.1672	32.3553	33.585	34.8147	34.4076	33.9722	33.5368	33.6297	33.7317	33.8336	34.2405	34.6527	35.0648	34.1178	33.1473	32.1767	32.2412	32.3235	32.4058
		cell 7																10.6849	10.0142	9.67691	10.5147	11.3525	11.7286	10.4773	9.22604	8.53675	9.82834	11.1199	12.0894	11.9233	11.7573	11.5939	11.4397	11.2856	11.2061	11.3898	11.5735	11.684	11.5361	11.3882	11.3086	11.4696	11.6307	11.9221	12.6735	13.4249	14.1881	14.9931	15.798
		cell 8																13.8742	14.4024	14.9925	15.5826	14.5917	13.5159	12.4401	13.8946	15.4852	17.0758	15.9195	14.6155	13.3116	15.0355	16.9221	18.8088	19.5613	20.2529	20.9444	19.1616	17.2458	15.3299	15.4	15.5768	15.7536	15.7618	15.761	15.7602	16.4714	17.221	17.9705	17.7411
		cell 9																12.7346	13.357	13.9793	13.8084	12.7024	11.5965	11.5809	12.8504	14.1199	14.4535	13.684	12.9144	12.1914	11.5232	10.8551	10.8052	11.4842	12.1632	13.1943	14.6407	16.087	16.5336	15.8018	15.0701	14.2074	13.1903	12.1732	11.8521	12.3514	12.8506	13.3682	13.9075
		cell 10																33.0545	33.2548	33.5591	34.2118	34.8646	35.055	33.6976	32.3402	31.343	31.5519	31.7608	32.0339	32.5221	33.0104	33.2313	32.5576	31.8838	31.5434	32.3188	33.0943	33.6791	33.6256	33.5721	33.8976	35.4918	37.0859	37.8975	36.0891	34.2807	32.9961	33.465	33.9339
		cell 11																34.0079	36.0706	38.1333	38.1589	37.8638	37.5688	37.714	37.9286	38.1432	38.2035	38.2395	38.2755	36.6431	34.7481	32.8531	33.559	34.6743	35.7896	37.4272	39.147	40.8668	40.9296	40.7315	40.5335	37.9995	35.0977	32.196	31.6028	31.3731	31.1434	31.5961	32.1562
		cell 12																19.9722	18.7979	17.6236	16.5287	16.9112	17.2937	17.5712	15.8945	14.2178	12.7492	15.1549	17.5605	19.7955	18.854	17.9126	17.0467	17.5878	18.1289	18.6106	17.9885	17.3664	16.8509	18.3188	19.7868	21.0992	19.5175	17.9358	16.5154	18.0953	19.6751	21.0678	18.9771
		cell 13																33.9339	34.585	35.228	35.871	36.0996	35.7065	35.3134	35.4565	36.4039	37.3513	36.7843	33.9458	31.1072	29.94	31.2798	32.6197	34.1362	35.9179	37.6995	37.9328	35.8436	33.7545	32.792	33.5196	34.2472	33.6943	31.2209	28.7475	27.1677	26.9285	26.6893	27.6445
		cell 14																34.6328	32.954	31.7418	30.8744	30.007	29.4878	29.2259	28.964	28.5643	28.0628	27.5612	27.4242	27.5567	27.6892	28.4818	29.7623	31.0427	31.3237	30.8659	30.408	30.5304	31.0817	31.633	32.248	32.9101	33.5721	33.7332	33.524	33.3148	33.573	34.1766	34.7803
		cell 15																15.4177	15.1373	14.8671	15.1945	15.5219	15.8554	16.5488	17.2421	17.9212	17.774	17.6269	17.4984	18.4489	19.3995	20.3238	19.7276	19.1314	18.5377	18.0843	17.6309	17.2109	18.726	20.2411	21.7072	20.3453	18.9833	17.6392	17.324	17.0087	16.7226	18.12	19.5173
		cell 16																15.3419	16.5851	16.7565	15.4779	14.1992	13.4338	13.3629	13.292	13.4563	13.9389	14.4214	14.5929	14.3437	14.0944	13.8758	13.6986	13.5214	13.8683	14.9242	15.9801	16.5272	16.3862	16.2452	16.6901	17.9278	19.1654	19.4019	18.2838	17.1658	17.1744	18.7075	20.2406
		cell 17																11.335	11.9082	12.2826	12.6535	13.0245	12.1669	11.2881	10.4092	10.5366	10.6814	10.8262	11.9621	13.1152	14.2683	13.2714	12.2373	11.2032	12.5163	13.87	15.2237	14.5422	13.8254	13.1086	12.8331	12.5653	12.2975	12.619	12.9506	13.2823	14.1697	15.0668	15.9639
		cell 18																11.8724	10.9835	10.8093	11.2843	11.7593	12.029	12.1124	12.1957	11.3499	9.66007	7.97026	7.8746	9.22706	10.5795	12.1004	13.7744	15.4484	15.983	15.4827	14.9823	14.2253	13.2351	12.2448	11.3349	10.4979	9.66087	9.27157	9.28897	9.30638	9.73131	10.5265	11.3216
		cell 19																15.7989	17.6824	16.7625	15.0473	13.3321	14.1162	15.6093	17.1025	16.3501	14.9606	13.5712	14.527	16.1483	17.7695	18.2139	18.3245	18.435	17.9813	17.3674	16.7536	16.8379	17.1202	17.4024	16.9807	16.3593	15.7379	17.3109	19.5066	21.7022	21.4052	20.401	19.3968
		cell 20																23.486	22.8811	25.2779	27.6747	29.3478	27.8741	26.4004	25.0875	24.4737	23.8599	23.5322	24.4481	25.3641	26.0048	25.4489	24.893	24.3916	24.1267	23.8619	23.6008	23.356	23.1113	22.9684	23.2684	23.5685	24.2462	26.5659	28.8857	30.4935	29.0064	27.5192	26.3827
		cell 21																25.2337	26.5668	27.251	26.0884	24.9257	23.958	23.5453	23.1325	22.7849	22.6226	22.4603	22.7212	24.1864	25.6517	26.4395	25.299	24.1584	23.4984	24.2057	24.9131	25.0109	23.3741	21.7373	20.6386	21.0712	21.5039	21.82	21.8044	21.7888	21.5827	20.8344	20.0861
		cell 22																19.2855	19.763	20.1243	20.4857	19.6244	18.6242	17.6241	18.5958	19.7916	20.9873	20.1547	19.0916	18.0285	18.5136	19.1744	19.8353	18.9916	17.977	16.9624	18.2339	19.7651	21.2964	21.6545	21.8793	22.1041	21.6175	21.0501	20.4827	19.3753	18.2065	17.0377	17.4837
		cell 23																14.7523	16.1258	17.4631	17.0328	16.6025	16.184	16.3458	16.5076	16.6781	17.2779	17.8777	18.4415	17.2412	16.0408	14.8775	15.5295	16.1814	16.8107	16.3289	15.8471	15.3752	15.3901	15.405	15.4066	14.755	14.1033	13.4688	13.6726	13.8765	14.0685	13.6803	13.2922
		cell 24																18.9924	18.9662	18.9581	19.8319	20.7057	21.5374	20.306	19.0745	17.8553	17.2377	16.6202	16.0079	15.6542	15.3006	14.9569	15.1042	15.2515	15.3969	15.449	15.5012	15.5622	16.0566	16.5509	17.0415	17.3449	17.6482	17.9697	19.1772	20.3847	21.5552	20.9131	20.271
		cell 25																20.9082	21.8392	21.3034	20.4673	19.6311	21.7865	24.5547	27.323	28.2262	28.7475	29.2688	29.6124	29.9196	30.2267	29.5735	28.7236	27.8736	26.0472	24.0209	21.9945	23.6275	26.01	28.3925	28.8629	28.9416	29.0203	26.9178	24.3686	21.8194	21.3778	21.3678	21.3579
		cell 26																20.5611	21.5095	21.7269	21.8455	21.9641	21.2013	20.3195	19.4377	19.8662	20.4718	21.0773	21.3225	21.519	21.7155	22.4943	23.3518	24.2094	22.0743	19.5349	16.9956	16.7119	16.7328	16.7537	18.1087	19.6439	21.1792	20.5127	19.5489	18.585	18.5225	18.5816	18.6408
		*The fluorescent values for individual cells were measured by using 3 minutes time interval. To obtain fluorescence profiles the neighbouring timepoint values were connected by a straight line. The individual profiles (in form of polynomial lines) were then aligned by each other to 50% of Whi5 nuclear exit. The individual aligned lines were forming a matrix with the values with one minute time in…
		The amino acid sequences of Sic1 proteins expressing in the strains used in the experiment
		>WT-Sic1-EGFP
		MTPSTPPRSRGTRYLAQPSGNTSSSALMQGQKTPQKPSQNLVPVTPSTTKSFKNAPLLAPPNSNMGMTSPFNGLTSPQRSPFPKSSVKRTLFQFESHDNGTVREEQEPLGRVNRILFPTQQNVDIDAAEEEEEGEVLLPPSRPTSARQLHLSLERDEFDQTHRKKIIKDVPGTPSDKVITFELAKNWNNNSPKNDARSQESEDEEDIIINPVRVGKNPFASDELVTQEIRNERKRAMLRENPDIEDVITYVNKKGEVVEKRRLTDEEKRRFKPKALFQSRDQEHRIPGLINSKGEELFTGVVPILVELDGDVNGHKFSVSGEGEGDATYGKLTLKFICTTGKLPVPWPTLVTTLTYGVQCFSRYPDHMKQHDFFKSAMPEGYVQERTIFFKDDGNYKTR…
		>T2,5SS-Sic1-EGFP
		MSPSSPPRSRGTRYLAQPSGNTSSSALMQGQKTPQKPSQNLVPVTPSTTKSFKNAPLLAPPNSNMGMTSPFNGLTSPQRSPFPKSSVKRTLFQFESHDNGTVREEQEPLGRVNRILFPTQQNVDIDAAEEEEEGEVLLPPSRPTSARQLHLSLERDEFDQTHRKKIIKDVPGTPSDKVITFELAKNWNNNSPKNDARSQESEDEEDIIINPVRVGKNPFASDELVTQEIRNERKRAMLRENPDIEDVITYVNKKGEVVEKRRLTDEEKRRFKPKALFQSRDQEHRIPGLINSKGEELFTGVVPILVELDGDVNGHKFSVSGEGEGDATYGKLTLKFICTTGKLPVPWPTLVTTLTYGVQCFSRYPDHMKQHDFFKSAMPEGYVQERTIFFKDDGNYKTR…
[truncated: 119 more columns]

## Sheet: Fig. 5k
	Figure 5k																	RXL = AXA2,AXA3
		Live cell microscopy Whi5-mCherry and RXL-Sic1-EGFP and T173-2P+2KA-Sic1-GFP profiles during aF pulse experiment
		The individual cell Whi5 and Sic1 fluorescence profiles* presented on plot
		time (min)	-90	-89	-88	-87	-86	-85	-84	-83	-82	-81	-80	-79	-78	-77	-76	-75	-74	-73	-72	-71	-70	-69	-68	-67	-66	-65	-64	-63	-62	-61	-60	-59	-58	-57	-56	-55	-54	-53	-52	-51	-50	-49	-48	-47	-46	-45	-44
		Sic1-WT average level	15.7085	15.7801	15.7854	15.817	15.9441	16.0754	16.2611	16.3084	16.2945	16.1323	16.1067	16.1966	16.2838	16.2128	16.0774	15.9107	15.8142	15.6784	15.7245	15.8565	16.0895	16.2064	16.2738	16.2629	16.2677	16.2615	16.3035	16.3781	16.3817	16.3979	16.3304	16.3808	16.4421	16.6484	16.763	16.7928	16.6206	16.4396	16.2358	16.1635	16.2174	16.3146	16.4546	16.5409	16.7243	16.7496	16.6487
		Sic1-WT STD	0.696658	0.708478	0.711034	0.69894	0.693717	0.703099	0.713692	0.716773	0.708039	0.69034	0.684131	0.685536	0.697364	0.719562	0.735746	0.733065	0.730045	0.738837	0.743042	0.747458	0.758626	0.745745	0.740111	0.741576	0.749346	0.754131	0.753092	0.736785	0.725913	0.737896	0.749571	0.749295	0.745073	0.729355	0.742385	0.761974	0.76795	0.764385	0.756977	0.749373	0.756656	0.779849	0.773584	0.764463	0.757718	0.748421	0.727501
		cell 1	29.3292	30.0037	30.3878	29.9942	29.6007	28.4756	25.3927	22.3099	20.9144	24.0352	27.156	29.2806	28.7389	28.1972	28.1223	29.2968	30.4714	31.5466	32.3563	33.166	33.4802	32.4682	31.4563	30.6711	30.4931	30.315	29.7185	28.0019	26.2853	24.7823	23.8513	22.9203	22.5897	23.8659	25.1422	26.1143	26.2722	26.4301	26.1392	24.6471	23.1549	21.8455	21.0252	20.2049	19.3272	18.296	17.2647
		cell 2	16.672	16.8276	16.1088	14.9729	13.8371	13.8136	14.3209	14.8282	14.7179	14.313	13.9082	14.4118	15.349	16.2862	15.9265	14.948	13.9696	12.8597	11.6871	10.5144	10.4634	10.9475	11.4317	11.7919	12.0931	12.3943	13.6308	15.3137	16.9965	17.1501	16.5739	15.9978	15.1553	14.1857	13.2161	12.4093	11.6802	10.9511	11.6265	12.9721	14.3176	13.9424	12.7461	11.5499	12.0389	13.3321	14.6252
		cell 3	18.0715	16.8407	15.975	15.8853	15.7957	15.4128	14.4066	13.4005	12.9866	13.8311	14.6756	15.2764	15.3595	15.4427	15.67	16.2036	16.7373	16.7708	15.7418	14.7127	14.1194	14.4521	14.7849	14.7549	13.954	13.1532	12.807	13.4268	14.0465	14.619	15.091	15.563	15.9352	16.0955	16.2557	15.9021	14.4564	13.0107	11.9772	11.8196	11.662	12.3107	14.6729	17.0351	18.0962	16.3921	14.6881
		cell 4	18.7166	19.0203	19.2006	18.4687	17.7368	17.3054	19.0989	20.8924	22.3068	20.9142	19.5215	18.2907	18.2577	18.2247	18.0385	16.7179	15.3972	14.443	16.202	17.961	19.6171	20.5117	21.4063	21.8684	19.128	16.3876	14.2019	16.1238	18.0456	19.6731	19.122	18.5709	18.2979	20.0832	21.8685	23.3801	22.8649	22.3497	21.7789	20.7972	19.8155	18.8746	18.2357	17.5967	17.0573	17.2549	17.4526
		cell 5	13.1018	13.5294	12.922	12.2934	11.6648	10.7384	9.80592	8.87346	9.69425	10.5508	11.4074	11.6671	11.9145	12.162	13.6328	15.1285	16.6242	16.479	16.3004	16.1218	14.8055	13.4659	12.1264	12.7771	13.4685	14.1599	14.1807	14.1879	14.1951	15.8257	17.4894	19.1532	17.2338	15.2413	13.2489	13.0262	12.8397	12.6531	14.3321	16.0491	17.7661	16.8125	15.8044	14.7963	15.6109	16.4627	17.3145
		cell 6	15.127	16.9479	17.7333	17.3787	17.0242	17.1013	17.6538	18.2062	17.9902	16.9282	15.8662	16.0144	17.4949	18.9754	19.2677	18.2519	17.2361	16.3421	15.5823	14.8224	15.0599	16.3951	17.7303	18.1163	17.4574	16.7985	16.6247	16.9849	17.3452	17.9146	18.7145	19.5143	19.5333	18.6928	17.8522	18.0124	19.2744	20.5363	21.3056	21.5325	21.7594	21.2819	20.0291	18.7763	18.5562	19.473	20.3899
		cell 7	16.3936	17.287	18.162	17.9668	17.7717	17.5946	18.4664	19.3382	20.186	19.6473	19.1086	18.5605	17.4725	16.3845	15.3219	15.7271	16.1322	16.5322	16.6337	16.7352	16.838	17.0187	17.1994	17.3782	17.4466	17.515	17.5971	18.4703	19.3434	20.1814	18.9861	17.7907	16.6299	17.4668	18.3037	19.1262	19.1147	19.1032	19.0838	18.6081	18.1323	17.6646	17.6567	17.6488	17.6459	17.9301	18.2143
		cell 8	26.1668	26.1151	26.0633	25.8435	25.3247	24.806	24.9889	26.4194	27.8499	29.1895	30.3679	31.5462	32.6221	33.5158	34.4095	34.2351	32.1616	30.0881	29.3099	30.8345	32.3591	33.1454	32.619	32.0926	31.9786	32.5978	33.2169	33.2816	32.3605	31.4395	30.6422	30.0651	29.4879	29.9989	32.4443	34.8897	36.3696	36.1329	35.8963	35.9738	36.6098	37.2458	37.774	38.1108	38.4475	37.9517	35.9758
		cell 9	6.24739	5.6479	5.18124	6.24227	7.30329	8.50979	11.3894	14.2689	16.9605	17.4904	18.0203	18.3965	17.0052	15.6139	14.3765	14.9082	15.44	16.0701	17.8306	19.5911	21.0741	19.3646	17.6551	15.9693	14.5552	13.1411	12.1367	15.8434	19.5502	22.9134	22.327	21.7406	21.1138	20.0226	18.9314	17.9696	18.4959	19.0222	19.4682	18.9907	18.5132	18.141	18.9785	19.8159	20.5684	20.3438	20.1192
		cell 10	10.8205	11.5414	12.2624	13.5142	15.2762	17.0381	17.6571	17.1781	16.699	16.5592	16.7454	16.9317	16.8935	16.6397	16.3859	16.1434	15.912	15.6805	15.018	13.9413	12.8647	12.3351	12.3312	12.3274	13.6194	16.1565	18.6936	21.1515	23.5333	25.9151	25.1086	21.2388	17.3689	16.1223	17.3958	18.6694	18.7558	17.7017	16.6475	16.4526	17.0831	17.7136	18.6596	19.9088	21.158	20.7609	18.7822
		cell 11	15.3156	16.1783	17.0409	16.7914	16.1713	15.5511	16.0137	16.8371	17.6605	17.429	16.8459	16.2628	16.0542	15.9705	15.8868	15.9341	16.025	16.116	16.6825	17.4076	18.1326	17.0927	15.4644	13.8361	13.6182	13.8705	14.1228	14.3541	14.5784	14.8027	14.4096	13.8106	13.2116	13.1617	13.2948	13.428	14.7585	16.4881	18.2177	18.9767	19.4121	19.8476	19.8363	19.6761	19.5159	19.3308	19.1374
		cell 12	18.3496	17.4564	17.0799	16.7035	16.2582	15.6796	15.1009	15.1355	16.3604	17.5853	18.0051	16.8619	15.7188	15.2417	16.0576	16.8735	17.4648	17.62	17.7752	18.0732	18.6485	19.2238	19.2292	18.1283	17.0274	16.313	16.349	16.3849	16.4116	16.42	16.4284	16.854	18.0894	19.3248	20.4952	21.5393	22.5834	22.785	21.3511	19.9173	19.274	20.1653	21.0567	21.3219	20.3718	19.4217	19.1797
		cell 13	17.0929	19.422	20.0218	20.2673	20.5129	18.9582	17.0347	15.1112	16.1854	17.8736	19.5618	19.422	18.9077	18.3935	18.848	19.5009	20.1539	19.148	17.8024	16.4567	15.9436	15.6009	15.2583	15.6326	16.1538	16.675	17.2036	17.7338	18.264	18.7968	19.3301	19.8633	19.1331	18.1441	17.155	16.4939	15.8999	15.3059	14.0191	12.5904	11.1616	11.089	11.2941	11.4993	11.0316	10.4262	9.8208
		cell 14	31.9734	32.9525	33.9073	33.6719	33.4365	33.1943	32.6218	32.0493	31.5051	32.3458	33.1864	34.0252	34.7738	35.5225	36.257	36.2971	36.3371	36.3778	36.4505	36.5232	36.5876	36.2432	35.8987	35.5435	34.6559	33.7684	32.9303	34.5175	36.1046	37.6642	37.8741	38.0839	38.2702	37.3033	36.3363	35.3852	35.2093	35.0334	34.8718	35.4082	35.9445	36.4622	36.0649	35.6676	35.2764	35.185	35.0937
		cell 15	18.9085	21.6623	24.4161	27.0192	28.099	29.1788	29.9526	27.6319	25.3112	23.2365	23.6487	24.0609	24.4669	24.8098	25.1528	25.5742	26.789	28.0037	28.9322	26.9653	24.9983	23.275	24.0145	24.754	25.4077	25.1949	24.9821	24.7151	23.8993	23.0835	22.3983	23.0325	23.6666	24.1879	23.5674	22.9469	22.3075	21.4779	20.6483	19.8953	19.9163	19.9372	19.9099	19.3945	18.8791	18.4106	18.4162
		cell 16	18.0496	18.1222	17.9539	17.7856	17.9387	18.5179	19.0971	19.1312	18.4429	17.7546	17.9465	19.305	20.6636	21.5273	21.735	21.9427	21.1844	19.1455	17.1066	16.8116	18.8282	20.8448	21.2449	19.502	17.7592	16.9506	17.3803	17.8101	18.0066	17.8939	17.7812	17.7229	17.7367	17.7504	18.2768	19.4826	20.6885	20.5905	18.7642	16.9379	16.4241	17.6502	18.8763	19.6523	19.8315	20.0108	20.0366
		cell 17	12.5224	11.9898	11.4469	10.9039	12.5729	14.8298	17.0867	16.3184	14.7459	13.1734	13.4837	14.2945	15.1053	15.104	14.8868	14.6696	14.7363	14.8785	15.0208	14.9419	14.8043	14.6667	13.9472	13.0731	12.1989	12.7909	13.7726	14.7543	13.8322	12.4041	10.9761	10.8406	11.0488	11.2569	11.4621	11.6664	11.8708	11.3935	10.7351	10.0767	9.31172	8.51835	7.72499	7.33813	7.05933	6.78052	7.9503
		cell 18	10.0691	9.46422	8.94281	9.38078	9.81876	10.161	9.40279	8.64455	8.02199	8.95984	9.89769	10.7357	10.4256	10.1155	9.90573	10.8493	11.7928	12.7625	14.0332	15.3039	16.3618	14.9718	13.5817	12.3319	12.6935	13.0552	13.366	13.0926	12.8191	12.5283	12.038	11.5478	11.1459	11.7612	12.3765	12.9268	12.7299	12.5331	12.3986	12.9824	13.5661	14.0027	12.7467	11.4908	10.3754	10.8763	11.3772
		cell 19	11.3864	10.1649	8.9434	8.94877	9.43126	9.91375	9.94068	9.79044	9.6402	9.43742	9.21422	8.99101	8.89055	8.83782	8.78508	8.22738	7.47329	6.7192	7.22488	8.22046	9.21604	9.9857	10.6675	11.3493	11.4393	11.299	11.1588	10.8787	10.5442	10.2098	10.2792	10.5058	10.7323	10.1452	9.24155	8.33794	8.46199	8.9857	9.50941	9.19451	8.55349	7.91247	8.47703	9.51043	10.5438	9.9105	8.629
		cell 20	27.5444	27.1167	27.3732	28.049	28.7247	28.3231	27.2612	26.1994	26.8047	28.432	30.0593	31.3925	32.5457	33.6988	33.2458	31.8084	30.371	29.7448	29.6158	29.4867	28.1077	25.9625	23.8174	24.4022	26.6603	28.9183	29.1095	28.034	26.9584	26.8251	27.2692	27.7134	27.9462	28.0494	28.1526	27.7233	26.9675	26.2117	25.5717	25.0027	24.4338	23.6838	22.823	21.9621	21.8244	22.1298	22.4352
		cell 21	16.8836	16.2443	15.8462	16.2553	16.6643	16.9547	16.8475	16.7404	16.2767	14.6195	12.9624	11.9252	12.9638	14.0023	14.9591	15.6426	16.326	16.8029	16.5885	16.3741	16.5603	18.0874	19.6145	20.5915	19.7266	18.8617	18.1382	17.8883	17.6384	17.0434	15.2931	13.5429	12.8339	15.6106	18.3874	20.2566	19.0873	17.9181	17.0246	17.0543	17.084	16.6777	14.8116	12.9454	12.1343	14.8552	17.5761
		cell 22	16.8142	16.2502	15.7717	15.5793	15.387	15.7061	17.7372	19.7684	21.3505	21.429	21.5075	21.394	20.6374	19.8808	19.2368	18.9694	18.7019	18.5249	18.6507	18.7764	18.9881	19.4876	19.9871	20.1916	19.4083	18.625	18.0347	18.0902	18.1458	18.5469	20.1049	21.663	22.8061	22.5601	22.3141	21.8243	20.5179	19.2115	18.563	20.1169	21.6708	22.7769	22.3836	21.9903	21.7477	22.0095	22.2714
		cell 23	3.6954	3.44532	3.23638	3.02743	3.21611	3.45902	3.70192	3.99394	4.29266	4.59138	4.75903	4.90882	5.0586	4.83975	4.57063	4.30151	3.73548	3.12896	2.52245	3.51412	4.72372	5.93333	5.87412	5.64189	5.40966	5.06117	4.69681	4.33246	3.97643	3.62155	3.26667	3.49429	3.80134	4.10839	3.46813	2.69868	1.92924	2.23297	2.68304	3.13311	3.49703	3.8492	4.20137	3.92708	3.56735	3.20762	3.42004
		cell 24	18.4685	15.2752	12.0818	11.4286	12.4689	13.5092	14.4625	15.3579	16.2533	15.5532	13.7893	12.0254	10.4747	9.06605	7.6574	8.07734	9.71634	11.3553	12.4388	13.1519	13.865	13.9784	13.6919	13.4055	13.7521	14.5208	15.2894	14.4319	12.4902	10.5484	10.3498	11.3132	12.2766	12.1626	11.3304	10.4982	10.7052	11.6049	12.5046	12.3973	11.6187	10.84	10.7962	11.2423	11.6884	11.9865	12.186
		cell 25	13.6536	14.1311	14.6245	15.8933	17.162	18.4345	19.888	21.3415	22.7223	20.543	18.3637	16.2532	17.5158	18.7785	19.9375	16.0195	12.1015	8.30503	10.4617	12.6183	14.6932	12.7627	10.8323	8.92302	8.05284	7.18266	6.35516	7.61909	8.88302	10.1229	10.1848	10.2468	10.322	11.0486	11.7752	12.4787	12.0488	11.619	11.1934	10.9712	10.7489	10.5793	12.9871	15.3948	17.7274	16.3738	15.0203
		cell 26	23.9467	25.8356	24.253	22.6704	21.4404	21.7137	21.9869	22.2966	22.7613	23.2259	23.4248	22.4903	21.5558	20.7569	20.5361	20.3154	20.0977	19.8933	19.6889	19.737	20.8617	21.9863	22.8754	22.7605	22.6456	22.5111	22.2933	22.0754	22.2849	24.3158	26.3466	28.0197	28.1673	28.3149	28.2791	27.4614	26.6436	26.0329	26.3054	26.5779	26.7905	26.7482	26.7059	26.5213	25.7298	24.9384	24.3441
		cell 27	21.9805	24.2146	23.2217	22.1629	21.1041	22.2402	23.4212	24.6021	22.3429	20.0134	17.684	20.5875	23.5977	26.608	25.1778	23.657	22.1362	21.4404	20.7614	20.0825	20.7124	21.369	22.0256	21.2947	20.5355	19.7762	20.0737	20.3927	20.7118	22.2468	23.8066	25.3664	24.8385	24.268	23.6974	23.6231	23.5589	23.4947	23.2561	23.0138	22.7716	23.1017	23.4434	23.7852	23.9184	24.0474	24.1764
		cell 28	19.5855	17.0854	14.5853	14.7308	16.2392	17.7476	18.0916	17.8359	17.5802	17.6773	17.9561	18.2349	18.3931	18.4893	18.5854	18.6801	18.7739	18.8678	18.7961	18.6392	18.4823	17.8993	17.0969	16.2944	16.5853	17.4395	18.2937	18.805	19.1398	19.4745	20.3553	21.5173	22.6794	23.3324	23.7231	24.1138	23.3699	22.0416	20.7132	19.9674	19.5216	19.0758	19.6471	20.7424	21.8376	21.3504	20.0478
		cell 29	12.7019	12.626	12.3737	12.1215	11.0504	9.62842	8.20641	8.03544	8.40064	8.76583	9.37947	10.0996	10.8197	11.2461	11.5466	11.8472	12.0954	12.3212	12.5469	13.3021	14.284	15.266	14.5147	13.0206	11.5265	11.2597	11.519	11.7783	12.2919	12.9145	13.537	13.7951	13.8969	13.9988	13.3101	12.2825	11.255	11.1256	11.3812	11.6367	11.9041	12.1766	12.449	13.2072	14.1736	15.1399	15.5905
		cell 30	8.59823	9.0093	9.84264	10.676	11.9642	13.3327	14.7012	13.8915	12.6974	11.5033	11.7229	12.192	12.6611	12.1448	11.4546	10.7643	11.1755	11.7811	12.3867	12.8169	13.2162	13.6155	13.4648	13.217	12.9692	12.8093	12.6649	12.5205	14.4752	16.8004	19.1256	19.448	19.417	19.3859	18.5249	17.5174	16.5099	16.1822	15.9746	15.7669	16.4761	17.3471	18.218	16.8681	15.1262	13.3844	13.4673
		cell 31	30.5802	29.6621	28.7439	28.0429	28.5725	29.1021	29.5062	29.1998	28.8933	28.6602	28.8428	29.0255	29.1458	28.9129	28.6801	28.6893	30.0707	31.452	32.4171	31.0232	29.6293	28.3753	27.9143	27.4533	26.7834	24.9295	23.0757	21.8436	24.1348	26.4261	27.9864	25.405	22.8237	20.9877	23.376	25.7643	27.7782	27.6708	27.5635	27.677	29.0421	30.4073	31.6813	32.4392	33.1972	33.6586	32.4401
		cell 32	18.3872	20.1054	21.8236	21.5168	20.735	19.9532	20.5852	21.5489	22.5125	20.9644	18.827	16.6897	17.404	18.7872	20.1705	19.6262	18.6298	17.6335	18.7895	20.4504	22.1113	21.7976	21.0207	20.2438	20.8802	21.8482	22.8162	23.0593	23.1324	23.2055	23.0436	22.8266	22.6095	22.2817	21.9279	21.5741	20.2166	18.6238	17.0309	17.8221	19.1724	20.5228	20.5774	20.328	20.0786	19.6794	19.245
		cell 33	14.4488	14.7491	15.3664	15.9837	15.9438	15.0327	14.1217	14.0178	14.984	15.9501	15.9722	14.743	13.5137	12.8167	12.8254	12.834	12.9167	13.0977	13.2787	13.9236	15.1835	16.4434	17.1929	17.2658	17.3387	17.3726	17.3548	17.3369	16.7714	15.4799	14.1884	13.4052	13.2958	13.1864	13.4949	14.3573	15.2197	15.3352	14.4605	13.5857	13.4813	14.3978	15.3144	16.3231	17.4541	18.5851	18.926
		cell 34	16.9105	18.3975	19.8845	19.557	18.9585	18.3599	19.9435	21.8531	23.7627	23.6896	23.3202	22.9509	22.1482	21.2807	20.4133	21.0711	21.9567	22.8424	22.8284	22.6799	22.5314	22.2574	21.9648	21.6721	21.1048	20.4964	19.888	19.5847	19.327	19.0693	18.6105	18.1216	17.6327	17.4201	17.2488	17.0775	17.838	18.7379	19.6377	18.0172	16.0201	14.0231	14.2187	14.742	15.2652	14.5225	13.5906
		cell 35	16.1045	16.5002	17.0246	17.5489	17.1998	16.3656	15.5314	16.3183	18.0051	19.6919	20.8456	21.7033	22.561	22.9594	23.1026	23.2459	22.4762	21.1996	19.923	18.6728	17.4373	16.2018	16.5349	17.739	18.9431	20.2135	21.5207	22.828	23.3775	23.5063	23.635	23.3096	22.7318	22.1541	22.7527	24.0043	25.256	24.4058	22.3888	20.3717	20.9367	22.9353	24.9339	25.1131	24.2822	23.4513	21.997
		cell 36	13.3336	13.781	15.4974	17.2138	18.4386	18.4543	18.4699	18.0996	16.7795	15.4594	14.5439	14.6237	14.7035	14.7646	14.7795	14.7944	15.0317	15.8161	16.6006	17.2027	17.3562	17.5097	17.3712	16.5141	15.657	15.1017	15.2888	15.4758	15.9097	16.9507	17.9918	18.4609	17.5226	16.5844	15.9592	16.1043	16.2494	16.1427	15.4167	14.6907	14.4466	15.3881	16.3296	16.6869	15.6068	14.5267	14.1942
		cell 37	24.5099	25.1417	25.5542	25.5994	25.6447	25.6832	25.7104	25.7377	25.5791	25.1092	24.6394	23.7897	22.3042	20.8187	20.5793	22.4254	24.2715	25.5624	25.9241	26.2859	26.4058	26.1212	25.8365	25.5052	25.0958	24.6864	23.9669	22.7286	21.4902	21.0354	21.8921	22.7488	23.5146	24.1285	24.7424	24.0499	21.1708	18.2916	17.3552	19.6704	21.9857	22.795	21.0836	19.3722	18.5579	19.2449	19.9319
		cell 38	10.8353	10.9912	11.1472	11.5976	12.5784	13.5593	14.2296	14.3408	14.4519	14.6172	14.88	15.1428	15.0421	14.2864	13.5308	12.8106	12.1543	11.4981	11.1144	11.2219	11.3293	11.5011	11.7889	12.0767	12.216	12.0878	11.9596	11.4629	10.3027	9.14245	8.80376	9.94477	11.0858	12.246	13.4407	14.6354	15.2509	14.8231	14.3953	13.7961	12.8883	11.9805	11.5904	12.1331	12.6757	13.2033	13.704
		cell 39	20.767	21.0913	21.3788	21.6664	19.9877	18.0856	16.1835	15.4801	14.9129	14.3457	14.8689	15.5161	16.1632	15.6165	14.9342	14.2519	15.5903	17.1582	18.7262	19.3465	19.8592	20.3719	20.8072	21.2338	21.6603	23.2791	25.0333	26.7875	25.5152	23.8991	22.283	22.3828	22.6775	22.9722	22.105	21.1058	20.1066	19.8617	19.7025	19.5434	20.3345	21.2336	22.1326	20.7011	19.0047	17.3084	18.0288
		cell 40	12.4802	11.7367	11.783	12.1067	12.4305	12.1246	11.5974	11.0703	10.8295	10.6893	10.5491	9.83938	8.92955	8.01972	8.31361	9.03044	9.74727	9.96002	9.99565	10.0313	9.9871	9.91487	9.84264	9.12465	8.17977	7.23488	7.51676	8.22966	8.94256	9.07713	9.0085	8.93987	9.45234	10.169	10.8856	10.8396	10.5257	10.2118	10.481	10.9551	11.4291	10.4547	8.97141	7.48809	7.9279	9.04341	10.1589
		cell 41	31.3275	31.0273	30.3411	29.5759	28.8107	28.6975	28.7178	28.7382	28.5275	28.2695	28.0115	26.778	25.3446	23.9112	23.9417	24.2719	24.6022	23.7158	22.5801	21.4445	21.5824	21.9812	22.3799	23.309	24.3467	25.3845	24.9537	24.2221	23.4906	22.7114	21.9224	21.1334	23.6445	26.8315	30.0186	30.0494	29.4337	28.818	27.3044	25.6068	23.9093	23.2427	22.7873	22.3319	23.6538	25.3398	27.0258
		cell 42	18.0415	17.2177	16.3938	16.4224	16.7975	17.1726	17.6635	18.2015	18.7395	17.3655	15.2142	13.0629	14.6717	17.8088	20.946	20.5877	18.8087	17.0296	16.3001	15.9973	15.6944	16.8528	18.6052	20.3576	19.3736	17.2775	15.1813	15.8219	17.5748	19.3277	19.8102	19.7763	19.7425	18.758	17.3871	16.0162	14.2332	12.2827	10.3322	11.8625	14.8075	17.7526	18.5236	18.4109	18.2982	17.8931	17.3692
		cell 43	11.417	11.8396	12.2622	12.0033	11.5877	11.1721	11.3298	11.6193	11.9088	12.6118	13.4099	14.208	12.6886	10.6362	8.5838	7.75368	7.2047	6.65573	8.31336	10.4785	12.6437	11.603	9.82489	8.04678	7.68034	7.63861	7.59687	7.78256	8.02055	8.25855	9.59485	11.1838	12.7727	12.4057	11.5887	10.7718	9.69114	8.54984	7.40853	7.0998	6.98257	6.86533	9.22112	12.1457	15.0704	14.07	12.1669
		cell 44	14.6971	14.1483	15.018	15.8877	17.0345	19.3626	21.6906	23.0703	20.4067	17.7431	15.6699	16.1135	16.5571	16.7818	16.073	15.3642	15.0445	16.3837	17.7228	19.071	20.4576	21.8442	22.274	18.6249	14.9759	12.1956	13.1188	14.0421	15.0734	16.5652	18.057	19.2516	19.179	19.1064	18.9755	18.5962	18.2169	18.0003	18.4774	18.9545	19.4541	20.0498	20.6455	21.1818	21.4645	21.7473	21.8826
		cell 45	19.2018	19.633	18.9034	18.15	17.3967	19.1696	20.9941	22.8186	21.8639	20.8524	19.841	19.991	20.1647	20.3384	19.0297	17.6908	16.352	17.4549	18.6078	19.7606	19.6562	19.5261	19.396	20.2936	21.2122	22.1308	22.3068	22.4676	22.6284	20.682	18.6926	16.7031	15.8461	15.0121	14.1781	15.6136	17.0954	18.5772	18.1079	17.5986	17.0894	17.1852	17.2934	17.4016	17.4529	17.5032	17.5534
		cell 46	12.0697	11.9548	12.9815	14.242	15.5026	15.1411	14.4474	13.7537	14.037	14.5203	15.0036	15.1116	15.1426	15.1736	15.4644	15.8085	16.1526	15.7464	15.1865	14.6266	15.0329	15.637	16.2412	15.1534	13.7191	12.2848	11.4515	10.7414	10.0313	10.6613	11.5659	12.4704	13.8113	15.2416	16.6718	16.2977	15.5541	14.8105	14.6211	14.5453	14.4695	15.1017	15.879	16.6562	16.2978	15.7068	15.1158
		cell 47	16.8547	16.0717	15.2888	15.2138	15.9732	16.7326	16.8319	16.1532	15.4744	15.1115	15.1209	15.1302	15.6662	16.8228	17.9795	18.1453	17.1434	16.1414	15.5296	15.3775	15.2254	15.5237	16.3526	17.1816	18.0547	18.9801	19.9054	19.8556	18.6565	17.4573	16.8085	16.8082	16.8079	16.5078	15.8544	15.2009	14.7386	14.5015	14.2644	14.58	15.547	16.514	16.237	14.4936	12.7503	12.3179	13.4306
		cell 48	6.58139	7.16355	7.00652	6.78783	6.56913	6.70728	6.8752	7.04311	6.53437	5.96919	5.404	5.54118	5.73695	5.93272	6.55283	7.20835	7.86387	6.66761	5.31688	3.96614	4.48166	5.15286	5.82406	6.22485	6.60308	6.98131	7.6125	8.26479	8.91708	7.60071	6.12011	4.6395	4.54537	4.56689	4.58842	4.35438	4.09901	3.84365	4.90925	6.08505	7.26085	6.64549	5.8807	5.11591	6.19795	7.43405	8.67016
		cell 49	9.55293	9.08191	8.6109	8.96165	9.41918	9.8767	9.63831	9.30949	8.98066	9.11328	9.30587	9.49846	9.06838	8.55739	8.0464	7.33792	6.60379	5.86965	5.65981	5.5181	5.37638	5.67235	6.02518	6.37801	6.68251	6.98073	7.27894	6.89776	6.42828	5.95881	6.22964	6.59666	6.96368	5.44534	3.68201	1.91869	2.85184	4.13538	5.41892	5.14374	4.666	4.18827	3.98978	3.82758	3.66537	3.76584	3.90043
		cell 50	9.654	9.39503	10.0049	10.6148	10.7941	9.68141	8.56874	7.78367	7.98141	8.17914	8.39759	8.67817	8.95875	9.14581	9.05233	8.95886	8.85278	8.70892	8.56506	8.19903	7.16649	6.13395	5.73223	7.22298	8.71373	9.81297	9.73768	9.6624	9.678	9.96624	10.2545	10.3816	10.0255	9.66937	9.45617	9.6718	9.88742	9.72695	8.43818	7.14942	6.48325	7.68486	8.88647	9.7651	9.67479	9.58447	9.66317
		cell 51	13.3317	13.991	14.6504	15.2612	15.5963	15.9315	16.0433	14.8892	13.7351	12.8267	13.311	13.7952	13.961	12.3224	10.6838	9.34186	9.68058	10.0193	10.2199	9.63795	9.05599	8.64228	9.182	9.72171	10.2425	10.6562	11.0698	11.4221	11.4267	11.4313	11.3753	10.9762	10.5772	10.2692	10.4775	10.6858	10.7421	9.93678	9.13149	8.53307	9.1069	9.68073	10.0565	9.31032	8.5641	7.96087	8.16792
		cell 52	8.03117	10.7592	11.5748	11.0613	10.5479	9.78856	8.85837	7.92818	8.22594	9.37701	10.5281	10.1639	8.74666	7.32945	6.58176	6.29933	6.01691	5.85697	5.78215	5.70733	5.75844	5.89706	6.03569	6.14691	6.2391	6.33128	6.11616	5.68749	5.25882	4.7086	4.07391	3.43923	3.542	4.15724	4.77248	5.086	5.18987	5.29373	5.3438	5.35649	5.36917	5.55067	5.84947	6.14828	6.66144	7.32356	7.98568
		cell 53	17.3109	17.1469	16.3478	15.5487	15.9516	17.6057	19.2597	19.1005	17.0539	15.0073	14.5961	15.8871	17.1781	17.1622	15.7863	14.4104	14.0061	14.6132	15.2203	14.4425	12.2235	10.0044	9.43011	10.5678	11.7054	12.4478	12.7788	13.1097	13.1618	12.9235	12.6853	13.3305	14.8952	16.4599	16.8406	15.9888	15.1371	14.4862	14.0444	13.6026	12.9024	11.9335	10.9645	11.3527	13.1534	14.9542	14.9422
		cell 54	14.3452	14.3364	13.5218	12.7072	12.8188	13.6881	14.5575	13.4978	10.8599	8.22198	8.60591	11.4623	14.3186	16.1884	17.2509	18.3134	17.9919	16.5381	15.0844	14.5391	14.7372	14.9354	15.6215	16.707	17.7925	17.6079	16.384	15.1602	14.7785	15.0858	15.393	15.8645	16.4703	17.0761	17.746	18.4684	19.1907	19.138	18.4513	17.7645	17.3125	17.0526	16.7927	16.4083	15.9221	15.436	16.0514
		cell 55	8.91383	9.53166	9.84452	10.1574	9.8321	9.14788	8.46367	8.89448	9.9525	11.0105	11.4651	11.5802	11.6953	11.5191	11.1791	10.839	11.1146	11.7365	12.3583	13.3063	14.4377	15.5691	14.6647	12.6151	10.5655	10.471	11.4763	12.4816	11.9794	10.6292	9.27905	9.53838	10.7031	11.8677	11.9529	11.4308	10.9087	10.4337	9.98525	9.53675	9.29633	9.17295	9.04957	9.29438	9.74629	10.1982	9.77099
		cell 56	5.38701	6.2765	7.166	7.16326	5.92839	4.69352	4.22783	4.82436	5.42089	5.91277	6.26012	6.60747	6.78747	6.73636	6.68525	6.66526	6.68824	6.71122	6.38742	5.58473	4.78203	4.94905	6.4552	7.96135	8.74403	8.52763	8.31123	8.15757	8.09056	8.02355	8.25592	8.90171	9.5475	9.49513	8.47865	7.46216	7.43671	8.77985	10.123	10.5843	9.82781	9.07134	9.20661	10.5733	11.9401	12.4872	11.9026
		cell 57	18.3614	18.5913	17.8581	17.1052	16.3523	15.4125	14.4688	13.5252	13.1581	12.8029	12.4476	13.1177	13.8087	14.4997	14.4956	14.4773	14.459	14.6834	14.9127	15.142	15.1579	15.1694	15.1809	15.4232	15.6701	15.9171	16.3855	16.8584	17.3313	17.445	17.5514	17.6578	17.5497	17.4372	17.3247	16.7594	16.1848	15.6102	15.5227	15.4451	15.3676	14.5488	13.7149	12.8809	13.5858	14.322	15.0582
		cell 58	20.2344	20.8298	21.4251	20.907	19.6466	18.3861	17.7193	17.4482	17.177	16.9633	16.7877	16.6122	16.0502	15.2306	14.4111	14.353	14.8027	15.2524	16.0629	17.1139	18.165	17.0434	14.4734	11.9034	10.9039	10.9513	10.9987	11.3117	11.8016	12.2914	12.2742	11.9188	11.5634	11.5254	11.699	11.8727	11.6844	11.2548	10.8252	12.4192	15.3624	18.3055	19.5562	19.6785	19.8008	20.0259	20.3195
		cell 59	14.6368	13.6333	12.3346	11.036	11.3134	12.1302	12.9471	12.6413	11.9513	11.2613	11.8483	12.8724	13.8965	13.6894	13.0609	12.4324	12.2734	12.2752	12.2769	11.6822	10.8833	10.0845	10.1033	10.4021	10.7008	12.1463	13.9843	15.8223	14.9916	13.2475	11.5033	11.2622	11.5355	11.8089	12.1734	12.5692	12.965	13.3644	13.765	14.1656	14.1813	14.0651	13.9489	14.2463	14.6853	15.1243	13.0267
		cell 60	21.8339	21.0686	20.3032	19.8056	20.8255	21.8454	22.7403	22.9275	23.1147	22.9086	20.474	18.0394	15.9123	15.5278	15.1432	15.1347	17.2571	19.3794	21.3047	22.1134	22.9221	23.8406	25.3812	26.9217	27.9061	25.7394	23.5726	21.8562	22.6912	23.5262	24.3541	25.1417	25.9293	26.1985	23.5303	20.8621	18.8491	20.5491	22.2491	23.6691	23.5025	23.336	23.1893	23.1553	23.1214	22.8857	21.5074
		cell 61	8.52571	7.78638	7.51295	7.86986	8.22676	8.65436	9.17761	9.70086	10.0124	10.0375	10.0625	10.4323	11.2684	12.1045	11.8272	10.0433	8.25936	7.83836	9.26129	10.6842	11.2533	10.6672	10.0811	9.79123	9.90215	10.0131	9.56856	8.3726	7.17665	6.54289	6.66976	6.79662	7.22421	8.05864	8.89308	9.24797	8.95405	8.66014	8.39813	8.1793	7.96047	7.82022	7.78629	7.75236	7.72182	7.69586	7.66991
		cell 62	4.92586	4.68321	4.5849	5.19135	5.7978	6.44498	7.29095	8.13693	8.92729	9.4461	9.96491	10.0747	8.18743	6.30017	5.0513	6.9193	8.78729	10.0957	8.67184	7.248	5.96249	5.35227	4.74206	4.28133	4.55041	4.8195	5.40612	7.54305	9.67999	11.115	9.12265	7.13034	5.7394	7.28452	8.82965	9.92802	8.84517	7.76232	7.05325	8.16907	9.28489	10.1358	9.69334	9.25088	8.67958	7.47927	6.27895
		cell 63	10.082	9.80623	10.7813	11.7563	12.5001	12.9373	13.3745	14.1009	15.2108	16.3206	16.8048	16.4596	16.1145	16.1069	16.547	16.987	17.0151	16.4972	15.9794	15.823	16.1459	16.4688	16.2364	15.2679	14.2994	14.0227	14.663	15.3033	15.6309	15.544	15.4571	15.1915	14.6892	14.1868	13.7337	13.3459	12.9581	12.7658	12.8326	12.8995	12.79	12.4468	12.1037	12.353	13.3877	14.4224	14.6362
		cell 64	15.8065	15.269	14.7316	14.8074	14.9294	15.0513	16.2383	17.5054	18.7726	17.5342	16.1073	14.6804	13.9305	13.2316	12.5326	13.2232	14.0183	14.8134	14.6679	14.4515	14.2351	14.055	13.8775	13.7001	14.3776	15.1195	15.8613	15.5836	15.2291	14.8746	15.1779	15.5307	15.8835	15.066	14.1604	13.2548	13.3957	13.6155	13.8352	14.2297	14.6375	15.0452	14.8754	14.6621	14.4488	14.0891	13.7184
		cell 65	15.1333	15.4264	15.7196	14.9347	14.1048	13.275	12.5433	11.8158	11.0882	12.4935	13.9877	15.4819	15.2824	15.0123	14.7421	14.358	13.969	13.5801	13.7602	13.964	14.1677	14.2049	14.2352	14.2655	14.3052	14.3454	14.3855	14.1233	13.8484	13.5736	12.8183	12.0429	11.2675	13.8146	16.5001	19.1857	17.811	16.2673	14.7235	13.5589	12.4102	11.2614	12.0879	12.9968	13.9056	14.5234	15.1291
		cell 66	9.86945	11.4184	12.9674	13.121	12.732	12.343	12.7435	13.4509	14.1584	14.3315	14.2969	14.2623	14.8296	15.6311	16.4326	15.9985	15.0839	14.1693	13.9028	13.8884	13.874	14.7039	15.8621	17.0202	17.3433	17.3417	17.34	17.2907	17.2228	17.1549	15.8965	14.1751	12.4537	13.041	14.526	16.0111	16.9819	17.7527	18.5235	17.5076	15.7968	14.086	14.9664	16.8545	18.7426	19.4604	19.7231
		cell 67	19.9053	19.8608	19.8162	20.5379	21.6542	22.7706	22.965	22.6844	22.4038	21.3576	19.9169	18.4762	18.8437	20.1427	21.4417	22.1018	22.4327	22.7636	24.0252	25.7663	27.5073	27.2071	25.8554	24.5037	24.6039	25.4522	26.3005	25.7143	24.389	23.0638	22.7499	22.9571	23.1643	23.7809	24.6084	25.4359	25.3151	24.7057	24.0964	25.035	26.7711	28.5072	28.7347	28.1851	27.6354	25.6612	22.9532
		cell 68	19.0178	18.5947	18.167	17.512	16.8571	16.2117	16.0372	15.8626	15.6919	15.7056	15.7193	15.7388	16.0422	16.3456	16.6064	14.7773	12.9482	11.1057	8.60543	6.10519	3.71035	6.48007	9.24979	11.9998	13.7838	15.5679	17.2859	15.7692	14.2525	12.7086	9.83255	6.95653	4.20514	7.56054	10.9159	14.1992	13.9484	13.6975	13.3831	9.957	6.5309	3.23943	6.54566	9.85189	13.0791	12.4327	11.7863
		cell 69	10.6219	10.3389	10.0105	9.46101	8.9115	8.43125	8.28915	8.14704	8.25438	9.57958	10.9048	11.8181	10.7204	9.62271	8.50685	7.30228	6.09771	5.36547	6.93935	8.51323	9.75061	9.34509	8.93957	8.7318	9.4895	10.2472	10.7745	10.1766	9.57876	9.46951	11.7458	14.0221	15.807	15.1923	14.5777	13.8069	12.2738	10.7407	9.74658	11.3836	13.0206	14.2682	13.6149	12.9615	12.2629	11.3429	10.4229
		cell 70	8.64374	7.97526	8.35954	8.74381	8.75551	8.04396	7.33242	6.96289	7.25727	7.55166	7.96017	8.59021	9.22026	9.36185	8.55527	7.7487	7.41067	7.98217	8.55366	9.27717	10.2957	11.3143	11.9114	11.6904	11.4694	11.0512	10.25	9.44887	9.12248	9.71773	10.313	11.2892	13.005	14.7209	15.5292	14.5759	13.6226	12.9188	12.6993	12.4799	12.5815	13.3062	14.031	14.4887	14.4281	14.3675	14.2087
		cell 71	18.8971	18.5671	18.1588	17.7505	17.5157	17.2979	17.0802	16.661	16.2219	15.7828	15.7464	15.7498	15.7532	16.1182	16.519	16.9197	16.183	15.3338	14.4846	14.0972	13.7555	13.4138	15.4146	17.6471	19.8796	18.6474	17.0725	15.4976	15.1003	14.8194	14.5385	16.1415	17.9308	19.7202	19.3256	18.715	18.1044	19.6066	21.3177	23.0289	21.4533	19.5527	17.6522	17.4921	17.5041	17.5161	18.8542
		cell 72	16.9612	13.7085	13.9098	17.1743	20.4387	22.2049	22.6425	23.0801	22.3057	20.4564	18.6071	16.9298	15.4052	13.8805	14.2442	16.2823	18.3204	19.8366	20.89	21.9434	21.9514	21.0323	20.1133	20.2556	21.3393	22.423	22.2485	20.9584	19.6682	19.0701	19.0859	19.1016	18.4336	17.1593	15.8851	16.9797	20.1749	23.3701	24.7378	24.4848	24.2318	23.0197	20.9568	18.894	18.2591	18.8903	19.5216
		cell 73	6.17655	6.10946	6.04236	5.60381	5.1373	4.67079	4.54615	4.44725	4.34834	5.56771	6.8863	8.2049	8.32935	8.36393	8.3985	8.24971	8.08713	7.92454	7.28298	6.60536	5.92774	7.06346	8.33567	9.60788	9.21514	8.69709	8.17904	8.6931	9.28485	9.8766	11.1274	12.4277	13.7281	12.1531	10.3616	8.57015	8.66719	8.90638	9.14556	11.2492	13.4931	15.737	14.2309	12.4426	10.6543	11.4265	12.3914
		cell 74	10.446	10.9498	11.5228	12.144	12.7652	13.1145	13.2749	13.4352	13.0419	12.2638	11.4856	11.4618	11.9621	12.4624	12.9001	13.2943	13.6885	13.5067	12.9246	12.3425	11.6773	10.9545	10.2316	10.1258	10.4487	10.7717	10.4879	9.78245	9.07702	9.14893	9.76103	10.3731	10.4926	10.2698	10.047	10.2857	10.845	11.4044	11.4073	11.0235	10.6397	10.9653	11.7838	12.6023	12.709	12.3211	11.9332
		cell 75	13.0713	12.507	11.9427	11.4161	11.2705	11.1249	11.0221	11.3514	11.6807	12.1058	13.5001	14.8943	16.0058	14.2591	12.5125	10.869	10.2693	9.66965	9.27597	10.9651	12.6542	14.1958	14.246	14.2962	14.186	12.4541	10.7221	9.071	8.23777	7.40453	6.84763	9.08476	11.3219	13.2506	12.0614	10.8721	9.78357	9.71385	9.64413	9.63926	10.2901	10.941	11.7275	13.8859	16.0443	17.8988	16.6796
		cell 76	10.2785	9.86097	10.1271	10.3932	10.5822	10.5396	10.4969	10.5115	10.6977	10.884	10.8991	10.4012	9.90324	9.65502	10.1559	10.6569	10.9835	10.7873	10.5912	10.7435	11.9415	13.1394	14.0807	14.2517	14.4228	14.5715	14.6533	14.7351	14.7429	14.5289	14.3149	14.3421	15.0929	15.8437	16.3279	16.0125	15.6971	15.2863	14.5892	13.8921	13.2576	12.8105	12.3635	12.1519	12.6465	13.1411	13.4701
		cell 77	18.9045	21.4809	23.5229	24.0441	24.5652	24.9676	25.0318	25.096	24.6604	22.8024	20.9444	19.8761	21.0551	22.2341	23.1111	23.1288	23.1466	22.7031	20.9473	19.1914	18.4977	20.8274	23.157	25.5018	27.8898	30.2778	31.5852	29.8171	28.0491	26.9849	27.9239	28.863	29.5411	29.4768	29.4125	29.0633	27.9034	26.7435	25.5969	24.4881	23.3793	22.9548	24.4778	26.0008	27.2375	27.6593	28.0811
		cell 78	22.9005	22.0007	20.5946	19.1884	19.364	20.2174	21.0708	21.0663	20.694	20.3218	20.8182	21.687	22.5557	21.7392	20.2004	18.6616	18.136	18.0446	17.9531	18.6394	19.659	20.6786	20.846	20.6482	20.4503	20.9625	21.7789	22.5953	21.8128	20.3451	18.8775	18.7925	19.3002	19.8078	20.1736	20.4785	20.7834	20.4178	19.7647	19.1116	19.8239	21.1213	22.4186	23.1332	23.5979	24.0627	24.0726
		cell 79	22.477	22.0264	21.5758	21.8182	23.2925	24.7669	25.8099	26.0861	26.3624	27.098	28.6503	30.2026	30.4002	28.1895	25.9788	23.7412	21.4557	19.1703	18.3834	20.2605	22.1376	24.2864	26.9181	29.5499	31.0813	30.6568	30.2322	29.4352	27.9761	26.517	25.5374	25.4102	25.283	25.215	25.2524	25.2897	26.0336	28.0333	30.0331	31.3073	31.2916	31.276	31.3244	31.4868	31.6492	31.5495	30.9842
		Sic1-AXA23 average level	12.3052	12.0554	11.9026	11.8434	11.9573	12.2796	12.5575	12.7592	12.7871	12.6326	12.4691	12.2392	12.2778	12.3538	12.4503	12.4177	12.3823	12.4384	12.4114	12.3113	12.0307	11.8122	11.6819	11.9013	12.1584	12.3293	12.2589	12.2104	12.0885	11.8541	11.5068	11.4299	11.4882	11.6229	11.5614	11.5809	11.6547	11.7178	11.7839	11.7764	11.8294	11.841	12.028	12.3417	12.6437	12.7268	12.471
		Sic1-AXA23 STD	0.743746	0.724667	0.667539	0.665845	0.710623	0.704415	0.707789	0.686984	0.670447	0.648916	0.626783	0.59915	0.578329	0.589596	0.588039	0.625486	0.667753	0.670886	0.643233	0.653088	0.664953	0.717748	0.73038	0.696764	0.674639	0.670592	0.631284	0.61702	0.611108	0.626525	0.651455	0.72127	0.730191	0.771277	0.77637	0.735749	0.728875	0.710101	0.688957	0.651916	0.655488	0.627656	0.628957	0.68724	0.734218	0.7404	0.692114
		cell 1	19.6824	18.5341	15.9537	13.3733	12.4133	12.3648	12.3163	13.8	16.1457	18.4913	18.7141	17.7429	16.7717	16.1843	15.8127	15.4412	16.4381	18.2047	19.9714	20.7178	20.8905	21.0631	20.0541	18.3805	16.7069	16.5023	17.1241	17.7458	17.2826	16.2093	15.136	15.3845	16.3767	17.3688	17.6119	17.4338	17.2556	16.7917	16.167	15.5423	14.9536	14.385	13.8164	14.6263	16.2116	17.797	18.2274
		cell 2	7.14736	6.0419	6.63074	7.21957	7.7805	7.54861	7.31671	7.09195	7.06988	7.04781	6.99706	6.13159	5.26612	4.48136	5.98971	7.49806	8.9061	7.46395	6.0218	4.61964	4.35386	4.08807	3.84426	4.22479	4.60531	4.96833	4.8342	4.70008	4.56998	4.55424	4.5385	4.5618	5.69396	6.82613	7.92042	7.93853	7.95663	8.00354	8.86886	9.73418	10.5217	9.09848	7.67526	6.336	7.38186	8.42772	9.42341
		cell 3	11.0672	11.4171	11.7671	11.6656	10.9406	10.2156	10.1267	10.9162	11.7056	12.3523	12.802	13.2516	13.9234	14.902	15.8806	15.8034	14.2682	12.733	12.3919	13.6998	15.0077	15.4913	14.8366	14.182	13.9732	14.3803	14.7874	15.0815	15.2196	15.3578	15.264	14.8499	14.4358	14.1325	13.9823	13.832	13.5416	13.0575	12.5735	12.0565	11.4941	10.9317	11.1183	12.3392	13.5601	14.247	14.1965
		cell 4	15.7283	15.4446	14.8067	14.1687	13.5224	12.786	12.0496	11.2913	10.2966	9.3019	8.31395	7.39845	6.48295	5.68159	6.10888	6.53616	7.12949	9.51018	11.8909	14.1264	14.799	15.4716	16.0527	15.6497	15.2466	14.8451	14.4601	14.075	13.7526	14.1045	14.4563	14.6898	13.6485	12.6072	11.5899	10.8301	10.0703	9.40631	9.77379	10.1413	10.5477	11.3735	12.1993	13.0313	13.9295	14.8276	15.5649
		cell 5	18.3161	18.1233	14.9825	11.8418	9.93752	11.9921	14.0467	15.4664	14.8532	14.24	13.7101	13.447	13.1838	13.2672	14.4598	15.6524	15.8795	13.0154	10.1513	8.18874	9.11286	10.037	11.5766	15.0867	18.5969	20.7156	18.3794	16.0432	14.5991	16.0113	17.4234	18.4375	18.1775	17.9174	17.3046	15.5622	13.8199	12.687	13.5056	14.3242	15.1873	16.1933	17.1993	17.9029	17.6383	17.3737	17.1499
		cell 6	7.80019	6.94362	6.56377	6.24284	5.9219	6.67951	7.57042	8.46132	8.00688	7.38615	6.76543	7.2259	7.82	8.4141	7.94242	7.33902	6.73562	7.106	7.59673	8.08746	8.11496	8.0852	8.05545	7.64102	7.17905	6.71708	8.30963	10.1561	12.0026	10.6618	8.92713	7.19244	6.91403	6.81562	6.7172	8.61999	10.7701	12.9203	12.0399	10.785	9.53003	9.46561	9.54832	9.63104	10.1027	10.6224	11.1421
		cell 7	11.0086	12.0559	12.8388	13.2641	13.6894	13.8254	13.5698	13.3143	13.2431	13.4213	13.5995	13.7545	13.8779	14.0014	13.8982	13.4881	13.0781	12.8205	12.7691	12.7178	12.2251	11.1354	10.0456	9.96367	11.2452	12.5267	13.1747	12.9655	12.7563	12.6484	12.6777	12.7069	12.222	11.0414	9.86085	9.47227	10.1552	10.8382	11.8911	13.4448	14.9984	15.6193	14.9782	14.3371	13.8059	13.4233	13.0407
		cell 8	12.5912	13.5561	14.2998	14.8427	15.3856	15.2082	14.3765	13.5448	12.2938	10.6619	9.03	8.46016	8.85512	9.25008	9.99608	11.0609	12.1258	11.9712	10.7089	9.44654	8.35574	7.42077	6.4858	6.03674	6.02907	6.0214	5.6402	4.91969	4.19918	4.08657	4.52617	4.96576	5.58791	6.37588	7.16385	7.61999	7.77469	7.92939	8.19307	8.55574	8.91842	8.356	6.95324	5.55047	5.08511	5.47128	5.85745
		cell 9	10.6649	9.25111	11.5081	13.84	16.1718	15.5893	14.9473	14.3053	15.0528	15.8287	16.6046	15.8246	15.0128	14.201	14.8235	15.4753	16.1271	16.1184	16.0962	16.074	14.5891	13.0744	11.5597	11.1167	10.6955	10.2744	10.6831	11.1088	11.5345	12.0565	12.5804	13.1043	12.7599	12.3978	12.0357	12.148	12.27	12.392	12.3294	12.263	12.1966	11.7584	11.3126	10.8668	11.7542	12.6688	13.5834
		cell 10	20.3876	19.6661	18.9446	18.2231	18.0819	17.9406	17.7993	17.4195	17.0397	16.6599	15.8221	14.9842	14.1464	15.8354	17.5244	19.2134	19.8914	20.5693	21.2473	20.441	19.6347	18.8285	17.5664	16.3044	15.0424	15.4903	15.9382	16.3862	16.8024	17.2186	17.6348	18.0836	18.5324	18.9813	19.423	19.8648	20.3066	19.4732	18.6399	17.8066	16.8912	15.9758	15.0604	16.1036	17.1467	18.1898	17.286
		cell 11	10.3999	9.75541	10.351	11.114	11.8771	12.1121	12.2758	12.4395	12.8613	13.318	13.7747	14.0479	14.2963	14.5447	13.7653	12.8471	11.9289	12.2793	12.801	13.3228	12.7924	12.1199	11.4475	11.9961	12.7096	13.4232	13.4838	13.4562	13.4286	12.8758	12.2521	11.6284	11.6796	11.822	11.9644	12.1639	12.3711	12.5783	12.5092	12.4027	12.2963	13.1573	14.1489	15.1406	14.3395	13.2962	12.2529
		cell 12	9.95773	9.05149	7.67684	6.30219	6.05949	6.44524	6.831	7.06441	7.21322	7.36203	8.56886	10.3631	12.1574	12.0328	10.8429	9.65302	9.69356	10.4172	11.1409	10.4599	8.99907	7.5382	7.42542	8.0611	8.69679	8.60879	8.11901	7.62923	8.24084	9.46396	10.6871	11.1514	11.1945	11.2375	11.1505	10.9913	10.8321	11.0154	11.3889	11.7624	11.8314	11.7313	11.6312	12.5787	14.1078	15.6369	15.5456
		cell 13	11.7046	11.6161	11.4787	11.3313	11.1839	10.8407	10.4573	10.0739	10.1373	10.2923	10.4473	11.5329	12.8091	14.0853	12.9288	11.2741	9.61931	9.60505	9.92679	10.2485	10.2682	10.226	10.1838	10.7113	11.3554	11.9996	12.3878	12.7235	13.0593	12.4069	11.5522	10.6975	9.43113	8.08043	6.72974	8.04522	9.90679	11.7684	12.9289	13.9459	14.9629	15.1261	15.1144	15.1027	13.7969	12.2261	10.6554
		cell 14	9.07232	8.55975	7.74247	6.9252	6.20705	5.51525	4.82344	5.12142	5.68249	6.24357	6.66734	7.05461	7.44188	7.2426	6.88739	6.53218	7.18516	8.10613	9.02711	9.01955	8.76518	8.5108	7.95274	7.31394	6.67514	6.90239	7.35985	7.81731	7.7613	7.5688	7.3763	8.10328	9.07467	10.0461	9.40081	8.3258	7.25079	7.42654	7.93476	8.44299	9.15254	9.91562	10.6787	10.6453	10.4001	10.155	9.71055
		cell 15	15.2031	13.5436	12.371	13.5756	14.7801	15.7105	15.3028	14.8951	14.6487	15.1895	15.7303	16.0723	15.4441	14.8158	14.2862	14.2383	14.1903	14.1911	14.4298	14.6685	14.8908	15.0328	15.1748	15.104	13.9942	12.8844	11.9154	11.6337	11.352	11.1998	11.6798	12.1599	12.6888	13.4563	14.2238	14.8208	14.5854	14.35	14.1362	14.0279	13.9195	14.0119	15.0844	16.157	17.0323	16.945	16.8577
		cell 16	11.2625	10.8834	10.5823	10.2812	10.1709	10.5513	10.9317	11.2908	11.5949	11.8991	12.173	12.3693	12.5656	12.7626	12.9617	13.1607	12.9127	11.5154	10.118	9.36945	10.2891	11.2087	11.6744	10.973	10.2717	9.61376	9.06764	8.52152	7.60543	5.73795	3.87048	3.00425	4.71266	6.42106	7.69047	7.83102	7.97157	8.11443	8.26321	8.412	8.21183	7.11435	6.01688	5.37067	5.88488	6.39908	6.86026
		cell 17	9.91098	9.30449	9.41121	10.3031	11.1949	11.9469	12.5448	13.1427	13.2079	12.6868	12.1657	12.047	12.3714	12.6958	12.2303	10.8953	9.56023	8.37212	7.34578	6.31943	6.02497	6.53622	7.04746	7.69982	8.50754	9.31525	10.4478	11.9381	13.4283	13.7517	12.7906	11.8296	10.86	9.88105	8.90211	7.57559	5.86641	4.15724	4.31842	6.53854	8.75866	9.9299	9.94649	9.96308	9.58286	8.7658	7.94874
		cell 18	14.0997	12.8348	10.6787	8.5225	7.703	7.85142	7.99984	9.08834	10.8576	12.6268	12.825	11.8856	10.9462	10.8534	11.3738	11.8941	12.2051	12.3644	12.5238	11.8911	10.685	9.47888	9.28232	9.81683	10.3513	10.5333	10.46	10.3867	10.4566	10.6302	10.8038	10.477	9.78769	9.09841	8.76846	8.6987	8.62894	8.6172	8.64749	8.67777	9.12275	9.86804	10.6133	11.2041	11.6829	12.1618	12.5137
		cell 19	9.97765	11.3026	12.6276	13.87	13.8199	13.7697	13.6598	12.6143	11.5687	10.6597	11.8898	13.1199	14.3138	14.9407	15.5676	16.1476	15.993	15.8384	15.6696	15.2785	14.8874	14.518	14.4886	14.4593	14.4258	14.3284	14.2309	14.0899	13.2657	12.4416	11.6664	11.6582	11.6501	11.6461	11.7075	11.7689	11.8025	11.401	10.9994	10.671	11.4881	12.3052	13.1138	13.7892	14.4645	14.8917	11.4309
		cell 20	18.2956	17.2153	16.135	15.2176	16.8512	18.4849	19.9238	18.3126	16.7015	15.2084	15.5652	15.9219	16.1822	14.9302	13.6782	12.5713	13.7375	14.9038	15.9508	15.1316	14.3123	13.622	14.9515	16.2811	17.4395	15.9179	14.3963	12.9119	12.0096	11.1074	10.3184	11.3038	12.2892	13.2309	13.4891	13.7472	13.8925	12.2687	10.645	9.18723	10.3305	11.4738	12.644	14.2366	15.8291	17.1886	14.8976
		cell 21	14.0285	13.1406	13.0679	13.1622	13.2565	13.0176	12.7105	12.4034	13.4665	14.8102	16.1539	15.2109	13.7995	12.3881	11.0021	9.62132	8.24052	8.65455	9.4362	10.2179	10.9371	11.6435	12.3499	12.1019	11.6585	11.2151	11.2203	11.3174	11.4144	11.3224	11.1917	11.0609	10.3019	9.41413	8.5264	9.458	10.7622	12.0665	10.9713	9.3846	7.79794	8.87835	10.505	12.1317	11.7901	11.0452	10.3004
		cell 22	6.13273	7.72464	9.31655	10.57	11.6491	12.7282	12.4509	11.4749	10.4988	10.1774	10.1933	10.2091	11.0228	12.2476	13.4724	13.9471	14.0354	14.1238	14.0583	13.9136	13.7688	13.4354	13.0048	12.5741	12.7758	13.3033	13.8308	13.2095	11.9964	10.7833	9.89886	9.18367	8.46848	8.27157	8.34167	8.41176	8.55391	8.73319	8.91246	8.79886	8.53438	8.26991	8.86196	9.89525	10.9285	11.7179	12.3815
		cell 23	9.25633	8.94982	8.0058	7.06177	6.60332	8.25597	9.90861	11.3502	11.8745	12.3987	12.6839	11.9299	11.1758	10.3687	9.33145	8.29416	7.65285	8.73314	9.81342	10.7653	11.1586	11.552	11.9209	12.1836	12.4462	12.576	12.1282	11.6804	10.9755	9.15284	7.33013	6.19921	8.0759	9.95259	11.2602	10.0938	8.92744	8.21052	9.44769	10.6849	11.6684	11.5495	11.4306	11.2586	10.8555	10.4524	10.2961
		cell 24	10.1424	9.37916	8.42449	7.37847	6.33246	7.60233	9.97711	12.3519	12.5431	11.6925	10.8419	10.6643	10.8076	10.951	11.0463	11.1186	11.1908	10.9017	10.4402	9.97865	8.75253	7.16163	5.57073	6.75165	9.25501	11.7584	12.1583	11.5546	10.9509	10.0289	8.95503	7.88116	7.88115	8.39349	8.90583	8.98943	8.86846	8.74749	7.7135	6.24391	4.77431	5.65726	7.66263	9.668	10.3652	10.4382	10.5112
		cell 25	7.88454	8.52621	8.69569	8.86517	9.07214	9.43894	9.80573	10.1853	10.6195	11.0537	11.2246	10.2732	9.32175	8.80661	10.1515	11.4964	12.5666	12.4657	12.3649	11.8837	9.78148	7.67923	6.31389	8.0901	9.86631	11.0614	9.77913	8.49684	7.68112	8.85438	10.0276	10.8343	10.078	9.32169	8.83657	9.50752	10.1785	10.5097	9.39234	8.27501	7.52161	8.31969	9.11776	9.64432	9.01335	8.38237	7.64506
		cell 26	9.91137	8.62608	8.32635	8.61544	8.90453	9.36146	9.91866	10.4759	10.8771	11.1853	11.4934	11.4962	11.3167	11.1372	9.9341	8.11947	6.30484	7.06664	9.3677	11.6688	12.2347	11.7641	11.2934	11.4601	12.0076	12.5551	12.7191	12.654	12.5889	11.9211	10.8933	9.86546	9.26803	8.92774	8.58744	9.56272	11.324	13.0852	12.4682	10.4303	8.39233	7.31073	6.80049	6.29026	6.79188	7.89803	9.00417
		cell 27	19.5855	19.9056	20.2257	20.1423	20.0421	19.9418	20.2121	20.4977	20.7834	17.6843	14.4442	11.2041	13.3465	15.7131	18.0798	19.6923	21.2734	22.8545	19.9702	16.8999	13.8296	14.9209	16.1856	17.4503	16.5372	15.5334	14.5296	15.6182	16.7941	17.9699	17.1142	16.1739	15.2336	14.8062	14.4002	13.9942	15.655	17.402	19.149	17.3276	15.3575	13.3873	16.3312	19.4798	22.6284	20.9192	19.0076
		cell 28	12.6078	11.9614	11.8023	12.3444	12.8865	13.5235	14.2972	15.0709	14.7856	12.9763	11.1671	10.3342	10.9064	11.4785	12.3444	13.633	14.9216	15.2356	14.1472	13.0588	12.2287	11.7703	11.3119	10.5983	9.51733	8.43636	8.21044	9.21495	10.2195	10.462	9.608	8.75402	8.66647	9.68185	10.6972	10.9729	10.1843	9.39561	9.12841	9.6116	10.0948	10.4319	10.5589	10.6859	10.609	10.2389	9.86871
		cell 29	9.06492	10.1038	11.3362	12.5686	13.3683	14.053	14.7377	13.99	12.8614	11.7329	11.4236	11.3321	11.2406	11.5671	12.0048	12.4425	11.8615	11.0098	10.158	9.37726	8.61538	7.8535	9.35404	11.456	13.5579	14.2052	14.4658	14.7264	14.1298	13.3053	12.4808	13.8259	15.7478	17.6697	16.5205	14.555	12.5895	13.2256	14.5533	15.8809	15.573	14.8303	14.0875	12.9131	11.6239	10.3348	11.5503
		cell 30	16.7258	16.8626	16.5987	16.1939	15.7891	16.7097	18.096	19.4822	18.5145	16.7197	14.9249	14.8033	15.2697	15.736	15.2285	14.3787	13.5289	13.5229	13.8132	14.1036	13.9193	13.5681	13.217	13.4102	13.7946	14.1791	14.0813	13.814	13.5468	14.076	14.885	15.6941	15.9574	16.0291	16.1007	15.3321	14.2682	13.2043	13.9898	15.4249	16.8601	16.0884	14.5414	12.9943	13.4913	14.7064	15.9215
		cell 31	5.55564	6.27351	7.89253	9.51156	10.2463	9.80888	9.37145	9.17701	9.30465	9.4323	9.49051	9.4567	9.42289	9.43045	9.49285	9.55526	9.73514	10.0707	10.4063	10.7745	11.186	11.5974	11.8091	11.7562	11.7032	11.9352	12.5447	13.1543	13.0876	12.1244	11.1613	9.67691	7.50168	5.32645	4.80964	6.49119	8.17275	9.72567	11.1081	12.4905	13.232	13.1238	13.0157	11.9923	9.75586	7.51939	6.71826
		cell 32	18.5942	19.218	19.8418	20.451	20.7893	21.1276	21.4841	22.1805	22.8769	23.5021	22.8035	22.105	21.3903	20.376	19.3617	18.3465	17.3153	16.284	15.4115	17.4917	19.5718	21.5574	21.7824	22.0074	22.201	21.8094	21.4177	21.0011	20.1199	19.2386	18.5097	20.6169	22.7241	24.7538	25.3413	25.9287	26.4367	25.4669	24.4971	23.5692	23.4209	23.2727	23.129	23.0681	23.0073	22.89	21.721
		Sic1-T173-3P+2K average level																18.0798	17.9008	18.0991	18.1788	17.9369	17.8528	18.2766	18.93	19.328	19.6383	19.749	20.1132	20.3503	20.5296	20.5039	20.3399	20.4056	19.892	19.2326	18.3265	18.382	18.8405	19.4414	19.9438	20.0011	20.1357	19.8907	20.0446	19.9781	20.079	20.0014	19.8876
		Sic1-T173-3P+2K STD																1.80845	1.59673	1.56581	1.46503	1.3973	1.43323	1.57357	1.76942	1.88214	1.94404	1.97812	2.07538	2.08434	2.08124	2.00812	1.93081	1.94275	1.80212	1.76477	1.77877	1.68643	1.86899	2.1786	2.29201	2.21727	2.1621	2.02657	1.9586	1.99593	2.08041	2.06662	2.01319
		cell 1																16.7289	17.295	17.9924	18.6898	18.3542	17.7439	17.1336	17.145	17.3217	17.4984	17.1737	16.7157	16.2577	16.024	15.8498	15.6757	15.455	15.2219	14.9889	14.6578	14.3007	13.9435	14.0326	14.2402	14.4478	15.6866	17.1995	18.7125	17.7426	16.1128	14.4829	13.9406
		cell 2																13.0896	12.3537	11.9528	12.0984	12.244	12.3568	12.4161	12.4753	12.6435	12.9898	13.336	14.1374	15.6813	17.2252	18.0435	17.6778	17.3121	16.4402	14.7426	13.045	12.1671	12.6266	13.0862	13.8938	15.2694	16.6449	17.2992	16.7765	16.2537	15.7037	15.1089	14.5142
		cell 3																14.9551	15.0143	15.1715	15.3286	15.4429	15.4928	15.5427	15.5882	15.6272	15.6661	15.673	15.6316	15.5903	15.7795	16.3144	16.8494	17.6161	18.7304	19.8447	19.6382	17.4506	15.2629	14.5738	16.1326	17.6913	18.9322	19.6961	20.46	21.3268	22.3478	23.3688	23.032
		cell 4																29.1066	29.005	28.0797	25.404	22.7283	21.5297	23.4696	25.4096	26.9195	27.5156	28.1117	28.7182	29.347	29.9757	29.6051	27.1112	24.6174	23.2705	24.361	25.4516	26.4017	27.0535	27.7052	27.8556	26.9407	26.0257	25.1838	24.4969	23.81	23.6569	24.6382	25.6194
		cell 5																24.9399	20.8958	18.6598	20.2662	21.8726	23.203	23.9469	24.6908	25.553	26.6666	27.7803	28.3934	27.9428	27.4923	27.3839	28.0028	28.6216	28.4841	26.7395	24.9948	24.5868	27.0191	29.4514	30.5104	28.6511	26.7918	25.929	27.1835	28.438	29.0801	28.4208	27.7614
		cell 6																11.7656	11.6862	11.6068	11.7886	12.1446	12.5006	12.7773	13.0013	13.2252	13.196	12.9979	12.7998	13.4247	14.5981	15.7715	15.5297	14.3444	13.159	13.6223	15.1847	16.7472	16.4992	15.0444	13.5895	13.0109	13.0164	13.0219	12.6233	11.9553	11.2872	11.0917	11.2113
		cell 7																15.2861	15.466	15.1399	14.2434	13.3468	13.1208	13.6508	14.1809	14.4422	14.4003	14.3585	13.8902	12.9409	11.9916	11.6139	11.8809	12.1479	12.3448	12.4629	12.5809	12.4034	11.8927	11.3819	11.3002	11.7024	12.1046	11.8725	10.925	9.97753	10.1714	11.6522	13.133
		cell 8																18.9328	19.7768	20.6208	19.57	18.4403	17.3106	16.7793	16.2729	15.7665	16.4928	17.2704	18.0481	18.6025	19.1477	19.6928	19.8012	19.8914	19.9815	18.8591	17.6861	16.5132	17.1234	17.808	18.4925	16.9942	15.4048	13.8155	16.0669	18.4782	20.8896	20.1806	19.3415
		cell 9																22.5126	20.7797	21.7775	22.7753	23.7764	24.8567	25.9369	26.9238	25.6693	24.4149	23.2928	25.3474	27.4021	29.3882	29.7306	30.073	30.1677	24.3182	18.4687	13.0318	17.4983	21.9647	26.3372	28.456	30.5749	32.5559	31.2293	29.9028	28.6239	28.4895	28.3551	28.24
		cell 10																13.4808	16.7353	19.9899	21.6234	21.0184	20.4134	21.1124	23.6123	26.1121	27.5426	27.4962	27.4499	26.314	23.6734	21.0328	20.7973	23.8831	26.9688	28.2367	26.9941	25.7515	25.0198	24.9936	24.9674	24.7279	24.194	23.6601	23.2985	23.175	23.0514	22.7144	22.0826
		*The fluorescent values for individual cells were measured by using 3 minutes time interval. To obtain fluorescence profiles the neighbouring timepoint values were connected by a straight line. The individual profiles (in form of polynomial lines) were then aligned by each other to 50% of Whi5 nuclear exit. The individual aligned lines were forming a matrix with the values with one minute time in…
		The amino acid sequences of Sic1 proteins expressing in the strains used in the experiment
		>WT-Sic1-EGFP
		MTPSTPPRSRGTRYLAQPSGNTSSSALMQGQKTPQKPSQNLVPVTPSTTKSFKNAPLLAPPNSNMGMTSPFNGLTSPQRSPFPKSSVKRTLFQFESHDNGTVREEQEPLGRVNRILFPTQQNVDIDAAEEEEEGEVLLPPSRPTSARQLHLSLERDEFDQTHRKKIIKDVPGTPSDKVITFELAKNWNNNSPKNDARSQESEDEEDIIINPVRVGKNPFASDELVTQEIRNERKRAMLRENPDIEDVITYVNKKGEVVEKRRLTDEEKRRFKPKALFQSRDQEHRIPGLINSKGEELFTGVVPILVELDGDVNGHKFSVSGEGEGDATYGKLTLKFICTTGKLPVPWPTLVTTLTYGVQCFSRYPDHMKQHDFFKSAMPEGYVQERTIFFKDDGNYKTR…
		>RXL-Sic1-EGFP
		MTPSTPPRSRGTRYLAQPSGNTSSSALMQGQKTPQKPSQNLVPVTPSTTKSFKNAPLLAPPNSNMGMTSPFNGLTSPQRSPFPKSSVKATAFQFESHDNGTVREEQEPLGRVNAIAFPTQQNVDIDAAEEEEEGEVLLPPSRPTSARQLHLSLERDEFDQTHRKKIIKDVPGTPSDKVITFELAKNWNNNSPKNDARSQESEDEEDIIINPVRVGKNPFASDELVTQEIRNERKRAMLRENPDIEDVITYVNKKGEVVEKRRLTDEEKRRFKPKALFQSRDQEHRIPGLINSKGEELFTGVVPILVELDGDVNGHKFSVSGEGEGDATYGKLTLKFICTTGKLPVPWPTLVTTLTYGVQCFSRYPDHMKQHDFFKSAMPEGYVQERTIFFKDDGNYKTR…
		>PGT(173)PKA-Sic1-EGFP
		MTPSTPPRSRGTRYLAQPSGNTSSSALMQGQKTPQKPSQNLVPVTPSTTKSFKNAPLLAPPNSNMGMTSPFNGLTSPQRSPFPKSSVKRTLFQFESHDNGTVREEQEPLGRVNRILFPTQQNVDIDAAEEEEEGEVLLPPSRPTSARQLHLSLERDEFDQTHRKKIIKDVPGTPKAKVITFELAKNWNNNSPKNDARSQESEDEEDIIINPVRVGKNPFASDELVTQEIRNERKRAMLRENPDIEDVITYVNKKGEVVEKRRLTDEEKRRFKPKALFQSRDQEHRIPGLINSKGEELFTGVVPILVELDGDVNGHKFSVSGEGEGDATYGKLTLKFICTTGKLPVPWPTLVTTLTYGVQCFSRYPDHMKQHDFFKSAMPEGYVQERTIFFKDDGNYKTR…
[truncated: 89 more columns]

## Sheet: Fig. 5m
	Figure 5m
		Live cell microscopy Whi5-mCherry and WT-Sic1-EGFP and 3xN-Sic1-GFP profiles during aF pulse experiment
		The individual cell Whi5 and Sic1 fluorescence profiles* presented on plot
		time (min)	-90	-89	-88	-87	-86	-85	-84	-83	-82	-81	-80	-79	-78	-77	-76	-75	-74	-73	-72	-71	-70	-69	-68	-67	-66	-65	-64	-63	-62	-61	-60	-59	-58	-57	-56	-55	-54	-53	-52	-51	-50	-49	-48	-47	-46	-45	-44
		Whi5 mean level (3xNT)	30.8151	30.7911	31.4241	32.0088	32.3131	32.0646	31.294	30.1797	29.8551	30.3411	31.1617	32.0171	33.0041	33.8931	34.2366	34.2427	34.0507	34.285	34.7032	35.4595	35.4513	34.9878	34.2122	33.9635	34.1386	34.5174	34.4288	34.1301	33.9347	34.5638	35.0459	35.4965	35.3538	35.5151	35.6293	35.3028	34.7019	33.7851	33.017	31.9526	31.3412	31.6418	32.4345	32.5378	31.6182	30.5591	30.1337
		Whi5 STD	2.01985	1.83285	1.83245	1.91479	1.97019	1.89993	1.93238	2.00178	2.04668	1.97996	2.05289	2.12209	2.17399	2.15975	2.06729	2.02237	2.06913	2.09926	2.12746	2.21313	2.262	2.32979	2.25474	2.15581	2.15139	2.23235	2.21555	2.09103	1.96698	1.82746	1.88858	2.06236	2.19896	2.34405	2.54337	2.54909	2.41441	2.25193	2.12081	2.1474	2.31715	2.39437	2.27822	2.0965	1.94578	1.96956	2.089
		cell 1	34.9759	34.4606	33.6867	32.7332	31.7797	32.44	34.2218	36.0035	36.495	36.0898	35.6846	35.3735	35.1277	34.8819	34.2336	33.3057	32.3777	33.4987	36.0437	38.5888	38.3613	36.2073	34.0533	34.7227	37.354	39.9853	39.7731	37.5847	35.3964	34.8255	35.3786	35.9316	36.8996	38.1559	39.4122	37.9916	34.7108	31.43	31.5876	34.1346	36.6816	36.4764	34.3587	32.241	32.2422	33.7159	35.1897
		cell 2	26.5461	27.3259	26.6902	25.7646	24.839	22.829	20.5968	18.3647	20.0507	22.5392	25.0276	26.1606	27.0159	27.8711	30.8693	34.3064	37.7434	37.8326	37.2362	36.6397	33.8247	30.5554	27.286	28.7557	31.1959	33.6362	35.3938	37.0116	38.6294	37.4218	35.6356	33.8494	36.2913	39.5992	42.907	43.3079	43.1133	42.9187	41.3415	39.481	37.6206	36.5654	35.6751	34.7848	31.2858	27.2526	23.2193
		cell 3	19.7692	20.5511	21.3329	22.1363	23.2768	24.4173	25.4941	25.5726	25.6511	25.6594	24.5682	23.4769	22.5834	24.7869	26.9904	28.9848	27.7036	26.4224	25.1727	24.4147	23.6567	22.9733	23.458	23.9427	24.5102	26.3748	28.2393	30.0419	30.8741	31.7063	32.6661	35.6269	38.5877	41.4089	42.0432	42.6775	43.0138	38.6826	34.3515	30.3648	31.7752	33.1856	34.2813	30.4463	26.6112	23.2646	27.5701
		cell 4	21.8126	21.0045	20.1964	20.526	21.714	22.9019	22.902	22.0061	21.1101	20.6555	20.5339	20.4123	20.0857	19.6045	19.1233	19.5699	20.7162	21.8626	20.7763	18.0056	15.2349	15.1157	16.9966	18.8775	19.468	19.085	18.702	19.4677	21.1	22.7323	22.5223	20.9225	19.3228	18.4402	18.0986	17.757	17.5797	17.5264	17.473	16.5456	14.9587	13.3718	14.1084	16.5979	19.0873	19.3923	18.0496
		cell 5	29.71	29.6035	29.4971	27.5198	25.4016	23.2835	19.0187	14.5924	10.166	11.7734	13.835	15.8965	18.2663	20.6592	23.0522	22.4883	21.702	20.9156	21.308	21.7891	22.2702	21.2429	20.102	18.9612	19.3897	19.9363	20.483	21.2164	21.9638	22.7112	22.4372	22.0863	21.7354	21.4875	21.2473	21.0071	22.5108	24.1457	25.7805	23.864	21.6801	19.4962	20.8552	22.481	24.1068	23.9661	23.6925
		cell 6	17.9472	18.0344	18.7908	19.5473	20.3606	21.4167	22.4727	23.9105	26.9761	30.0417	32.9315	35.0715	37.2116	38.0827	33.5436	29.0046	25.7508	27.9767	30.2025	32.0075	32.0189	32.0302	31.8557	30.8889	29.9222	28.7946	26.9813	25.168	24.5317	28.913	33.2943	36.5563	35.0468	33.5372	32.1701	31.4105	30.651	29.8167	28.6644	27.512	26.74	27.5897	28.4395	28.9622	28.0908	27.2194	26.3506
		cell 7	34.6789	35.1676	38.0578	40.9479	43.3274	45.337	47.3467	45.1002	39.7717	34.4432	33.6979	36.2716	38.8454	40.0387	40.2324	40.4261	39.7637	38.4813	37.1989	39.4165	44.1688	48.921	47.9959	42.9595	37.9231	35.3819	34.6475	33.9132	34.4243	35.8373	37.2503	38.0978	38.5358	38.9738	37.6078	34.9355	32.2632	32.9329	36.0228	39.1126	44.122	50.5216	56.9212	58.5583	56.7466	54.9348	54.6002
		cell 8	38.6487	39.7425	41.0475	42.3526	42.3502	42.1695	41.9887	41.7369	41.4754	41.214	43.1902	45.4716	47.7529	46.1473	44.0117	41.8761	38.9728	35.9648	32.9568	35.0377	37.8127	40.5876	39.9289	38.802	37.6752	38.3287	39.225	40.1213	38.8153	37.209	35.6026	37.1041	39.0294	40.9547	43.4018	45.9202	48.4385	47.2089	45.4682	43.7275	42.0331	40.345	38.6569	37.6484	36.7327	35.8169	33.3112
		cell 9	30.142	28.6579	29.3008	31.6148	33.9288	31.876	26.3921	20.9082	18.3622	18.1245	17.8869	21.2976	27.5749	33.8521	35.0439	32.2398	29.4358	28.2233	28.2615	28.2997	27.6776	26.5367	25.3958	25.0674	25.3774	25.6874	26.0772	26.5297	26.9822	28.0757	29.6727	31.2697	28.5513	22.4423	16.3332	14.1371	15.0155	15.8939	15.9459	15.3485	14.7511	18.595	25.9286	33.2622	33.897	29.2684	24.6397
		cell 10	49.3558	47.8017	47.6347	47.9552	48.2757	45.4113	41.428	37.4446	37.6092	39.2311	40.8531	42.5484	44.2696	45.9907	45.666	44.6225	43.5789	44.4394	45.9687	47.4981	46.1081	43.6925	41.2768	40.8146	41.0387	41.2627	41.9545	42.8107	43.6668	45.6975	48.1408	50.5841	50.4686	49.4541	48.4395	46.4176	44.0418	41.6659	39.8683	38.2739	36.6795	36.5506	36.9366	37.3226	36.4546	35.1461	33.8376
		cell 11	20.5708	23.4953	26.4199	28.7499	30.8818	33.0136	31.5862	28.9723	26.3584	23.9067	21.5092	19.1117	18.5551	18.6122	18.6694	18.8796	19.1409	19.4021	21.7955	24.8997	28.0038	28.8012	28.8296	28.8581	29.1564	29.5447	29.9331	29.903	29.7335	29.5641	27.5496	24.9202	22.2908	23.3854	25.7213	28.0572	28.3196	27.8907	27.4619	27.7526	28.2831	28.8136	27.3558	25.2353	23.1147	22.5778	22.5688
		cell 12	28.6187	31.6492	32.8395	31.0275	29.2155	28.0794	28.0463	28.0132	29.1096	32.0488	34.988	36.7043	36.4254	36.1465	37.3768	41.0692	44.7617	47.324	48.0422	48.7604	49.4531	50.1041	50.7552	51.5204	52.4719	53.4235	53.2458	51.2256	49.2054	48.4442	49.7372	51.0302	50.965	48.6837	46.4024	45.0114	45.0731	45.1348	43.4915	39.0664	34.6413	32.1551	32.8323	33.5095	35.3171	38.9691	42.6211
		cell 13	26.0572	29.742	33.4267	34.9173	34.5387	34.1601	33.4318	32.4057	31.3796	30.6581	30.1961	29.7341	30.7004	32.8834	35.0663	35.9764	35.8022	35.628	35.0276	34.0643	33.101	32.2858	31.5968	30.9077	31.0223	31.8215	32.6206	33.8891	35.5573	37.2255	37.2721	35.9372	34.6023	34.592	35.7101	36.8282	38.0457	39.3476	40.6496	41.7982	42.8161	43.834	42.9341	40.4005	37.8669	37.2543	38.278
		cell 14	45.625	41.0915	38.3798	37.2837	36.1876	35.7793	35.9809	36.1826	36.6645	37.395	38.1254	40.5164	44.38	48.2436	49.4305	48.2438	47.0571	46.7954	47.3538	47.9123	46.8328	44.3009	41.7689	42.526	46.1998	49.8735	50.5224	48.4888	46.4551	44.7379	43.3013	41.8647	42.1283	43.8996	45.6709	43.9054	39.0035	34.1015	29.0964	23.9996	18.9029	18.8382	23.2357	27.6333	29.5088	29.1476	28.7865
		cell 15	36.6198	36.429	38.4004	40.3718	41.4925	39.5433	37.5942	36.4503	38.2121	39.9738	41.2498	40.773	40.2961	40.2753	41.9	43.5247	45.1033	46.5154	47.9275	48.7467	47.4262	46.1057	44.9685	44.4927	44.0168	42.8272	39.0622	35.2972	33.3354	37.8798	42.4243	45.9916	46.0328	46.0741	44.6181	37.7595	30.901	25.2306	23.8477	22.4648	21.8356	23.9263	26.017	27.0682	24.3687	21.6691	20.2601
		cell 16	27.117	24.5653	23.1334	22.3879	21.6424	21.9971	23.0262	24.0552	25.9517	28.3798	30.8078	30.4538	28.3946	26.3354	26.2719	27.4317	28.5915	30.3404	32.4504	34.5604	34.8178	33.9398	33.0618	31.2912	28.9736	26.656	25.0583	23.9017	22.7452	22.7528	23.4739	24.195	23.6285	22.2729	20.9172	23.3087	27.9967	32.6847	33.8291	32.8018	31.7745	30.5066	29.0913	27.6761	27.186	27.263	27.34
		cell 17	30.8244	30.5567	33.7288	36.9009	38.1362	37.3555	36.5749	36.5456	37.2985	38.0514	38.2189	37.7771	37.3353	36.9306	36.5646	36.1987	36.318	36.9425	37.567	37.2614	35.9877	34.714	34.7425	36.1264	37.5103	38.1367	37.9745	37.8123	37.0443	35.6457	34.2471	33.5983	33.7299	33.8615	33.6822	33.1794	32.6765	32.502	32.6692	32.8364	32.9908	33.132	33.2731	32.4499	30.6231	28.7963	28.5246
		cell 18	35.6522	34.3611	33.0699	33.4217	34.2866	35.1515	35.1896	34.9695	34.7493	35.9552	37.6066	39.2579	39.254	38.7332	38.2124	38.2199	38.3924	38.565	39.3679	40.3677	41.3675	41.667	41.7478	41.8286	41.2897	40.5573	39.8249	39.9593	40.3645	40.7696	40.2193	39.3705	38.5217	42.0491	46.9434	51.8377	51.2796	49.0185	46.7574	46.0617	45.855	45.6483	42.9199	39.4038	35.8877	34.4094	33.5675
		Sic1-3xNT average level	11.1725	11.4466	11.3977	11.3665	11.1142	11.2063	11.2284	11.3692	11.3367	11.1308	11.0043	10.884	10.8907	10.4649	10.1281	9.97359	10.1445	10.3399	10.5442	10.8211	11.0851	11.2452	11.3195	11.3229	11.2347	11.1099	10.9785	10.9274	10.9416	11.0668	11.1616	11.2386	11.0003	10.7236	10.3891	10.2237	10.109	9.90464	9.55342	9.20361	9.22899	9.82987	10.3745	10.4651	10.1444	9.92331	9.86086
		Sic1-3xNT STD	1.59471	1.66346	1.73541	1.84004	1.87135	1.85799	1.78949	1.72191	1.63809	1.54338	1.52925	1.5504	1.61674	1.60403	1.59994	1.58359	1.62618	1.65669	1.68583	1.70691	1.70696	1.71203	1.6946	1.69262	1.58358	1.56282	1.56914	1.65976	1.6585	1.65268	1.64971	1.65795	1.63972	1.66469	1.67593	1.69126	1.61092	1.49351	1.37675	1.3678	1.53668	1.66522	1.69813	1.60035	1.48643	1.41149	1.37095
		cell 1	6.97462	6.87472	6.05714	4.74084	3.42455	3.85981	5.51227	7.16472	7.92105	8.05464	8.18824	7.52041	6.29568	5.07094	4.30657	3.86213	3.41769	4.11536	5.60669	7.09802	7.55884	7.30354	7.04824	6.6058	6.03332	5.46085	5.59943	6.23214	6.86486	6.86965	6.43808	6.00651	5.40266	4.67909	3.95551	3.83581	4.13575	4.43568	4.06283	3.22243	2.38204	2.18687	2.44008	2.69329	2.72147	2.59329	2.46511
		cell 2	12.7989	13.3687	12.7653	11.9216	11.0779	10.6998	10.4171	10.1343	10.3897	10.7554	11.121	9.82842	8.1962	6.56397	6.38134	6.49562	6.60989	7.87967	9.38612	10.8926	11.7336	12.4383	13.1431	12.7889	12.2178	11.6467	11.8154	12.1356	12.4558	12.6684	12.8589	13.0494	12.2598	11.2695	10.2791	10.4399	10.8363	11.2328	10.4174	9.35386	8.29027	7.71015	7.22904	6.74794	6.86436	7.10316	7.34196
		cell 3	9.16088	10.3888	11.6168	12.6846	11.2448	9.80497	8.49576	9.23323	9.97069	10.7106	11.4886	12.2667	12.8627	10.6068	8.35103	6.25479	6.65847	7.06215	7.42063	7.07085	6.72108	6.46849	7.7384	9.0083	10.0819	8.0807	6.07946	4.21294	4.45709	4.70125	4.94036	5.1005	5.26063	5.50198	7.01568	8.52939	9.90823	9.17437	8.4405	7.73032	7.39134	7.05236	6.68445	5.86335	5.04226	4.28765	4.57471
		cell 4	1.14885	1.34769	1.54652	1.87233	2.29392	2.71551	3.21237	3.76602	4.31968	4.68181	4.89947	5.11712	4.40951	3.00389	1.59827	1.75515	3.09075	4.42636	4.89288	4.70378	4.51467	4.08014	3.46045	2.84077	2.33816	1.92387	1.50958	1.50692	1.8148	2.12267	2.34976	2.51591	2.68206	2.73056	2.69031	2.65006	2.91797	3.41835	3.91873	3.98499	3.72375	3.46251	3.60145	4.04229	4.48313	4.45279	4.06699
		cell 5	11.7194	11.4337	11.148	11.3591	11.6076	11.8561	11.3565	10.8004	10.2444	9.47223	8.68376	7.89529	9.33021	10.9325	12.5347	11.9243	11.1473	10.3703	10.8013	11.3232	11.8452	11.362	10.8032	10.2444	9.87833	9.52679	9.17525	9.66544	10.219	10.7725	10.5298	10.2271	9.92437	10.5386	11.2218	11.9049	11.0503	10.0799	9.10957	9.17791	9.32443	9.47095	9.71281	9.96185	10.2109	9.96878	9.68972
		cell 6	9.33406	10.4177	9.45861	8.49948	7.7224	7.72146	7.72052	7.79488	8.19026	8.58565	8.81963	8.3655	7.91137	7.56106	7.65331	7.74557	7.6665	6.85703	6.04756	5.40463	5.47168	5.53873	5.65929	6.008	6.35671	6.84474	7.92667	9.0086	9.84498	9.63457	9.42416	9.12215	8.42965	7.73714	7.27602	7.8013	8.32659	8.70907	8.4827	8.25634	8.18429	8.77011	9.35592	9.86886	10.0711	10.2734	10.3661
		cell 7	12.747	12.5607	12.3632	12.1657	12.6059	13.5078	14.4098	14.849	14.9533	15.0575	14.811	14.3104	13.8098	13.8501	14.282	14.7139	14.0129	12.4914	10.97	11.7703	14.2519	16.7335	17.588	17.2643	16.9406	16.1784	15.0988	14.0192	14.0482	14.8802	15.7121	16.3039	16.7219	17.1398	15.8247	13.2546	10.6845	10.1586	11.1129	12.0673	14.0989	16.9104	19.7219	20.3126	19.2949	18.2773	17.9412
		cell 8	29.4753	31.1641	32.9826	34.8011	33.9987	32.8389	31.6791	31.2234	30.8638	30.5042	31.7368	33.1866	34.6364	33.1631	31.2912	29.4194	29.5924	30.0442	30.496	30.1808	29.7609	29.3411	28.1204	26.7905	25.4606	27.4852	29.9672	32.4492	32.4023	32.0104	31.6186	31.5303	31.4833	31.4363	30.6022	29.6607	28.7192	27.0135	25.2037	23.3938	25.0574	27.1946	29.3319	27.8218	25.8142	23.8067	21.8513
		cell 9	13.1184	13.751	14.3763	14.9961	15.6158	14.6608	12.4684	10.276	9.03653	8.54579	8.05505	8.65731	10.1184	11.5794	13.0783	14.607	16.1357	17.1085	17.6445	18.1805	17.3391	15.4155	13.4919	13.4697	14.9415	16.4133	16.7044	16.0678	15.4312	15.661	16.5715	17.4821	16.1883	13.1626	10.137	8.72258	8.57419	8.4258	7.91272	7.11309	6.31346	7.98983	11.6116	15.2334	16.5383	16.0228	15.5072
		cell 10	6.7059	6.93543	6.07749	4.83748	3.59747	4.19997	5.44984	6.69971	6.94166	6.82948	6.7173	6.65183	6.60276	6.5537	7.18224	8.04885	8.91547	8.12393	6.7498	5.37567	5.19885	5.4427	5.68656	6.5944	7.73553	8.87667	8.3218	7.17104	6.02028	6.27007	7.01195	7.75383	7.85287	7.72606	7.59925	7.1823	6.66342	6.14453	6.74038	7.7279	8.71541	9.43205	10.0535	10.675	11.0614	11.3652	11.6689
		cell 11	23.0595	22.8275	22.5956	23.7037	25.2585	26.8132	26.4981	25.5597	24.6213	23.0569	21.2839	19.5108	18.891	18.6557	18.4204	19.5614	21.1612	22.7611	23.9145	24.9192	25.9239	27.308	28.8187	30.3294	28.2794	25.0427	21.8059	21.4867	22.14	22.7933	22.6611	22.2671	21.873	23.1809	25.0561	26.9313	26.0722	24.3016	22.531	23.3435	25.0172	26.6908	25.0218	22.2385	19.4552	19.7151	20.9893
		cell 12	6.33767	5.48059	5.21738	5.92311	6.62884	7.07647	7.10299	7.12952	6.90882	6.28477	5.66072	5.64626	6.6264	7.60654	7.81669	6.77054	5.7244	5.32818	5.99237	6.65656	7.39398	8.25086	9.10774	9.6418	9.64914	9.65648	9.35405	8.54622	7.73838	7.43378	7.95024	8.4667	8.42687	7.4794	6.53193	6.01335	6.19454	6.37572	6.81386	7.67123	8.52861	8.46123	6.88503	5.30884	4.29526	4.19964	4.10402
		cell 13	10.3038	10.4125	10.5212	10.4995	10.3669	10.2342	10.1206	10.0232	9.92579	10.2237	10.8584	11.4931	11.5838	11.211	10.8383	9.78555	8.15355	6.52155	6.05618	6.5846	7.11303	7.98855	9.15975	10.3309	10.5232	9.88158	9.23994	9.15753	9.55149	9.94546	10.0377	9.87291	9.70812	9.97313	10.6043	11.2354	11.2133	10.6346	10.056	9.59983	9.24796	8.89608	8.8878	9.17222	9.45664	9.6043	9.63545
		cell 14	16.1841	17.2438	16.7694	14.9348	13.1001	13.0827	14.6768	16.2709	15.7915	13.4733	11.1551	10.5516	11.4686	12.3856	13.3998	14.5001	15.6005	16.1825	16.3048	16.4271	15.853	14.6614	13.4698	13.0978	13.4527	13.8077	13.5244	12.675	11.8257	11.0762	10.4153	9.75429	9.26363	8.92401	8.5844	9.34424	11.0791	12.8139	12.0837	9.16759	6.25147	5.73813	7.35556	8.97299	9.87668	10.1474	10.4182
		cell 15	11.901	11.1844	10.2142	9.24402	8.80303	10.2715	11.7399	12.7275	11.9801	11.2327	10.6285	10.5413	10.454	10.3051	9.9339	9.56268	9.27375	9.28175	9.28974	9.41436	9.95977	10.5052	10.5237	8.64121	6.75869	5.295	5.34257	5.39014	5.86598	7.88718	9.90838	11.4757	11.4051	11.3346	10.9434	9.3949	7.84644	6.26139	4.54425	2.82712	2.01229	4.45322	6.89416	8.71348	8.28985	7.86621	7.56301
		cell 16	5.15708	5.87044	6.05756	5.92215	5.78673	5.87499	6.10033	6.32568	6.62376	6.96641	7.30907	6.70467	5.51981	4.33495	4.21057	4.73615	5.26173	6.16258	7.29342	8.42426	8.6707	8.37508	8.07947	8.35253	8.97413	9.59573	9.60416	9.23677	8.86937	8.63857	8.49149	8.3444	8.05738	7.68458	7.31179	7.36422	7.67726	7.9903	8.20725	8.36529	8.52334	8.71591	8.92964	9.14336	9.1151	8.93852	8.76194
		cell 17	3.35888	3.00699	3.47082	3.93466	3.57585	2.36082	1.1458	1.07775	2.2035	3.32924	4.70823	6.35079	7.99335	8.07406	6.52917	4.98428	4.23362	4.3096	4.38557	4.88824	5.83503	6.78182	7.0546	6.62587	6.19713	6.36528	7.15468	7.94407	7.55353	5.9349	4.31626	3.66794	4.02954	4.39115	4.31717	3.78983	3.26249	2.88856	2.67432	2.46007	2.5775	3.04013	3.50277	3.79819	3.91958	4.04097	4.23038
		cell 18	11.6194	11.7699	11.9203	12.5571	13.3459	14.1346	14.0057	13.5901	13.1745	12.5896	11.9519	11.3142	9.32358	6.91039	4.49719	4.79716	5.94454	7.09192	6.54312	5.46455	4.38599	4.41855	4.79815	5.17776	6.40491	7.89678	9.38866	9.78748	9.8449	9.90232	9.67311	9.35439	9.03566	8.1353	7.05329	5.97127	6.79964	8.22468	9.64972	10.2023	10.4823	10.7623	9.52101	7.80456	6.08812	5.95645	6.31976
		Sic1-WT average level	15.7085	15.7801	15.7854	15.817	15.9441	16.0754	16.2611	16.3084	16.2945	16.1323	16.1067	16.1966	16.2838	16.2128	16.0774	15.9107	15.8142	15.6784	15.7245	15.8565	16.0895	16.2064	16.2738	16.2629	16.2677	16.2615	16.3035	16.3781	16.3817	16.3979	16.3304	16.3808	16.4421	16.6484	16.763	16.7928	16.6206	16.4396	16.2358	16.1635	16.2174	16.3146	16.4546	16.5409	16.7243	16.7496	16.6487
		Sic1-WT STD	0.696658	0.708478	0.711034	0.69894	0.693717	0.703099	0.713692	0.716773	0.708039	0.69034	0.684131	0.685536	0.697364	0.719562	0.735746	0.733065	0.730045	0.738837	0.743042	0.747458	0.758626	0.745745	0.740111	0.741576	0.749346	0.754131	0.753092	0.736785	0.725913	0.737896	0.749571	0.749295	0.745073	0.729355	0.742385	0.761974	0.76795	0.764385	0.756977	0.749373	0.756656	0.779849	0.773584	0.764463	0.757718	0.748421	0.727501
		cell 1	29.3292	30.0037	30.3878	29.9942	29.6007	28.4756	25.3927	22.3099	20.9144	24.0352	27.156	29.2806	28.7389	28.1972	28.1223	29.2968	30.4714	31.5466	32.3563	33.166	33.4802	32.4682	31.4563	30.6711	30.4931	30.315	29.7185	28.0019	26.2853	24.7823	23.8513	22.9203	22.5897	23.8659	25.1422	26.1143	26.2722	26.4301	26.1392	24.6471	23.1549	21.8455	21.0252	20.2049	19.3272	18.296	17.2647
		cell 2	16.672	16.8276	16.1088	14.9729	13.8371	13.8136	14.3209	14.8282	14.7179	14.313	13.9082	14.4118	15.349	16.2862	15.9265	14.948	13.9696	12.8597	11.6871	10.5144	10.4634	10.9475	11.4317	11.7919	12.0931	12.3943	13.6308	15.3137	16.9965	17.1501	16.5739	15.9978	15.1553	14.1857	13.2161	12.4093	11.6802	10.9511	11.6265	12.9721	14.3176	13.9424	12.7461	11.5499	12.0389	13.3321	14.6252
		cell 3	18.0715	16.8407	15.975	15.8853	15.7957	15.4128	14.4066	13.4005	12.9866	13.8311	14.6756	15.2764	15.3595	15.4427	15.67	16.2036	16.7373	16.7708	15.7418	14.7127	14.1194	14.4521	14.7849	14.7549	13.954	13.1532	12.807	13.4268	14.0465	14.619	15.091	15.563	15.9352	16.0955	16.2557	15.9021	14.4564	13.0107	11.9772	11.8196	11.662	12.3107	14.6729	17.0351	18.0962	16.3921	14.6881
		cell 4	18.7166	19.0203	19.2006	18.4687	17.7368	17.3054	19.0989	20.8924	22.3068	20.9142	19.5215	18.2907	18.2577	18.2247	18.0385	16.7179	15.3972	14.443	16.202	17.961	19.6171	20.5117	21.4063	21.8684	19.128	16.3876	14.2019	16.1238	18.0456	19.6731	19.122	18.5709	18.2979	20.0832	21.8685	23.3801	22.8649	22.3497	21.7789	20.7972	19.8155	18.8746	18.2357	17.5967	17.0573	17.2549	17.4526
		cell 5	13.1018	13.5294	12.922	12.2934	11.6648	10.7384	9.80592	8.87346	9.69425	10.5508	11.4074	11.6671	11.9145	12.162	13.6328	15.1285	16.6242	16.479	16.3004	16.1218	14.8055	13.4659	12.1264	12.7771	13.4685	14.1599	14.1807	14.1879	14.1951	15.8257	17.4894	19.1532	17.2338	15.2413	13.2489	13.0262	12.8397	12.6531	14.3321	16.0491	17.7661	16.8125	15.8044	14.7963	15.6109	16.4627	17.3145
		cell 6	15.127	16.9479	17.7333	17.3787	17.0242	17.1013	17.6538	18.2062	17.9902	16.9282	15.8662	16.0144	17.4949	18.9754	19.2677	18.2519	17.2361	16.3421	15.5823	14.8224	15.0599	16.3951	17.7303	18.1163	17.4574	16.7985	16.6247	16.9849	17.3452	17.9146	18.7145	19.5143	19.5333	18.6928	17.8522	18.0124	19.2744	20.5363	21.3056	21.5325	21.7594	21.2819	20.0291	18.7763	18.5562	19.473	20.3899
		cell 7	16.3936	17.287	18.162	17.9668	17.7717	17.5946	18.4664	19.3382	20.186	19.6473	19.1086	18.5605	17.4725	16.3845	15.3219	15.7271	16.1322	16.5322	16.6337	16.7352	16.838	17.0187	17.1994	17.3782	17.4466	17.515	17.5971	18.4703	19.3434	20.1814	18.9861	17.7907	16.6299	17.4668	18.3037	19.1262	19.1147	19.1032	19.0838	18.6081	18.1323	17.6646	17.6567	17.6488	17.6459	17.9301	18.2143
		cell 8	26.1668	26.1151	26.0633	25.8435	25.3247	24.806	24.9889	26.4194	27.8499	29.1895	30.3679	31.5462	32.6221	33.5158	34.4095	34.2351	32.1616	30.0881	29.3099	30.8345	32.3591	33.1454	32.619	32.0926	31.9786	32.5978	33.2169	33.2816	32.3605	31.4395	30.6422	30.0651	29.4879	29.9989	32.4443	34.8897	36.3696	36.1329	35.8963	35.9738	36.6098	37.2458	37.774	38.1108	38.4475	37.9517	35.9758
		cell 9	6.24739	5.6479	5.18124	6.24227	7.30329	8.50979	11.3894	14.2689	16.9605	17.4904	18.0203	18.3965	17.0052	15.6139	14.3765	14.9082	15.44	16.0701	17.8306	19.5911	21.0741	19.3646	17.6551	15.9693	14.5552	13.1411	12.1367	15.8434	19.5502	22.9134	22.327	21.7406	21.1138	20.0226	18.9314	17.9696	18.4959	19.0222	19.4682	18.9907	18.5132	18.141	18.9785	19.8159	20.5684	20.3438	20.1192
		cell 10	10.8205	11.5414	12.2624	13.5142	15.2762	17.0381	17.6571	17.1781	16.699	16.5592	16.7454	16.9317	16.8935	16.6397	16.3859	16.1434	15.912	15.6805	15.018	13.9413	12.8647	12.3351	12.3312	12.3274	13.6194	16.1565	18.6936	21.1515	23.5333	25.9151	25.1086	21.2388	17.3689	16.1223	17.3958	18.6694	18.7558	17.7017	16.6475	16.4526	17.0831	17.7136	18.6596	19.9088	21.158	20.7609	18.7822
		cell 11	15.3156	16.1783	17.0409	16.7914	16.1713	15.5511	16.0137	16.8371	17.6605	17.429	16.8459	16.2628	16.0542	15.9705	15.8868	15.9341	16.025	16.116	16.6825	17.4076	18.1326	17.0927	15.4644	13.8361	13.6182	13.8705	14.1228	14.3541	14.5784	14.8027	14.4096	13.8106	13.2116	13.1617	13.2948	13.428	14.7585	16.4881	18.2177	18.9767	19.4121	19.8476	19.8363	19.6761	19.5159	19.3308	19.1374
		cell 12	18.3496	17.4564	17.0799	16.7035	16.2582	15.6796	15.1009	15.1355	16.3604	17.5853	18.0051	16.8619	15.7188	15.2417	16.0576	16.8735	17.4648	17.62	17.7752	18.0732	18.6485	19.2238	19.2292	18.1283	17.0274	16.313	16.349	16.3849	16.4116	16.42	16.4284	16.854	18.0894	19.3248	20.4952	21.5393	22.5834	22.785	21.3511	19.9173	19.274	20.1653	21.0567	21.3219	20.3718	19.4217	19.1797
		cell 13	17.0929	19.422	20.0218	20.2673	20.5129	18.9582	17.0347	15.1112	16.1854	17.8736	19.5618	19.422	18.9077	18.3935	18.848	19.5009	20.1539	19.148	17.8024	16.4567	15.9436	15.6009	15.2583	15.6326	16.1538	16.675	17.2036	17.7338	18.264	18.7968	19.3301	19.8633	19.1331	18.1441	17.155	16.4939	15.8999	15.3059	14.0191	12.5904	11.1616	11.089	11.2941	11.4993	11.0316	10.4262	9.8208
		cell 14	31.9734	32.9525	33.9073	33.6719	33.4365	33.1943	32.6218	32.0493	31.5051	32.3458	33.1864	34.0252	34.7738	35.5225	36.257	36.2971	36.3371	36.3778	36.4505	36.5232	36.5876	36.2432	35.8987	35.5435	34.6559	33.7684	32.9303	34.5175	36.1046	37.6642	37.8741	38.0839	38.2702	37.3033	36.3363	35.3852	35.2093	35.0334	34.8718	35.4082	35.9445	36.4622	36.0649	35.6676	35.2764	35.185	35.0937
		cell 15	18.9085	21.6623	24.4161	27.0192	28.099	29.1788	29.9526	27.6319	25.3112	23.2365	23.6487	24.0609	24.4669	24.8098	25.1528	25.5742	26.789	28.0037	28.9322	26.9653	24.9983	23.275	24.0145	24.754	25.4077	25.1949	24.9821	24.7151	23.8993	23.0835	22.3983	23.0325	23.6666	24.1879	23.5674	22.9469	22.3075	21.4779	20.6483	19.8953	19.9163	19.9372	19.9099	19.3945	18.8791	18.4106	18.4162
		cell 16	18.0496	18.1222	17.9539	17.7856	17.9387	18.5179	19.0971	19.1312	18.4429	17.7546	17.9465	19.305	20.6636	21.5273	21.735	21.9427	21.1844	19.1455	17.1066	16.8116	18.8282	20.8448	21.2449	19.502	17.7592	16.9506	17.3803	17.8101	18.0066	17.8939	17.7812	17.7229	17.7367	17.7504	18.2768	19.4826	20.6885	20.5905	18.7642	16.9379	16.4241	17.6502	18.8763	19.6523	19.8315	20.0108	20.0366
		cell 17	12.5224	11.9898	11.4469	10.9039	12.5729	14.8298	17.0867	16.3184	14.7459	13.1734	13.4837	14.2945	15.1053	15.104	14.8868	14.6696	14.7363	14.8785	15.0208	14.9419	14.8043	14.6667	13.9472	13.0731	12.1989	12.7909	13.7726	14.7543	13.8322	12.4041	10.9761	10.8406	11.0488	11.2569	11.4621	11.6664	11.8708	11.3935	10.7351	10.0767	9.31172	8.51835	7.72499	7.33813	7.05933	6.78052	7.9503
		cell 18	10.0691	9.46422	8.94281	9.38078	9.81876	10.161	9.40279	8.64455	8.02199	8.95984	9.89769	10.7357	10.4256	10.1155	9.90573	10.8493	11.7928	12.7625	14.0332	15.3039	16.3618	14.9718	13.5817	12.3319	12.6935	13.0552	13.366	13.0926	12.8191	12.5283	12.038	11.5478	11.1459	11.7612	12.3765	12.9268	12.7299	12.5331	12.3986	12.9824	13.5661	14.0027	12.7467	11.4908	10.3754	10.8763	11.3772
		cell 19	11.3864	10.1649	8.9434	8.94877	9.43126	9.91375	9.94068	9.79044	9.6402	9.43742	9.21422	8.99101	8.89055	8.83782	8.78508	8.22738	7.47329	6.7192	7.22488	8.22046	9.21604	9.9857	10.6675	11.3493	11.4393	11.299	11.1588	10.8787	10.5442	10.2098	10.2792	10.5058	10.7323	10.1452	9.24155	8.33794	8.46199	8.9857	9.50941	9.19451	8.55349	7.91247	8.47703	9.51043	10.5438	9.9105	8.629
		cell 20	27.5444	27.1167	27.3732	28.049	28.7247	28.3231	27.2612	26.1994	26.8047	28.432	30.0593	31.3925	32.5457	33.6988	33.2458	31.8084	30.371	29.7448	29.6158	29.4867	28.1077	25.9625	23.8174	24.4022	26.6603	28.9183	29.1095	28.034	26.9584	26.8251	27.2692	27.7134	27.9462	28.0494	28.1526	27.7233	26.9675	26.2117	25.5717	25.0027	24.4338	23.6838	22.823	21.9621	21.8244	22.1298	22.4352
		cell 21	16.8836	16.2443	15.8462	16.2553	16.6643	16.9547	16.8475	16.7404	16.2767	14.6195	12.9624	11.9252	12.9638	14.0023	14.9591	15.6426	16.326	16.8029	16.5885	16.3741	16.5603	18.0874	19.6145	20.5915	19.7266	18.8617	18.1382	17.8883	17.6384	17.0434	15.2931	13.5429	12.8339	15.6106	18.3874	20.2566	19.0873	17.9181	17.0246	17.0543	17.084	16.6777	14.8116	12.9454	12.1343	14.8552	17.5761
		cell 22	16.8142	16.2502	15.7717	15.5793	15.387	15.7061	17.7372	19.7684	21.3505	21.429	21.5075	21.394	20.6374	19.8808	19.2368	18.9694	18.7019	18.5249	18.6507	18.7764	18.9881	19.4876	19.9871	20.1916	19.4083	18.625	18.0347	18.0902	18.1458	18.5469	20.1049	21.663	22.8061	22.5601	22.3141	21.8243	20.5179	19.2115	18.563	20.1169	21.6708	22.7769	22.3836	21.9903	21.7477	22.0095	22.2714
		cell 23	3.6954	3.44532	3.23638	3.02743	3.21611	3.45902	3.70192	3.99394	4.29266	4.59138	4.75903	4.90882	5.0586	4.83975	4.57063	4.30151	3.73548	3.12896	2.52245	3.51412	4.72372	5.93333	5.87412	5.64189	5.40966	5.06117	4.69681	4.33246	3.97643	3.62155	3.26667	3.49429	3.80134	4.10839	3.46813	2.69868	1.92924	2.23297	2.68304	3.13311	3.49703	3.8492	4.20137	3.92708	3.56735	3.20762	3.42004
		cell 24	18.4685	15.2752	12.0818	11.4286	12.4689	13.5092	14.4625	15.3579	16.2533	15.5532	13.7893	12.0254	10.4747	9.06605	7.6574	8.07734	9.71634	11.3553	12.4388	13.1519	13.865	13.9784	13.6919	13.4055	13.7521	14.5208	15.2894	14.4319	12.4902	10.5484	10.3498	11.3132	12.2766	12.1626	11.3304	10.4982	10.7052	11.6049	12.5046	12.3973	11.6187	10.84	10.7962	11.2423	11.6884	11.9865	12.186
		cell 25	13.6536	14.1311	14.6245	15.8933	17.162	18.4345	19.888	21.3415	22.7223	20.543	18.3637	16.2532	17.5158	18.7785	19.9375	16.0195	12.1015	8.30503	10.4617	12.6183	14.6932	12.7627	10.8323	8.92302	8.05284	7.18266	6.35516	7.61909	8.88302	10.1229	10.1848	10.2468	10.322	11.0486	11.7752	12.4787	12.0488	11.619	11.1934	10.9712	10.7489	10.5793	12.9871	15.3948	17.7274	16.3738	15.0203
		cell 26	23.9467	25.8356	24.253	22.6704	21.4404	21.7137	21.9869	22.2966	22.7613	23.2259	23.4248	22.4903	21.5558	20.7569	20.5361	20.3154	20.0977	19.8933	19.6889	19.737	20.8617	21.9863	22.8754	22.7605	22.6456	22.5111	22.2933	22.0754	22.2849	24.3158	26.3466	28.0197	28.1673	28.3149	28.2791	27.4614	26.6436	26.0329	26.3054	26.5779	26.7905	26.7482	26.7059	26.5213	25.7298	24.9384	24.3441
		cell 27	21.9805	24.2146	23.2217	22.1629	21.1041	22.2402	23.4212	24.6021	22.3429	20.0134	17.684	20.5875	23.5977	26.608	25.1778	23.657	22.1362	21.4404	20.7614	20.0825	20.7124	21.369	22.0256	21.2947	20.5355	19.7762	20.0737	20.3927	20.7118	22.2468	23.8066	25.3664	24.8385	24.268	23.6974	23.6231	23.5589	23.4947	23.2561	23.0138	22.7716	23.1017	23.4434	23.7852	23.9184	24.0474	24.1764
		cell 28	19.5855	17.0854	14.5853	14.7308	16.2392	17.7476	18.0916	17.8359	17.5802	17.6773	17.9561	18.2349	18.3931	18.4893	18.5854	18.6801	18.7739	18.8678	18.7961	18.6392	18.4823	17.8993	17.0969	16.2944	16.5853	17.4395	18.2937	18.805	19.1398	19.4745	20.3553	21.5173	22.6794	23.3324	23.7231	24.1138	23.3699	22.0416	20.7132	19.9674	19.5216	19.0758	19.6471	20.7424	21.8376	21.3504	20.0478
		cell 29	12.7019	12.626	12.3737	12.1215	11.0504	9.62842	8.20641	8.03544	8.40064	8.76583	9.37947	10.0996	10.8197	11.2461	11.5466	11.8472	12.0954	12.3212	12.5469	13.3021	14.284	15.266	14.5147	13.0206	11.5265	11.2597	11.519	11.7783	12.2919	12.9145	13.537	13.7951	13.8969	13.9988	13.3101	12.2825	11.255	11.1256	11.3812	11.6367	11.9041	12.1766	12.449	13.2072	14.1736	15.1399	15.5905
		cell 30	8.59823	9.0093	9.84264	10.676	11.9642	13.3327	14.7012	13.8915	12.6974	11.5033	11.7229	12.192	12.6611	12.1448	11.4546	10.7643	11.1755	11.7811	12.3867	12.8169	13.2162	13.6155	13.4648	13.217	12.9692	12.8093	12.6649	12.5205	14.4752	16.8004	19.1256	19.448	19.417	19.3859	18.5249	17.5174	16.5099	16.1822	15.9746	15.7669	16.4761	17.3471	18.218	16.8681	15.1262	13.3844	13.4673
		cell 31	30.5802	29.6621	28.7439	28.0429	28.5725	29.1021	29.5062	29.1998	28.8933	28.6602	28.8428	29.0255	29.1458	28.9129	28.6801	28.6893	30.0707	31.452	32.4171	31.0232	29.6293	28.3753	27.9143	27.4533	26.7834	24.9295	23.0757	21.8436	24.1348	26.4261	27.9864	25.405	22.8237	20.9877	23.376	25.7643	27.7782	27.6708	27.5635	27.677	29.0421	30.4073	31.6813	32.4392	33.1972	33.6586	32.4401
		cell 32	18.3872	20.1054	21.8236	21.5168	20.735	19.9532	20.5852	21.5489	22.5125	20.9644	18.827	16.6897	17.404	18.7872	20.1705	19.6262	18.6298	17.6335	18.7895	20.4504	22.1113	21.7976	21.0207	20.2438	20.8802	21.8482	22.8162	23.0593	23.1324	23.2055	23.0436	22.8266	22.6095	22.2817	21.9279	21.5741	20.2166	18.6238	17.0309	17.8221	19.1724	20.5228	20.5774	20.328	20.0786	19.6794	19.245
		cell 33	14.4488	14.7491	15.3664	15.9837	15.9438	15.0327	14.1217	14.0178	14.984	15.9501	15.9722	14.743	13.5137	12.8167	12.8254	12.834	12.9167	13.0977	13.2787	13.9236	15.1835	16.4434	17.1929	17.2658	17.3387	17.3726	17.3548	17.3369	16.7714	15.4799	14.1884	13.4052	13.2958	13.1864	13.4949	14.3573	15.2197	15.3352	14.4605	13.5857	13.4813	14.3978	15.3144	16.3231	17.4541	18.5851	18.926
		cell 34	16.9105	18.3975	19.8845	19.557	18.9585	18.3599	19.9435	21.8531	23.7627	23.6896	23.3202	22.9509	22.1482	21.2807	20.4133	21.0711	21.9567	22.8424	22.8284	22.6799	22.5314	22.2574	21.9648	21.6721	21.1048	20.4964	19.888	19.5847	19.327	19.0693	18.6105	18.1216	17.6327	17.4201	17.2488	17.0775	17.838	18.7379	19.6377	18.0172	16.0201	14.0231	14.2187	14.742	15.2652	14.5225	13.5906
		cell 35	16.1045	16.5002	17.0246	17.5489	17.1998	16.3656	15.5314	16.3183	18.0051	19.6919	20.8456	21.7033	22.561	22.9594	23.1026	23.2459	22.4762	21.1996	19.923	18.6728	17.4373	16.2018	16.5349	17.739	18.9431	20.2135	21.5207	22.828	23.3775	23.5063	23.635	23.3096	22.7318	22.1541	22.7527	24.0043	25.256	24.4058	22.3888	20.3717	20.9367	22.9353	24.9339	25.1131	24.2822	23.4513	21.997
		cell 36	13.3336	13.781	15.4974	17.2138	18.4386	18.4543	18.4699	18.0996	16.7795	15.4594	14.5439	14.6237	14.7035	14.7646	14.7795	14.7944	15.0317	15.8161	16.6006	17.2027	17.3562	17.5097	17.3712	16.5141	15.657	15.1017	15.2888	15.4758	15.9097	16.9507	17.9918	18.4609	17.5226	16.5844	15.9592	16.1043	16.2494	16.1427	15.4167	14.6907	14.4466	15.3881	16.3296	16.6869	15.6068	14.5267	14.1942
		cell 37	24.5099	25.1417	25.5542	25.5994	25.6447	25.6832	25.7104	25.7377	25.5791	25.1092	24.6394	23.7897	22.3042	20.8187	20.5793	22.4254	24.2715	25.5624	25.9241	26.2859	26.4058	26.1212	25.8365	25.5052	25.0958	24.6864	23.9669	22.7286	21.4902	21.0354	21.8921	22.7488	23.5146	24.1285	24.7424	24.0499	21.1708	18.2916	17.3552	19.6704	21.9857	22.795	21.0836	19.3722	18.5579	19.2449	19.9319
		cell 38	10.8353	10.9912	11.1472	11.5976	12.5784	13.5593	14.2296	14.3408	14.4519	14.6172	14.88	15.1428	15.0421	14.2864	13.5308	12.8106	12.1543	11.4981	11.1144	11.2219	11.3293	11.5011	11.7889	12.0767	12.216	12.0878	11.9596	11.4629	10.3027	9.14245	8.80376	9.94477	11.0858	12.246	13.4407	14.6354	15.2509	14.8231	14.3953	13.7961	12.8883	11.9805	11.5904	12.1331	12.6757	13.2033	13.704
		cell 39	20.767	21.0913	21.3788	21.6664	19.9877	18.0856	16.1835	15.4801	14.9129	14.3457	14.8689	15.5161	16.1632	15.6165	14.9342	14.2519	15.5903	17.1582	18.7262	19.3465	19.8592	20.3719	20.8072	21.2338	21.6603	23.2791	25.0333	26.7875	25.5152	23.8991	22.283	22.3828	22.6775	22.9722	22.105	21.1058	20.1066	19.8617	19.7025	19.5434	20.3345	21.2336	22.1326	20.7011	19.0047	17.3084	18.0288
		cell 40	12.4802	11.7367	11.783	12.1067	12.4305	12.1246	11.5974	11.0703	10.8295	10.6893	10.5491	9.83938	8.92955	8.01972	8.31361	9.03044	9.74727	9.96002	9.99565	10.0313	9.9871	9.91487	9.84264	9.12465	8.17977	7.23488	7.51676	8.22966	8.94256	9.07713	9.0085	8.93987	9.45234	10.169	10.8856	10.8396	10.5257	10.2118	10.481	10.9551	11.4291	10.4547	8.97141	7.48809	7.9279	9.04341	10.1589
		cell 41	31.3275	31.0273	30.3411	29.5759	28.8107	28.6975	28.7178	28.7382	28.5275	28.2695	28.0115	26.778	25.3446	23.9112	23.9417	24.2719	24.6022	23.7158	22.5801	21.4445	21.5824	21.9812	22.3799	23.309	24.3467	25.3845	24.9537	24.2221	23.4906	22.7114	21.9224	21.1334	23.6445	26.8315	30.0186	30.0494	29.4337	28.818	27.3044	25.6068	23.9093	23.2427	22.7873	22.3319	23.6538	25.3398	27.0258
		cell 42	18.0415	17.2177	16.3938	16.4224	16.7975	17.1726	17.6635	18.2015	18.7395	17.3655	15.2142	13.0629	14.6717	17.8088	20.946	20.5877	18.8087	17.0296	16.3001	15.9973	15.6944	16.8528	18.6052	20.3576	19.3736	17.2775	15.1813	15.8219	17.5748	19.3277	19.8102	19.7763	19.7425	18.758	17.3871	16.0162	14.2332	12.2827	10.3322	11.8625	14.8075	17.7526	18.5236	18.4109	18.2982	17.8931	17.3692
		cell 43	11.417	11.8396	12.2622	12.0033	11.5877	11.1721	11.3298	11.6193	11.9088	12.6118	13.4099	14.208	12.6886	10.6362	8.5838	7.75368	7.2047	6.65573	8.31336	10.4785	12.6437	11.603	9.82489	8.04678	7.68034	7.63861	7.59687	7.78256	8.02055	8.25855	9.59485	11.1838	12.7727	12.4057	11.5887	10.7718	9.69114	8.54984	7.40853	7.0998	6.98257	6.86533	9.22112	12.1457	15.0704	14.07	12.1669
		cell 44	14.6971	14.1483	15.018	15.8877	17.0345	19.3626	21.6906	23.0703	20.4067	17.7431	15.6699	16.1135	16.5571	16.7818	16.073	15.3642	15.0445	16.3837	17.7228	19.071	20.4576	21.8442	22.274	18.6249	14.9759	12.1956	13.1188	14.0421	15.0734	16.5652	18.057	19.2516	19.179	19.1064	18.9755	18.5962	18.2169	18.0003	18.4774	18.9545	19.4541	20.0498	20.6455	21.1818	21.4645	21.7473	21.8826
		cell 45	19.2018	19.633	18.9034	18.15	17.3967	19.1696	20.9941	22.8186	21.8639	20.8524	19.841	19.991	20.1647	20.3384	19.0297	17.6908	16.352	17.4549	18.6078	19.7606	19.6562	19.5261	19.396	20.2936	21.2122	22.1308	22.3068	22.4676	22.6284	20.682	18.6926	16.7031	15.8461	15.0121	14.1781	15.6136	17.0954	18.5772	18.1079	17.5986	17.0894	17.1852	17.2934	17.4016	17.4529	17.5032	17.5534
		cell 46	12.0697	11.9548	12.9815	14.242	15.5026	15.1411	14.4474	13.7537	14.037	14.5203	15.0036	15.1116	15.1426	15.1736	15.4644	15.8085	16.1526	15.7464	15.1865	14.6266	15.0329	15.637	16.2412	15.1534	13.7191	12.2848	11.4515	10.7414	10.0313	10.6613	11.5659	12.4704	13.8113	15.2416	16.6718	16.2977	15.5541	14.8105	14.6211	14.5453	14.4695	15.1017	15.879	16.6562	16.2978	15.7068	15.1158
		cell 47	16.8547	16.0717	15.2888	15.2138	15.9732	16.7326	16.8319	16.1532	15.4744	15.1115	15.1209	15.1302	15.6662	16.8228	17.9795	18.1453	17.1434	16.1414	15.5296	15.3775	15.2254	15.5237	16.3526	17.1816	18.0547	18.9801	19.9054	19.8556	18.6565	17.4573	16.8085	16.8082	16.8079	16.5078	15.8544	15.2009	14.7386	14.5015	14.2644	14.58	15.547	16.514	16.237	14.4936	12.7503	12.3179	13.4306
		cell 48	6.58139	7.16355	7.00652	6.78783	6.56913	6.70728	6.8752	7.04311	6.53437	5.96919	5.404	5.54118	5.73695	5.93272	6.55283	7.20835	7.86387	6.66761	5.31688	3.96614	4.48166	5.15286	5.82406	6.22485	6.60308	6.98131	7.6125	8.26479	8.91708	7.60071	6.12011	4.6395	4.54537	4.56689	4.58842	4.35438	4.09901	3.84365	4.90925	6.08505	7.26085	6.64549	5.8807	5.11591	6.19795	7.43405	8.67016
		cell 49	9.55293	9.08191	8.6109	8.96165	9.41918	9.8767	9.63831	9.30949	8.98066	9.11328	9.30587	9.49846	9.06838	8.55739	8.0464	7.33792	6.60379	5.86965	5.65981	5.5181	5.37638	5.67235	6.02518	6.37801	6.68251	6.98073	7.27894	6.89776	6.42828	5.95881	6.22964	6.59666	6.96368	5.44534	3.68201	1.91869	2.85184	4.13538	5.41892	5.14374	4.666	4.18827	3.98978	3.82758	3.66537	3.76584	3.90043
		cell 50	9.654	9.39503	10.0049	10.6148	10.7941	9.68141	8.56874	7.78367	7.98141	8.17914	8.39759	8.67817	8.95875	9.14581	9.05233	8.95886	8.85278	8.70892	8.56506	8.19903	7.16649	6.13395	5.73223	7.22298	8.71373	9.81297	9.73768	9.6624	9.678	9.96624	10.2545	10.3816	10.0255	9.66937	9.45617	9.6718	9.88742	9.72695	8.43818	7.14942	6.48325	7.68486	8.88647	9.7651	9.67479	9.58447	9.66317
		cell 51	13.3317	13.991	14.6504	15.2612	15.5963	15.9315	16.0433	14.8892	13.7351	12.8267	13.311	13.7952	13.961	12.3224	10.6838	9.34186	9.68058	10.0193	10.2199	9.63795	9.05599	8.64228	9.182	9.72171	10.2425	10.6562	11.0698	11.4221	11.4267	11.4313	11.3753	10.9762	10.5772	10.2692	10.4775	10.6858	10.7421	9.93678	9.13149	8.53307	9.1069	9.68073	10.0565	9.31032	8.5641	7.96087	8.16792
		cell 52	8.03117	10.7592	11.5748	11.0613	10.5479	9.78856	8.85837	7.92818	8.22594	9.37701	10.5281	10.1639	8.74666	7.32945	6.58176	6.29933	6.01691	5.85697	5.78215	5.70733	5.75844	5.89706	6.03569	6.14691	6.2391	6.33128	6.11616	5.68749	5.25882	4.7086	4.07391	3.43923	3.542	4.15724	4.77248	5.086	5.18987	5.29373	5.3438	5.35649	5.36917	5.55067	5.84947	6.14828	6.66144	7.32356	7.98568
		cell 53	17.3109	17.1469	16.3478	15.5487	15.9516	17.6057	19.2597	19.1005	17.0539	15.0073	14.5961	15.8871	17.1781	17.1622	15.7863	14.4104	14.0061	14.6132	15.2203	14.4425	12.2235	10.0044	9.43011	10.5678	11.7054	12.4478	12.7788	13.1097	13.1618	12.9235	12.6853	13.3305	14.8952	16.4599	16.8406	15.9888	15.1371	14.4862	14.0444	13.6026	12.9024	11.9335	10.9645	11.3527	13.1534	14.9542	14.9422
		cell 54	14.3452	14.3364	13.5218	12.7072	12.8188	13.6881	14.5575	13.4978	10.8599	8.22198	8.60591	11.4623	14.3186	16.1884	17.2509	18.3134	17.9919	16.5381	15.0844	14.5391	14.7372	14.9354	15.6215	16.707	17.7925	17.6079	16.384	15.1602	14.7785	15.0858	15.393	15.8645	16.4703	17.0761	17.746	18.4684	19.1907	19.138	18.4513	17.7645	17.3125	17.0526	16.7927	16.4083	15.9221	15.436	16.0514
		cell 55	8.91383	9.53166	9.84452	10.1574	9.8321	9.14788	8.46367	8.89448	9.9525	11.0105	11.4651	11.5802	11.6953	11.5191	11.1791	10.839	11.1146	11.7365	12.3583	13.3063	14.4377	15.5691	14.6647	12.6151	10.5655	10.471	11.4763	12.4816	11.9794	10.6292	9.27905	9.53838	10.7031	11.8677	11.9529	11.4308	10.9087	10.4337	9.98525	9.53675	9.29633	9.17295	9.04957	9.29438	9.74629	10.1982	9.77099
		cell 56	5.38701	6.2765	7.166	7.16326	5.92839	4.69352	4.22783	4.82436	5.42089	5.91277	6.26012	6.60747	6.78747	6.73636	6.68525	6.66526	6.68824	6.71122	6.38742	5.58473	4.78203	4.94905	6.4552	7.96135	8.74403	8.52763	8.31123	8.15757	8.09056	8.02355	8.25592	8.90171	9.5475	9.49513	8.47865	7.46216	7.43671	8.77985	10.123	10.5843	9.82781	9.07134	9.20661	10.5733	11.9401	12.4872	11.9026
		cell 57	18.3614	18.5913	17.8581	17.1052	16.3523	15.4125	14.4688	13.5252	13.1581	12.8029	12.4476	13.1177	13.8087	14.4997	14.4956	14.4773	14.459	14.6834	14.9127	15.142	15.1579	15.1694	15.1809	15.4232	15.6701	15.9171	16.3855	16.8584	17.3313	17.445	17.5514	17.6578	17.5497	17.4372	17.3247	16.7594	16.1848	15.6102	15.5227	15.4451	15.3676	14.5488	13.7149	12.8809	13.5858	14.322	15.0582
		cell 58	20.2344	20.8298	21.4251	20.907	19.6466	18.3861	17.7193	17.4482	17.177	16.9633	16.7877	16.6122	16.0502	15.2306	14.4111	14.353	14.8027	15.2524	16.0629	17.1139	18.165	17.0434	14.4734	11.9034	10.9039	10.9513	10.9987	11.3117	11.8016	12.2914	12.2742	11.9188	11.5634	11.5254	11.699	11.8727	11.6844	11.2548	10.8252	12.4192	15.3624	18.3055	19.5562	19.6785	19.8008	20.0259	20.3195
		cell 59	14.6368	13.6333	12.3346	11.036	11.3134	12.1302	12.9471	12.6413	11.9513	11.2613	11.8483	12.8724	13.8965	13.6894	13.0609	12.4324	12.2734	12.2752	12.2769	11.6822	10.8833	10.0845	10.1033	10.4021	10.7008	12.1463	13.9843	15.8223	14.9916	13.2475	11.5033	11.2622	11.5355	11.8089	12.1734	12.5692	12.965	13.3644	13.765	14.1656	14.1813	14.0651	13.9489	14.2463	14.6853	15.1243	13.0267
		cell 60	21.8339	21.0686	20.3032	19.8056	20.8255	21.8454	22.7403	22.9275	23.1147	22.9086	20.474	18.0394	15.9123	15.5278	15.1432	15.1347	17.2571	19.3794	21.3047	22.1134	22.9221	23.8406	25.3812	26.9217	27.9061	25.7394	23.5726	21.8562	22.6912	23.5262	24.3541	25.1417	25.9293	26.1985	23.5303	20.8621	18.8491	20.5491	22.2491	23.6691	23.5025	23.336	23.1893	23.1553	23.1214	22.8857	21.5074
		cell 61	8.52571	7.78638	7.51295	7.86986	8.22676	8.65436	9.17761	9.70086	10.0124	10.0375	10.0625	10.4323	11.2684	12.1045	11.8272	10.0433	8.25936	7.83836	9.26129	10.6842	11.2533	10.6672	10.0811	9.79123	9.90215	10.0131	9.56856	8.3726	7.17665	6.54289	6.66976	6.79662	7.22421	8.05864	8.89308	9.24797	8.95405	8.66014	8.39813	8.1793	7.96047	7.82022	7.78629	7.75236	7.72182	7.69586	7.66991
		cell 62	4.92586	4.68321	4.5849	5.19135	5.7978	6.44498	7.29095	8.13693	8.92729	9.4461	9.96491	10.0747	8.18743	6.30017	5.0513	6.9193	8.78729	10.0957	8.67184	7.248	5.96249	5.35227	4.74206	4.28133	4.55041	4.8195	5.40612	7.54305	9.67999	11.115	9.12265	7.13034	5.7394	7.28452	8.82965	9.92802	8.84517	7.76232	7.05325	8.16907	9.28489	10.1358	9.69334	9.25088	8.67958	7.47927	6.27895
		cell 63	10.082	9.80623	10.7813	11.7563	12.5001	12.9373	13.3745	14.1009	15.2108	16.3206	16.8048	16.4596	16.1145	16.1069	16.547	16.987	17.0151	16.4972	15.9794	15.823	16.1459	16.4688	16.2364	15.2679	14.2994	14.0227	14.663	15.3033	15.6309	15.544	15.4571	15.1915	14.6892	14.1868	13.7337	13.3459	12.9581	12.7658	12.8326	12.8995	12.79	12.4468	12.1037	12.353	13.3877	14.4224	14.6362
		cell 64	15.8065	15.269	14.7316	14.8074	14.9294	15.0513	16.2383	17.5054	18.7726	17.5342	16.1073	14.6804	13.9305	13.2316	12.5326	13.2232	14.0183	14.8134	14.6679	14.4515	14.2351	14.055	13.8775	13.7001	14.3776	15.1195	15.8613	15.5836	15.2291	14.8746	15.1779	15.5307	15.8835	15.066	14.1604	13.2548	13.3957	13.6155	13.8352	14.2297	14.6375	15.0452	14.8754	14.6621	14.4488	14.0891	13.7184
		cell 65	15.1333	15.4264	15.7196	14.9347	14.1048	13.275	12.5433	11.8158	11.0882	12.4935	13.9877	15.4819	15.2824	15.0123	14.7421	14.358	13.969	13.5801	13.7602	13.964	14.1677	14.2049	14.2352	14.2655	14.3052	14.3454	14.3855	14.1233	13.8484	13.5736	12.8183	12.0429	11.2675	13.8146	16.5001	19.1857	17.811	16.2673	14.7235	13.5589	12.4102	11.2614	12.0879	12.9968	13.9056	14.5234	15.1291
		cell 66	9.86945	11.4184	12.9674	13.121	12.732	12.343	12.7435	13.4509	14.1584	14.3315	14.2969	14.2623	14.8296	15.6311	16.4326	15.9985	15.0839	14.1693	13.9028	13.8884	13.874	14.7039	15.8621	17.0202	17.3433	17.3417	17.34	17.2907	17.2228	17.1549	15.8965	14.1751	12.4537	13.041	14.526	16.0111	16.9819	17.7527	18.5235	17.5076	15.7968	14.086	14.9664	16.8545	18.7426	19.4604	19.7231
		cell 67	19.9053	19.8608	19.8162	20.5379	21.6542	22.7706	22.965	22.6844	22.4038	21.3576	19.9169	18.4762	18.8437	20.1427	21.4417	22.1018	22.4327	22.7636	24.0252	25.7663	27.5073	27.2071	25.8554	24.5037	24.6039	25.4522	26.3005	25.7143	24.389	23.0638	22.7499	22.9571	23.1643	23.7809	24.6084	25.4359	25.3151	24.7057	24.0964	25.035	26.7711	28.5072	28.7347	28.1851	27.6354	25.6612	22.9532
		cell 68	19.0178	18.5947	18.167	17.512	16.8571	16.2117	16.0372	15.8626	15.6919	15.7056	15.7193	15.7388	16.0422	16.3456	16.6064	14.7773	12.9482	11.1057	8.60543	6.10519	3.71035	6.48007	9.24979	11.9998	13.7838	15.5679	17.2859	15.7692	14.2525	12.7086	9.83255	6.95653	4.20514	7.56054	10.9159	14.1992	13.9484	13.6975	13.3831	9.957	6.5309	3.23943	6.54566	9.85189	13.0791	12.4327	11.7863
		cell 69	10.6219	10.3389	10.0105	9.46101	8.9115	8.43125	8.28915	8.14704	8.25438	9.57958	10.9048	11.8181	10.7204	9.62271	8.50685	7.30228	6.09771	5.36547	6.93935	8.51323	9.75061	9.34509	8.93957	8.7318	9.4895	10.2472	10.7745	10.1766	9.57876	9.46951	11.7458	14.0221	15.807	15.1923	14.5777	13.8069	12.2738	10.7407	9.74658	11.3836	13.0206	14.2682	13.6149	12.9615	12.2629	11.3429	10.4229
		cell 70	8.64374	7.97526	8.35954	8.74381	8.75551	8.04396	7.33242	6.96289	7.25727	7.55166	7.96017	8.59021	9.22026	9.36185	8.55527	7.7487	7.41067	7.98217	8.55366	9.27717	10.2957	11.3143	11.9114	11.6904	11.4694	11.0512	10.25	9.44887	9.12248	9.71773	10.313	11.2892	13.005	14.7209	15.5292	14.5759	13.6226	12.9188	12.6993	12.4799	12.5815	13.3062	14.031	14.4887	14.4281	14.3675	14.2087
		cell 71	18.8971	18.5671	18.1588	17.7505	17.5157	17.2979	17.0802	16.661	16.2219	15.7828	15.7464	15.7498	15.7532	16.1182	16.519	16.9197	16.183	15.3338	14.4846	14.0972	13.7555	13.4138	15.4146	17.6471	19.8796	18.6474	17.0725	15.4976	15.1003	14.8194	14.5385	16.1415	17.9308	19.7202	19.3256	18.715	18.1044	19.6066	21.3177	23.0289	21.4533	19.5527	17.6522	17.4921	17.5041	17.5161	18.8542
		cell 72	16.9612	13.7085	13.9098	17.1743	20.4387	22.2049	22.6425	23.0801	22.3057	20.4564	18.6071	16.9298	15.4052	13.8805	14.2442	16.2823	18.3204	19.8366	20.89	21.9434	21.9514	21.0323	20.1133	20.2556	21.3393	22.423	22.2485	20.9584	19.6682	19.0701	19.0859	19.1016	18.4336	17.1593	15.8851	16.9797	20.1749	23.3701	24.7378	24.4848	24.2318	23.0197	20.9568	18.894	18.2591	18.8903	19.5216
		cell 73	6.17655	6.10946	6.04236	5.60381	5.1373	4.67079	4.54615	4.44725	4.34834	5.56771	6.8863	8.2049	8.32935	8.36393	8.3985	8.24971	8.08713	7.92454	7.28298	6.60536	5.92774	7.06346	8.33567	9.60788	9.21514	8.69709	8.17904	8.6931	9.28485	9.8766	11.1274	12.4277	13.7281	12.1531	10.3616	8.57015	8.66719	8.90638	9.14556	11.2492	13.4931	15.737	14.2309	12.4426	10.6543	11.4265	12.3914
		cell 74	10.446	10.9498	11.5228	12.144	12.7652	13.1145	13.2749	13.4352	13.0419	12.2638	11.4856	11.4618	11.9621	12.4624	12.9001	13.2943	13.6885	13.5067	12.9246	12.3425	11.6773	10.9545	10.2316	10.1258	10.4487	10.7717	10.4879	9.78245	9.07702	9.14893	9.76103	10.3731	10.4926	10.2698	10.047	10.2857	10.845	11.4044	11.4073	11.0235	10.6397	10.9653	11.7838	12.6023	12.709	12.3211	11.9332
		cell 75	13.0713	12.507	11.9427	11.4161	11.2705	11.1249	11.0221	11.3514	11.6807	12.1058	13.5001	14.8943	16.0058	14.2591	12.5125	10.869	10.2693	9.66965	9.27597	10.9651	12.6542	14.1958	14.246	14.2962	14.186	12.4541	10.7221	9.071	8.23777	7.40453	6.84763	9.08476	11.3219	13.2506	12.0614	10.8721	9.78357	9.71385	9.64413	9.63926	10.2901	10.941	11.7275	13.8859	16.0443	17.8988	16.6796
		cell 76	10.2785	9.86097	10.1271	10.3932	10.5822	10.5396	10.4969	10.5115	10.6977	10.884	10.8991	10.4012	9.90324	9.65502	10.1559	10.6569	10.9835	10.7873	10.5912	10.7435	11.9415	13.1394	14.0807	14.2517	14.4228	14.5715	14.6533	14.7351	14.7429	14.5289	14.3149	14.3421	15.0929	15.8437	16.3279	16.0125	15.6971	15.2863	14.5892	13.8921	13.2576	12.8105	12.3635	12.1519	12.6465	13.1411	13.4701
		cell 77	18.9045	21.4809	23.5229	24.0441	24.5652	24.9676	25.0318	25.096	24.6604	22.8024	20.9444	19.8761	21.0551	22.2341	23.1111	23.1288	23.1466	22.7031	20.9473	19.1914	18.4977	20.8274	23.157	25.5018	27.8898	30.2778	31.5852	29.8171	28.0491	26.9849	27.9239	28.863	29.5411	29.4768	29.4125	29.0633	27.9034	26.7435	25.5969	24.4881	23.3793	22.9548	24.4778	26.0008	27.2375	27.6593	28.0811
		cell 78	22.9005	22.0007	20.5946	19.1884	19.364	20.2174	21.0708	21.0663	20.694	20.3218	20.8182	21.687	22.5557	21.7392	20.2004	18.6616	18.136	18.0446	17.9531	18.6394	19.659	20.6786	20.846	20.6482	20.4503	20.9625	21.7789	22.5953	21.8128	20.3451	18.8775	18.7925	19.3002	19.8078	20.1736	20.4785	20.7834	20.4178	19.7647	19.1116	19.8239	21.1213	22.4186	23.1332	23.5979	24.0627	24.0726
		cell 79	22.477	22.0264	21.5758	21.8182	23.2925	24.7669	25.8099	26.0861	26.3624	27.098	28.6503	30.2026	30.4002	28.1895	25.9788	23.7412	21.4557	19.1703	18.3834	20.2605	22.1376	24.2864	26.9181	29.5499	31.0813	30.6568	30.2322	29.4352	27.9761	26.517	25.5374	25.4102	25.283	25.215	25.2524	25.2897	26.0336	28.0333	30.0331	31.3073	31.2916	31.276	31.3244	31.4868	31.6492	31.5495	30.9842
		*The fluorescent values for individual cells were measured by using 3 minutes time interval. To obtain fluorescence profiles the neighbouring timepoint values were connected by a straight line. The individual profiles (in form of polynomial lines) were then aligned by each other to 50% of Whi5 nuclear exit. The individual aligned lines were forming a matrix with the values with one minute time in…
		The amino acid sequences of Sic1 proteins expressing in the strains used in the experiment
		>WT-Sic1-EGFP
		MTPSTPPRSRGTRYLAQPSGNTSSSALMQGQKTPQKPSQNLVPVTPSTTKSFKNAPLLAPPNSNMGMTSPFNGLTSPQRSPFPKSSVKRTLFQFESHDNGTVREEQEPLGRVNRILFPTQQNVDIDAAEEEEEGEVLLPPSRPTSARQLHLSLERDEFDQTHRKKIIKDVPGTPSDKVITFELAKNWNNNSPKNDARSQESEDEEDIIINPVRVGKNPFASDELVTQEIRNERKRAMLRENPDIEDVITYVNKKGEVVEKRRLTDEEKRRFKPKALFQSRDQEHRIPGLINSKGEELFTGVVPILVELDGDVNGHKFSVSGEGEGDATYGKLTLKFICTTGKLPVPWPTLVTTLTYGVQCFSRYPDHMKQHDFFKSAMPEGYVQERTIFFKDDGNYKTR…
		>3xN-Sic1-EGFP
		MIPITPTKRIRRNLFDDASGNTSSSILQRTPLRSNNKKLFIKTPQDTSSSMTPSTPPRSRGTRYLAQPSGNTSSSALMQGQKTPQKPSQNLVPVTPSTTKSFKNAPLLAPPNSNMGMTSPFNGLTSPQRSPFPKSSVKATAFQFESHDNGTVREEQEPLGRVNAIAFPTQQNVDIDAAEEEEEGEVLLPPSRPTSARQLHLSLERDEFDQTHRKKIIKDVPGTPSDKVITFELAKNWNNNSPKNDARSQESEDEEDIIINPVRVGKNPFASDELVTQEIRNERKRAMLRENPDIEDVITYVNKKGEVVEKRRLTDEEKRRFKPKALFQSRDQEHRIPGLINSKGEELFTGVVPILVELDGDVNGHKFSVSGEGEGDATYGKLTLKFICTTGKLPVPWPT…
[truncated: 89 more columns]
