# Supplementary material for: A processive phosphorylation circuit with multiple kinase inputs and mutually diversional routes controls G1/S decision
Source: Nat Commun. 2020 Apr 15;11:1836. doi: 10.1038/s41467-020-15685-z (PMC7160111; doi:10.1038/s41467-020-15685-z)
Supplement: Supplementary file 3 — Source data [file 41467_2020_15685_MOESM3_ESM.zip › Source_data_Fig_6.xlsx]

## Sheet: Fig. 6a
	Figure 6a
		Live cell microscopy unperturbed cell cycle, Sic1-GFP degradation timing from Whi5-mCherry nuclear exit
		Statistical elements on plot
		All cells							Daughter cells							Mother cells
			wt	T2,5S	VLLPP	T2,5S-VLLPP	RXL			wt	T2,5S	VLLPP	T2,5S-VLLPP	RXL			wt	T2,5S	VLLPP	T2,5S-VLLPP	RXL
		Number of values	112	90	97	118	161		Number of values	69	61	51	53	83		Number of values	43	29	46	65	78
		Minimum	7.49	10.44	9.78	7.96	10.38		Minimum	8.79	12.03	10.41	12.24	12.81		Minimum	7.49	10.44	-3.06	7.96	10.38
		25% Percentile	12.06	13.68	14.1	25.09	15.27		25% Percentile	12.18	16.77	18.36	32.42	17.07		25% Percentile	11.61	11.91	12.84	21.42	13.89
		Median	14.19	17.6	18.36	31.8	17.7		Median	15.29	20.16	21.42	39.75	19.53		Median	13.7	13.05	14.7	28.14	17.07
		75% Percentile	17.21	22.19	22.02	39.77	22.89		75% Percentile	17.9	24.57	28.17	49.26	25.02		75% Percentile	15.48	15.83	17.74	32.13	20.73
		Maximum	38.18	49.46	44.67	99.75	43.32		Maximum	38.18	49.46	44.67	99.75	43.32		Maximum	23.16	26.76	27.54	48.33	38.43
		The individual cell Sic1 timing (min) values presented on plot
		M(0) - mother cells	D(1) - daughter cells	FOV - field of view of microscope	Cell # - cell number in experiment
		Sic1-wt (strain RV200)						Sic1-T2,5S (strain RV543)						Sic1-VLLPP (strain RV550)						Sic1-T2,5S-VLLPP (strain RV553)						Sic1-RXL (strain RV556)
		Experiment name	M(0);D(1)*	FOV	Cell #	Timing (min)		Experiment name	M(0);D(1)*	FOV	Cell #	Timing (min)		Experiment name	M(0);D(1)*	FOV	Cell #	Timing (min)		Experiment name	M(0);D(1)*	FOV	Cell #	Timing (min)		Experiment name	M(0);D(1)*	FOV	Cell #	Timing (min)
		140130_RV200_Sic1_EGFP15_Whi5_mCherry_noalphaF-0001	1	10	1	18.0645		140501_RV543_Sic1_EGFP15_Whi5_mCherry_noalphaF-0002	1	17	3	28.962		141005_RV550_Sic1-EGFP_Whi5-mCherry-async-0001	1	36	2	23.85		141008_RV553_Sic1-EGFP_Whi5-mCherry-async-0002	1	11	4	25.086		141007_RV556_Sic1-EGFP_Whi5-mCherry-async-0001	1	1	2	21.96
			1	10	3	17.55			1	17	4	14.97			1	36	4	16.53			1	11	5	41.61			1	1	4	28.08
			1	10	4	16.7742			1	17	7	21.81			1	36	6	18.36			1	11	8	34.89			1	1	7	15.87
			1	10	5	18.7098			1	17	9	16.62			1	36	8	30.6			1	11	9	39.75			1	1	9	32.337
			1	10	7	12.2583			1	17	10	24.732			1	36	9	20.19			1	11	10	31.8			1	1	11	15.84
			1	10	9	17.0967			1	17	11	17.88			1	36	10	25.68			1	11	11	29.979			1	1	14	17.7
			1	10	10	21.9357			1	17	13	21.153			1	36	11	28.74			1	11	15	58.74			1	1	15	33.57
			1	10	12	16.7742			0	17	15	16.596			1	36	13	16.92			1	11	17	46.5			1	1	17	17.1
			1	10	15	21.9354			1	17	17	24.405			1	36	15	21.42			1	11	18	26.94			1	1	19	20.13
			1	10	17	16.7742			1	17	19	16.929			1	36	16	29.367			1	11	19	37.92			1	1	20	22.59
			1	10	20	22.9032			1	17	20	20.826			1	36	21	36.72			1	11	20	55.68			1	1	21	16.5
			1	10	27	17.742			0	17	21	11.064			1	36	22	21.42			1	11	22	33.03			1	1	22	14.64
			1	10	28	15.1611			1	17	22	16.92			1	36	23	16.5			1	11	25	29.37			1	1	23	18.3
			1	10	30	15.294			1	17	30	12.03			1	36	24	18.99			1	11	27	29.97			1	1	26	20.73
			1	10	33	13.5483			1	17	35	23.43			1	36	25	20.802			1	11	28	36.69			1	1	27	14.034
			1	10	35	13.5483			0	17	38	13.017			1	36	26	20.19			1	11	31	17.73			1	1	30	30.51
			1	10	36	20.178			1	17	40	18.21			1	36	27	13.44			1	11	33	48.96			1	1	32	17.7
			1	10	38	12.9033			1	17	43	14.97			0	36	28	17.742			1	11	35	42.84			1	1	34	19.53
			1	10	39	9.6774			1	17	44	22.779			0	36	29	14.0721			1	11	39	40.38			1	1	38	26.85
			1	10	41	12.9033			1	17	45	20.826			1	36	31	23.25			1	11	40	39.75			1	1	39	30.51
			1	10	44	17.097			1	17	48	21.789			1	36	32	21.42			1	11	43	37.92			1	1	43	21.36
			1	10	46	18.0645			1	17	50	14.316			1	36	33	18.96			1	11	48	27.534			1	1	46	26.238
			1	10	47	11.391			1	17	53	20.16			1	36	35	18.99			1	11	49	39.75			1	1	47	16.47
			1	10	51	11.2902			1	17	55	30.264			1	36	38	14.07			1	11	50	12.24			1	1	52	15.84
			1	10	54	11.2902			0	17	3	15.99			1	36	39	31.83			1	11	52	36.09			1	1	53	15.87
			1	10	63	16.7742			0	17	10	17.619			1	36	40	17.13			1	11	53	45.87			1	1	54	18.93
			1	10	66	19.2			0	17	13	11.43			1	36	42	18.96			1	11	56	42.84			1	1	57	30.516
			1	10	67	23.871			0	17	15	10.767			1	36	43	22.02			1	11	57	30			0	1	59	13.41
			1	10	70	12.258			0	17	17	15.663			1	36	46	25.71			1	11	59	63.03			1	1	60	17.085
			1	10	71	22.2582			0	17	20	13.38			1	36	47	33.039			1	18	1	50.76			1	1	61	18.3
			1	10	73	19.6773			0	17	21	13.05			1	36	48	17.13			1	18	3	99.75			1	1	62	25.02
			1	10	81	8.787			0	17	22	12.72			1	36	49	34.26			1	18	4	34.86			0	1	4	23.19
			1	10	82	11.715			0	17	43	14.358			1	36	51	18.96			1	18	5	45.9			0	1	9	16.47
			1	10	84	21.6129			0	17	45	26.76			1	36	53	20.19			1	18	7	50.79			0	1	14	14.04
			1	10	89	17.4192			0	17	10	12.39			1	36	54	21.42			1	18	10	44.67			0	1	16	23.79
			1	10	91	13.5483			0	17	15	12.72			1	36	56	21.42			1	18	11	50.19			0	1	19	17.7
			1	10	94	14.1936			0	17	17	12.393			1	36	57	43.44			1	18	12	33.63			0	1	20	14.04
			1	11	2	15.03			0	17	21	10.767			1	36	58	22.62			1	18	15	34.86			0	1	22	12.21
			1	11	3	15			1	18	3	26.685			1	36	59	21.414			1	18	17	41.61			0	1	27	14.04
			1	11	4	17.7417			1	18	4	25.71			1	36	62	23.25			1	18	21	31.8			0	1	30	10.38
			1	11	7	10.116			1	18	6	45.885			1	36	63	18.33			1	18	23	46.5			0	1	39	17.67
			1	11	8	16.32			1	18	11	12.06			1	36	64	22.65			1	18	27	49.56			0	1	46	10.983
			1	11	9	13.38			1	18	12	19.2			1	36	68	15.93			1	18	30	34.86			0	1	54	28.08
			1	11	12	38.178			1	18	13	49.464			1	36	69	33.66			1	18	40	55.68			0	1	57	21.96
			1	11	14	16.641			1	18	20	30.27			1	36	70	28.74			1	18	43	53.85			0	1	59	14.67
			1	11	15	11.73			1	18	22	12.69			1	36	71	20.19			1	18	44	17.73			0	1	60	17.67
			1	11	17	12.072			1	18	23	19.2			1	36	72	44.67			1	18	45	67.29			0	1	62	31.11
			1	11	18	16.32			1	18	28	12.36			1	36	73	28.17			1	18	47	25.08			0	1	4	25.02
			1	11	19	24.15			1	18	30	19.86			1	36	77	28.74			1	18	48	39.768			0	1	16	15.87
			1	11	21	10.44			1	18	31	25.71			1	36	78	23.85			1	18	54	44.07			0	1	19	14.04
			1	11	23	17.292			1	18	34	15.294			1	36	79	14.1			1	18	56	51.408			0	1	20	12.81
			1	11	26	17.61			1	18	35	26.685			1	36	82	10.41			1	18	57	33.66			0	1	27	15.87
			1	11	28	14.685			1	18	37	17.88			1	36	88	17.13			1	18	59	49.56			0	1	30	12.21
			1	11	31	9.465			1	18	40	13.68			0	36	2	17.73			0	11	3	39.78			0	1	46	13.44
			1	11	32	13.71			1	18	41	14.64			0	36	7	9.78			0	11	12	7.956			0	1	54	18.3
			1	11	34	20.559			1	18	43	20.49			0	36	8	12.84			0	11	38	26.922			0	1	57	15.87
			1	11	35	15			1	18	46	22.44			0	36	10	20.82			0	11	9	32.43			0	1	58	19.53
			1	11	37	21.537			1	18	47	17.25			0	36	15	17.13			0	11	11	39.168			1	9	1	12.81
			1	11	38	11.097			1	18	49	16.923			0	36	16	15.9			0	11	12	11.622			1	9	5	17.07
			1	11	39	9.81			1	18	51	21.15			0	36	24	10.41			0	11	18	27.54			1	9	7	23.19
			1	11	41	15.03			1	18	54	23.76			0	36	25	14.7			0	11	19	20.82			1	9	8	34.77
			1	11	43	16.32			1	18	55	13.668			0	36	26	12.24			0	11	22	47.13			1	9	10	17.1
			1	12	1	10.77			1	18	56	17.58			0	36	28	15.297			0	11	30	11.61			1	9	11	25.017
			1	12	4	12.09			1	18	57	18.57			0	36	29	15.294			0	11	33	29.37			1	9	13	17.67
			1	12	5	21.861			0	18	58	15.621			0	36	33	12.84			0	11	35	30.57			1	9	16	22.56
			1	12	6	12.399			1	18	59	26.67			0	36	43	17.13			0	11	38	25.086			1	9	17	26.85
			1	12	8	11.1			1	18	61	30.9			0	36	45	10.38			0	11	48	11.01			1	9	19	20.73
			1	12	10	16.317			1	18	62	12.369			0	36	46	11.01			0	11	50	9.78			1	9	24	18.9
			1	12	14	11.43			1	18	64	23.436			0	36	47	12.849			0	11	52	22.02			1	9	25	26.25
			0	10	5	12.9033			1	18	67	18.225			0	36	48	11.01			0	11	53	36.72			1	9	28	15.24
			0	10	8	17.25			1	18	69	15.96			0	36	51	12.87			0	11	56	34.86			0	9	29	15.255
			0	10	18	16.1289			0	18	70	14.97			0	36	53	16.53			0	11	9	28.77			1	9	34	28.68
			0	10	20	15.4839			1	18	71	17.898			0	36	54	18.96			0	11	11	18.36			1	9	35	20.13
			0	10	27	18.24			1	18	74	22.11			0	36	59	19.578			0	11	12	28.77			1	9	36	36.63
			0	10	38	10.74			1	18	77	29.94			0	36	62	20.79			0	11	18	31.2			1	9	37	17.082
			0	10	52	16.269			1	18	79	18.225			0	36	63	14.1			0	11	30	20.19			1	9	39	17.07
			0	10	58	15.945			1	18	81	15.3			0	36	69	13.47			0	11	50	21.42			1	9	40	18.9
			0	10	67	12.5808			1	18	83	24.72			0	36	70	22.02			0	11	56	31.83			1	9	42	12.81
			0	10	70	14.1933			1	18	86	32.868			0	36	72	23.85			0	18	31	23.88			1	9	45	21.96
			0	10	81	11.613			1	18	88	21.48			0	36	78	27.54			0	18	55	28.755			1	9	46	22.578
			0	10	82	11.391			0	18	6	20.883			0	36	79	14.7			0	18	4	30			1	9	47	24.408
			0	10	92	17.91			0	18	49	11.43			0	36	82	17.13			0	18	5	22.02			1	9	49	19.53
			0	10	5	18.387			0	18	55	10.443			0	36	7	11.01			0	18	10	27.54			1	9	51	19.53
			0	10	10	9.75			0	18	64	14.04			0	36	10	19.59			0	18	12	23.25			1	9	54	14.643
			0	10	18	11.73			0	18	67	15.03			0	36	16	16.53			0	18	15	36.72			1	9	55	29.28
			0	10	38	9.6774			0	18	70	12.078			0	36	23	12.87			0	18	17	25.08			1	9	56	19.524
			0	10	58	16.596			0	18	77	18.6			0	36	26	12.24			0	18	21	25.71			1	9	57	17.07
			0	10	70	14.8386			0	18	79	16.65			0	36	28	12.84			0	18	24	18.36			1	9	60	25.02
			0	10	76	14.1936			0	18	55	12.09			0	36	29	18.354			0	18	28	23.25			1	9	61	16.473
			0	10	18	7.485			0	18	70	11.73			0	36	43	11.01			0	18	29	31.8			1	9	63	21.33
			0	10	58	14.319									0	36	46	11.01			0	18	30	20.79			1	9	64	14.04
			0	11	27	14.031									0	36	47	14.07			0	18	31	31.83			1	9	66	33.57
			0	11	4	12.72									0	36	51	18.96			0	18	39	20.79			1	9	67	15.255
			0	11	7	10.44									0	36	53	12.87			0	18	43	36.12			1	9	69	15.24
			0	11	12	8.811									0	36	59	20.19			0	18	45	20.79			1	9	70	19.53
			0	11	17	16.317									0	36	70	15.9			0	18	48	35.487			1	9	71	23.82
			0	11	23	14.034									0	36	79	14.67			0	18	49	12.21			0	9	75	17.085
			0	11	27	10.443															0	18	54	21.42			1	9	76	21.966
			0	11	28	14.031															0	18	55	38.547			1	9	78	18.93
			0	11	31	12.06															0	18	56	29.37			1	9	80	17.7
			0	11	38	13.05															0	18	57	29.37			1	9	82	43.32
			0	11	42	13.704															0	18	59	25.68			1	9	84	42.72
			0	11	12	12.06															0	18	4	37.32			1	9	86	16.5
			0	11	17	9.138															0	18	17	45.27			1	9	87	13.41
			0	11	23	13.38															0	18	21	36.69			1	9	90	19.53
			0	11	27	13.38															0	18	24	48.33			1	9	91	27.45
			0	11	42	14.01															0	18	28	24.48			1	9	93	26.25
			0	11	33	12.072															0	18	29	27.51			1	9	94	18.93
			0	12	4	13.71															0	18	30	21.39			1	9	98	13.44
			0	12	5	23.16															0	18	31	31.8			1	9	99	23.19
			0	12	6	14.682															0	18	39	20.79			1	9	100	27.48
			0	12	10	10.44															0	18	43	31.2			0	9	1	14.64
																					0	18	48	34.26			0	9	4	18.9
																					0	18	54	31.2			0	9	8	31.74
		The amino acid sequences of Sic1 proteins expressing in the strains used in the experiment																			0	18	55	24.48			0	9	10	11.58
																					0	18	56	28.14			0	9	11	23.82
		>WT-Sic1-EGFP																			0	18	57	37.32			0	9	12	17.67
		MTPSTPPRSRGTRYLAQPSGNTSSSALMQGQKTPQKPSQNLVPVTPSTTKSFKNAPLLAPPNSNMGMTSPFNGLTSPQRSPFPKSSVKRTLFQFESHDNGTVREEQEPLGRVNRILFPTQQNVDIDAAEEEEEGEVLLPPSRPTSARQLHLSLERDEFDQTHRKKIIKDVPGTPSDKVITFELAKNWNNNSPKNDARSQESEDEEDIIINPVRVGKNPFASDELVTQEIRNERKRAMLRENPDIEDVITYVNKKGEVVEKRRLTDEEKRRFKPKALFQSRDQEHRIPGLINSKGEELFTGVVPILVELDGDVNGHKFSVSGEGEGDATYGKLTLKFICTTGKLPVPWPTLVTTLTYGVQCFSRYPDHMKQHDFFKSAMPEGYVQERTIFFKDDGNYKTR…																			0	18	59	29.37			0	9	13	12.81
		>T2,5SS-Sic1-EGFP																									0	9	19	17.7
		MSPSSPPRSRGTRYLAQPSGNTSSSALMQGQKTPQKPSQNLVPVTPSTTKSFKNAPLLAPPNSNMGMTSPFNGLTSPQRSPFPKSSVKRTLFQFESHDNGTVREEQEPLGRVNRILFPTQQNVDIDAAEEEEEGEVLLPPSRPTSARQLHLSLERDEFDQTHRKKIIKDVPGTPSDKVITFELAKNWNNNSPKNDARSQESEDEEDIIINPVRVGKNPFASDELVTQEIRNERKRAMLRENPDIEDVITYVNKKGEVVEKRRLTDEEKRRFKPKALFQSRDQEHRIPGLINSKGEELFTGVVPILVELDGDVNGHKFSVSGEGEGDATYGKLTLKFICTTGKLPVPWPTLVTTLTYGVQCFSRYPDHMKQHDFFKSAMPEGYVQERTIFFKDDGNYKTR…																									0	9	24	21.96
		>VLLPP-Sic1-EGFP																									0	9	29	13.425
		MTPSTPPRSRGTRYLAQPSGNTSSSALMQGQKTPQKPSQNLVPVTPSTTKSFKNAPLLAPPNSNMGMTSPFNGLTSPQRSPFPKSSVKRTLFQFESHDNGTVREEQEPLGRVNRILFPTQQNVDIDAAEEEEEGEAAAAASRPTSARQLHLSLERDEFDQTHRKKIIKDVPGTPSDKVITFELAKNWNNNSPKNDARSQESEDEEDIIINPVRVGKNPFASDELVTQEIRNERKRAMLRENPDIEDVITYVNKKGEVVEKRRLTDEEKRRFKPKALFQSRDQEHRIPGLINSKGEELFTGVVPILVELDGDVNGHKFSVSGEGEGDATYGKLTLKFICTTGKLPVPWPTLVTTLTYGVQCFSRYPDHMKQHDFFKSAMPEGYVQERTIFFKDDGNYKTR…																									0	9	34	13.44
		>T2,5S,VLLPP-Sic1-EGFP																									0	9	37	12.81
		MSPSSPPRSRGTRYLAQPSGNTSSSALMQGQKTPQKPSQNLVPVTPSTTKSFKNAPLLAPPNSNMGMTSPFNGLTSPQRSPFPKSSVKRTLFQFESHDNGTVREEQEPLGRVNRILFPTQQNVDIDAAEEEEEGEAAAAASRPTSARQLHLSLERDEFDQTHRKKIIKDVPGTPSDKVITFELAKNWNNNSPKNDARSQESEDEEDIIINPVRVGKNPFASDELVTQEIRNERKRAMLRENPDIEDVITYVNKKGEVVEKRRLTDEEKRRFKPKALFQSRDQEHRIPGLINSKGEELFTGVVPILVELDGDVNGHKFSVSGEGEGDATYGKLTLKFICTTGKLPVPWPTLVTTLTYGVQCFSRYPDHMKQHDFFKSAMPEGYVQERTIFFKDDGNYKTR…																									0	9	42	17.1
		>RXL-Sic1-EGFP																									0	9	45	15.87
		MTPSTPPRSRGTRYLAQPSGNTSSSALMQGQKTPQKPSQNLVPVTPSTTKSFKNAPLLAPPNSNMGMTSPFNGLTSPQRSPFPKSSVKATAFQFESHDNGTVREEQEPLGRVNAIAFPTQQNVDIDAAEEEEEGEVLLPPSRPTSARQLHLSLERDEFDQTHRKKIIKDVPGTPSDKVITFELAKNWNNNSPKNDARSQESEDEEDIIINPVRVGKNPFASDELVTQEIRNERKRAMLRENPDIEDVITYVNKKGEVVEKRRLTDEEKRRFKPKALFQSRDQEHRIPGLINSKGEELFTGVVPILVELDGDVNGHKFSVSGEGEGDATYGKLTLKFICTTGKLPVPWPTLVTTLTYGVQCFSRYPDHMKQHDFFKSAMPEGYVQERTIFFKDDGNYKTR…																									0	9	46	13.41
		>T2,5S,RXL-Sic1-EGFP																									0	9	47	14.67
		MSPSSPPRSRGTRYLAQPSGNTSSSALMQGQKTPQKPSQNLVPVTPSTTKSFKNAPLLAPPNSNMGMTSPFNGLTSPQRSPFPKSSVKATAFQFESHDNGTVREEQEPLGRVNAIAFPTQQNVDIDAAEEEEEGEVLLPPSRPTSARQLHLSLERDEFDQTHRKKIIKDVPGTPSDKVITFELAKNWNNNSPKNDARSQESEDEEDIIINPVRVGKNPFASDELVTQEIRNERKRAMLRENPDIEDVITYVNKKGEVVEKRRLTDEEKRRFKPKALFQSRDQEHRIPGLINSKGEELFTGVVPILVELDGDVNGHKFSVSGEGEGDATYGKLTLKFICTTGKLPVPWPTLVTTLTYGVQCFSRYPDHMKQHDFFKSAMPEGYVQERTIFFKDDGNYKTR…																									0	9	56	18.303
																											0	9	57	13.41
																											0	9	61	26.238
																											0	9	67	17.07
																											0	9	70	15.87
																											0	9	71	18.93
																											0	9	75	10.983
																											0	9	76	20.73
																											0	9	82	21.96
																											0	9	84	15.87
																											0	9	87	13.44
																											1	9	88	18.33
																											0	9	90	18.3
																											0	9	92	20.73
																											0	9	99	17.1
																											0	9	4	12.18
																											0	9	8	37.23
																											0	9	11	38.43
																											0	9	12	25.62
																											0	9	13	15.27
																											0	9	19	26.25
																											0	9	29	17.7
																											0	9	42	17.7
																											0	9	46	14.64
																											0	9	47	20.76
																											0	9	56	13.44
																											0	9	61	17.07
																											0	9	67	14.04
																											0	9	70	13.44
																											0	9	75	22.59
																											0	9	76	17.7
																											0	9	82	15.84
																											0	9	87	25.65
																											0	9	90	18.3

## Sheet: Fig. 6b
	Figure 6b
		Live cell microscopy unperturbed cell cycle, Sic1ΔC-GFP degradation timing from Whi5-mCherry nuclear exit
		Statistical elements on plot
		All cells									Daughter cells									Mother cells
			wt	T2,5S	VLLPP	T2,5S-VLLPP	RXL	T2,5S-RXL	T2,5S-RXL- VLLPP			wt	T2,5S	VLLPP	T2,5S-VLLPP	RXL	T2,5S-RXL	T2,5S-RXL- VLLPP			wt	T2,5S	VLLPP	T2,5S-VLLPP	RXL	T2,5S-RXL	T2,5S-RXL- VLLPP
		Number of values	44	267	91	249	86	141	178		Number of values	40	165	51	151	62	93	122		Number of values	30	102	40	98	24	48	56
		Minimum	1.53	6.94	6.6	8.13	9.51	4.05	9.15		Minimum	12.61	9.36	12.66	10.58	9.51	10.17	9.15		Minimum	11.82	6.94	6.6	8.13	12.84	4.05	11.79
		25% Percentile	15.27	15.09	14.31	14.22	19.95	19.34	26.37		25% Percentile	15.58	16.7	18.18	15.45	21.87	21.57	28.89		25% Percentile	14.24	13.47	12.67	12.61	17.75	16.17	21.55
		Median	18.06	17.55	17.08	16.29	25.08	24.41	31.32		Median	19.93	19.53	20.39	17.91	26.77	26.43	33.97		Median	17.09	15.92	14.31	14.25	21.23	21.15	27.26
		75% Percentile	23.91	21.15	20.94	19.14	30.12	28.28	37.07		75% Percentile	24.83	22.8	24.24	21.56	30.37	29.71	39.25		75% Percentile	20.35	18.05	15.98	16.28	27.75	24.81	30.32
		Maximum	42.71	33.86	40.2	62.25	40.29	51.27	84.6		Maximum	40.3	33.86	40.2	62.25	40.29	51.27	84.6		Maximum	28.88	27.26	18.19	33.36	39.68	43.94	52.47
		The individual cell Sic1 timing (min) values presented on plot
		Sic1-ΔC-wt (strain RV949)						Sic1-ΔC-T2,5S (strain RV1000)						Sic1-ΔC-VLLPP (strain RV1008)						Sic1-ΔC-T2,5S-VLLPP (strain RV953)						Sic1-ΔC-RXL (strain RV955)						Sic1-ΔC-T2,5S-RXL (strain RV1013)						Sic1-ΔC-T2,5S-RXL-VLLPP (strain RV1011)
		Experiment name	M(0);D(1)*	FOV	Cell #	Timing (min)		Experiment name	M(0);D(1)*	FOV	Cell #	Timing (min)		Experiment name	M(0);D(1)*	FOV	Cell #	Timing (min)		Experiment name	M(0);D(1)*	FOV	Cell #	Timing (min)		Experiment name	M(0);D(1)*	FOV	Cell #	Timing (min)		Experiment name	M(0);D(1)*	FOV	Cell #	Timing (min)		Experiment name	M(0);D(1)*	FOV	Cell #	Timing (min)
		170110_RV949_RV951_Whi5mCh_Sic1dCGFP_apulse4-0002	0	1	1	25.218		170916_RV992_RV997_#70k1_#69k2_WmCh_SGFP_asynch-0001	1	11	1	23.19		171102_RV1010	1	1	4	40.2		171019_RV953_RV954_RV1011_RV1013_WmCh_SGFP_asynch-0001	1	3	1	16.26		171102_RV955	0	4	8	23.43		171019_RV953_RV954_RV1011_RV1013_WmCh_SGFP_asynch-0001	1	9	3	30.507		171019_RV953_RV954_RV1011_RV1013_WmCh_SGFP_asynch-0001	1	7	4	51.66
			1	1	3	22.794			1	11	3	27.66			1	1	7	14.88			1	3	2	17.91			1	4	9	20.13			1	9	9	24			1	7	5	36.204
			1	1	5	39.459			1	11	5	18.711			1	1	10	26.46			1	3	7	18.72			1	4	12	19.41			1	9	10	23.58			1	7	6	41.88
			1	1	6	13.425			1	11	8	14.238			1	1	11	20.391			1	3	10	17.07			1	4	16	19.02			1	9	11	15.459			1	7	8	53.286
			1	1	11	40.302			1	11	9	17.898			1	1	12	18.72			1	3	11	16.68			1	4	17	31.119			1	9	19	28.08			1	7	14	39.864
			1	1	13	13.833			1	11	10	24			1	1	13	20.94			1	3	18	21.54			1	4	18	21.96			1	9	24	20.34			1	7	17	26.85
			1	1	17	26.85			1	11	13	14.64			1	1	14	22.041			1	3	20	22.38			1	4	25	35.13			1	9	29	37.83			1	7	18	31.71
			1	1	18	35.796			0	11	14	27.255			1	1	16	21.48			1	3	21	25.62			1	4	27	30			1	9	35	36.21			1	7	19	34.17
			1	1	20	18.7116			0	11	15	18.72			1	1	19	20.4			1	3	23	16.65			1	4	28	27.459			1	9	36	39.06			1	7	22	41.1
			1	1	22	12.609			0	11	17	20.73			1	1	21	28.653			1	3	24	21.57			0	4	28	24.531			0	9	37	28.884			1	7	27	29.7
			1	1	25	17.493			0	11	19	14.25			1	1	22	26.46			1	3	25	23.19			1	4	29	27.81			1	9	39	22.77			1	7	28	41.88
			1	1	28	26.85			1	11	21	21.966			1	1	23	21.48			1	3	26	17.07			1	4	31	9.51			1	9	40	29.31			1	7	30	30.915
			1	1	29	19.932			1	11	22	18.303			1	1	26	22.593			1	3	27	10.578			1	4	33	28.92			1	9	49	28.068			1	7	32	26.85
			1	1	32	24.831			1	11	25	14.64			1	1	27	23.685			1	3	28	21.18			1	4	34	29.28			1	9	51	10.17			1	7	34	28.881
			1	1	34	25.626			1	11	26	13.83			1	1	28	18.183			1	3	29	14.64			1	4	35	27.81			1	9	56	26.85			1	7	36	37.44
			0	1	1	12.21			1	11	27	21.96			1	1	29	20.388			1	3	30	20.34			1	4	36	23.064			1	9	58	37.44			1	7	37	33.771
			0	1	3	15.468			1	11	28	20.34			1	1	30	19.83			1	3	31	21.966			0	4	36	27.822			1	9	63	21.96			1	7	38	84.6
			0	1	5	24.816			1	11	29	21.99			1	1	31	27			1	3	32	18.72			0	4	41	17.571			1	9	64	34.17			1	7	40	40.68
			0	1	18	12.63			1	11	30	17.085			1	1	32	12.66			1	3	34	15.453			1	4	43	20.136			1	9	65	17.49			1	7	41	30.102
			0	1	20	19.539			0	11	31	17.901			1	1	34	16.53			1	3	36	11.799			0	4	43	18.66			1	9	66	14.238			1	7	44	23.61
			0	1	22	14.235			1	11	34	27.66			1	1	36	29.76			1	3	37	20.34			1	4	44	13.545			1	9	71	21.57			1	7	48	31.32
			0	2	3	14.238			1	11	35	14.64			1	1	38	13.77			1	3	40	30.12			0	4	44	20.85			1	9	75	32.52			1	7	49	52.473
			1	2	10	18.33			1	11	36	18.33			1	1	40	15.96			1	3	44	17.91			1	4	46	24.165			1	9	76	22.38			1	7	50	32.97
			0	2	11	15.051			1	11	38	15.45			1	1	42	14.88			1	3	45	18.72			0	4	46	20.13			1	9	79	19.53			1	7	51	34.17
			1	2	12	35.79			1	11	41	15.456			1	1	43	17.082			1	3	47	21.561			1	4	47	30.024			1	9	80	13.83			1	7	53	25.62
			0	2	13	28.881			1	11	43	21.147			1	1	44	18.18			1	3	50	22.8			1	4	49	23.43			1	9	86	27.24			1	7	58	35.79
			0	2	17	16.677			0	11	44	22.779			1	1	49	18.18			1	3	52	18.711			1	4	51	36.24			1	9	88	17.085			1	7	60	36.612
			1	2	21	15.456			1	11	45	15.48			1	1	50	24.24			1	3	53	32.13			1	4	52	21.24			1	9	89	26.46			1	7	63	33.75
			1	2	22	19.119			1	11	48	24.84			1	1	52	24.24			1	3	56	17.079			0	4	52	14.28			1	9	90	24.405			1	7	65	20.337
			1	2	23	18.72			1	11	53	19.119			1	1	54	20.388			1	3	59	22.77			1	4	54	14.64			1	9	91	24			1	7	66	32.136
			1	2	25	24			1	11	54	23.19			1	1	56	19.29			1	3	60	62.25			1	4	55	12.06			1	9	92	17.91			1	7	68	33.75
			0	2	30	15.861			1	11	58	14.643			1	1	58	27.54			0	3	9	14.22			1	4	63	25.62			1	9	94	30.51			1	7	69	34.983
			1	2	36	15.06			1	11	59	14.64			1	1	59	27.81			0	3	11	12.99			0	4	64	18.66			1	9	97	24.798			1	7	71	24.39
			0	2	11	12.6			1	11	62	16.26			1	1	62	19.284			0	3	13	15.45			1	4	66	17.574			1	9	102	21.561			1	7	72	26.43
			0	2	13	14.238			1	11	63	13.83			1	1	63	19.836			0	3	21	13.41			0	4	66	12.84			1	9	116	24.801			1	7	73	36.6
			0	2	21	20.352			1	11	64	15.051			0	1	64	17.6328			0	3	27	19.92			1	4	71	28.56			1	9	120	30.102			1	7	74	30.93
			0	2	13	20.352			1	11	66	17.49			1	1	65	14.31			0	3	30	17.07			1	4	73	31.47			1	9	133	24.81			1	7	78	32.94
			1	3	5	19.932			1	11	67	9.36			1	1	66	20.94			0	3	32	12.21			1	4	74	28.557			1	9	135	27.24			0	7	5	30.09
			0	3	7	23.595			1	11	69	17.898			1	1	68	14.88			0	3	36	18.306			0	4	74	24.54			1	9	147	31.74			0	7	14	24.81
			1	3	8	24.81			1	11	70	16.26			1	1	69	23.7			0	3	37	12.204			1	4	75	22.332			1	9	151	26.85			0	7	17	32.94
			1	3	9	20.76			1	11	71	23.19			1	1	70	30.3			0	3	50	14.64			1	4	76	10.59			0	9	11	15.87			0	7	28	52.47
			1	3	12	19.932			1	11	73	19.53			1	1	72	23.16			0	3	52	33.36			1	4	77	21.6			0	9	61	23.58			0	7	36	19.92
			1	3	15	14.637			1	11	76	21.15			1	1	73	22.59			0	3	56	18.72			1	4	78	24.51			0	9	65	25.23			0	7	37	19.92
			0	3	16	20.76			1	11	77	22.8			1	1	74	15.426			0	3	13	13.02			1	4	86	28.56			0	9	66	43.935			0	7	49	16.68
			1	3	19	23.202			1	11	78	21.57			1	1	75	19.287			0	3	27	17.49			0	4	86	18.3			0	9	90	22.77			0	7	52	28.89
			0	3	5	17.49			1	11	79	22.8			1	1	76	13.776			0	3	30	12.99			1	4	88	40.29			0	9	94	24.84			0	7	65	17.082
			0	3	9	11.82			1	11	80	16.677			1	1	77	18.735			0	3	52	17.07			1	4	89	22.326			0	9	97	8.13			0	7	66	34.56
			0	3	19	18.3			1	11	82	17.1			1	1	79	15.96			1	4	2	26.442			0	4	89	21.6			0	9	102	20.73			0	7	73	25.2
			1	10	3	15.876			1	11	83	21.57			1	1	81	20.4			1	4	3	17.91			1	4	100	31.86			0	9	131	27.66			0	7	37	19.11
			1	10	4	15.87			0	11	3	12.6			1	1	85	27.552			1	4	6	17.085			1	4	101	32.949			0	9	11	12.21			0	7	41	22.38
			1	10	6	20.337			0	11	5	15.87			1	1	88	19.29			1	4	7	15.87			0	4	101	19.02			0	9	17	17.88			0	7	65	36.21
			1	10	8	18.717			0	11	8	14.235			1	1	89	38.01			1	4	8	13.83			1	4	102	27.093			0	9	49	8.52			0	7	66	27.24
			1	10	9	34.182			0	11	9	11.79			0	1	7	18.18			1	4	10	17.49			0	4	102	30.387			0	9	61	9.75			1	8	3	30.51
			0	10	10	19.527			0	11	14	13.02			0	1	9	11.58			1	4	11	15.06			1	4	105	33.309			0	9	66	22.8			1	8	5	28.89
			1	10	14	18.711			0	11	17	20.34			0	1	13	11.58			1	4	14	26.04			1	4	107	34.05			0	9	97	15.06			1	8	6	30.09
			1	10	19	14.631			0	11	27	17.1			0	1	14	13.77			1	4	16	19.932			1	4	109	23.799			0	9	102	12.63			1	8	9	38.22
			0	10	25	19.9458			0	11	28	12.6			0	1	21	13.776			1	4	18	27.27			1	4	110	15.03			1	11	3	26.01			1	8	11	19.932
			1	10	30	22.389			0	11	30	17.49			0	1	26	18.183			0	4	23	10.167			1	4	112	24.51			1	11	4	51.27			1	8	12	46.77
			1	10	31	21.576			0	11	41	14.25			0	1	27	16.53			1	4	24	18.711			1	4	115	12.816			1	11	6	27.24			1	8	13	22.767
			1	10	34	37.017			0	11	43	8.94			0	1	28	15.981			1	4	30	24.42			0	4	115	24.18			1	11	10	28.08			1	8	16	32.136
			1	10	35	14.6445			0	11	44	11.79			0	1	31	14.877			1	4	31	12.609			1	4	117	18.3			1	11	14	19.116			1	8	17	29.286
			0	10	39	21.966			0	11	53	12.18			0	1	32	12.69			1	4	32	26.85			1	4	118	24.15			1	11	16	37.02			1	8	20	34.176
			1	10	42	15.06			0	11	58	13.02			0	1	34	13.23			1	4	33	15.87		171030_RV955	1	4	2	30.12			1	11	17	34.17			1	8	21	32.97
			1	10	44	15.48			0	11	59	13.83			0	1	36	13.77			1	4	37	14.64			1	4	4	39.309			1	11	20	37.02			1	8	22	28.89
			0	10	6	14.238			0	11	64	24			0	1	43	13.23			1	4	39	17.07			1	4	6	27.183			1	11	21	28.068			1	8	25	33.762
			0	10	10	16.269			0	11	66	16.26			0	1	54	14.31			1	4	42	24			1	4	11	36.7344			1	11	22	28.89			1	8	27	25.62
			0	10	25	18.711			0	11	69	26.04			0	1	58	14.88			0	4	43	8.5425			1	4	17	30.123			1	11	23	27.66			1	8	28	37.44
			0	10	30	18.3			0	11	70	10.98			0	1	62	11.55			1	4	44	15.03			0	4	19	15.063			1	11	25	20.73			1	8	30	44.34
			0	10	35	14.238			0	11	80	16.29			0	1	63	10.47			1	4	45	13.83			1	4	20	36.366			1	11	26	26.025			1	8	32	27.255
			0	10	25	16.281		171018_RV999_RV1000_RV1011_RV1013_WmCh_SGFP_asynch-0017	1	1	4	19.98			0	1	64	15.978			1	4	46	20.34			0	4	11	27.549			1	11	28	29.289			1	8	38	28.89
									1	1	7	26.103			0	1	70	16.53			1	4	47	14.64			1	5	4	38.937			1	11	32	32.94			1	8	42	40.26
									1	1	8	25.29			0	1	74	13.23			1	4	49	18.3			1	5	7	34.161			1	11	33	30.51			1	8	47	34.98
									1	1	9	24.474			0	1	75	15.426			1	4	50	15.06			1	5	9	27.183			1	11	34	28.881			1	8	50	22.779
									1	1	12	12.24			0	1	76	14.877			1	4	51	12.6			1	5	10	26.4492			1	11	36	26.85			1	8	52	26.847
									1	1	13	20.4			0	1	77	14.34			1	4	55	24.408			1	5	11	29.0208			1	11	37	19.116			1	8	55	30.522
									1	1	14	13.08			0	1	81	13.77			1	4	56	19.53			1	5	13	22.029			1	11	39	32.55			1	8	57	26.01
									1	1	15	22.44			0	1	88	11.04			1	4	58	10.578			1	5	16	34.53			1	11	43	20.34			1	8	60	25.626
									1	1	18	19.986			0	1	13	12.66			1	4	59	17.91			1	5	17	26.082			1	11	44	29.31			1	8	63	31.323
									1	1	20	21.618			0	1	14	16.53			1	4	60	11.4			1	5	19	25.716			1	11	46	23.19			1	8	66	26.85
									1	1	22	18.33			0	1	26	17.64			1	4	61	15.051			1	5	20	26.085			1	11	47	13.41			1	8	67	21.15
									1	1	24	12.24			0	1	28	12.66			1	4	63	24			0	5	7	35.265			1	11	49	26.04			1	8	70	35.4
									1	1	25	21.21			0	1	31	12.69			1	4	65	19.53			0	5	10	15.366			1	11	50	26.439			1	8	74	35.37
									1	1	31	19.17			0	1	34	6.6			1	4	69	19.53			0	5	11	39.675			1	11	51	28.47			1	8	76	27.255
									1	1	32	21.21			0	1	43	14.31			1	4	75	17.1			0	5	17	15.417			1	11	53	33.36			1	8	77	47.61
									0	1	33	12.645			0	1	51	18.186			1	4	76	17.49			0	5	10	33.795			1	11	54	19.11			1	8	79	53.28
									1	1	34	20.814			0	1	62	12.12			1	4	77	15.867			0	5	11	36.366			1	11	57	33.36			1	8	82	38.25
									1	1	35	22.02			0	1	64	14.325			1	4	78	15.84									1	11	60	25.623			1	8	84	39.459
									1	1	36	15.09			0	1	74	9.93			1	4	79	15.84									1	11	61	19.14			1	8	88	48
									1	1	37	19.98			0	1	75	15.42			1	4	80	24.822									1	11	63	38.238			1	8	89	33.36
									1	1	39	17.13			0	1	76	17.64			1	4	82	16.29									1	11	64	24.405			0	8	9	24.39
									1	1	42	12.237			0	1	77	15.42			1	4	83	15.06									1	11	66	27.255			0	8	11	28.482
									1	1	45	18.78									1	4	84	16.29									1	11	67	17.493			0	8	12	29.28
									1	1	47	19.98									1	4	92	19.14									1	11	69	26.43			0	8	17	30.93
									1	1	48	25.29									1	4	93	25.62									1	11	70	21.54			0	8	20	20.73
									1	1	49	13.869									1	4	96	15.48									1	11	71	23.58			0	8	32	27.66
									1	1	50	17.538									1	4	97	16.677									1	11	76	21.96			0	8	34	24
									1	1	51	20.4									1	4	99	17.91									1	11	80	35.79			0	8	47	11.79
									1	1	58	24.48									1	4	100	17.07									1	11	83	21.96			0	8	50	19.92
									1	1	60	22.83									1	4	104	18.3									1	11	84	23.184			0	8	52	21.558
									1	1	63	16.32									1	4	105	13.422									1	11	85	15.87			0	8	55	23.19
									1	1	64	18.75									1	4	106	13.83									1	11	87	21.57			0	8	56	18.303
									1	1	65	18.75									1	4	107	15.03									1	11	91	24.81			0	8	64	29.688
									1	1	69	29.37									1	4	109	19.14									1	11	93	17.49			0	8	70	38.22
									1	1	70	19.59									1	4	110	15.45									1	11	95	21.54			1	8	76	31.32
									1	1	71	18.354									1	4	111	15.45									1	11	100	33.75			0	8	82	21.54
									1	1	73	19.98									1	4	116	20.745									1	11	101	28.89			0	8	11	27.27
									0	1	4	15.09									1	4	120	20.73									1	11	105	28.05			0	8	32	21.561
									0	1	7	14.7									1	4	121	20.76									1	11	106	26.85			0	8	52	16.281
									0	1	8	17.13									1	4	122	27.255									1	11	108	39.06			0	8	56	32.13
									0	1	9	15.48									1	4	124	15.45									1	11	111	19.11			0	8	76	33.363
									0	1	13	15.09									1	4	125	23.16									0	11	4	20.34		171102_RV1011	1	10	4	39.174
									0	1	14	12.66									1	4	128	14.64									0	11	17	17.07			0	10	4	30.39
									0	1	18	14.28									1	4	131	16.677									0	11	21	19.119			1	10	6	49.77
									0	1	20	18.357									1	4	133	21.96									0	11	23	8.55			1	10	8	37.341
									0	1	25	17.946									0	4	2	16.29									0	11	26	21.15			1	10	10	25.62
									0	1	33	13.86									0	4	6	17.493									0	11	32	18.72			1	10	15	26.34
									0	1	35	15.9									0	4	7	15.06									0	11	33	17.49			1	10	16	45.762
									0	1	42	15.906									0	4	10	16.65									0	11	34	24.408			0	10	18	26.361
									0	1	49	16.314									0	4	16	13.41									0	11	36	24.39			0	10	18	32.19
									0	1	50	16.722									0	4	24	11.391									0	11	43	17.49			1	10	21	34.779
									0	1	51	11.01									0	4	27	17.49									0	11	51	14.64			1	10	24	31.485
									0	1	52	17.55									0	4	43	15.459									0	11	54	21.54			1	10	26	46.86
									0	1	63	13.86									0	4	44	17.07									0	11	61	24.81			1	10	27	35.511
									0	1	71	17.13									0	4	45	10.98									0	11	63	24.81			0	10	27	24.528
									0	1	8	20.4									0	4	49	12.6									0	11	64	21.153			1	10	28	33.69
									0	1	18	15.9									0	4	51	10.17									0	11	67	28.869			0	10	28	28.53
									0	1	20	17.94									0	4	55	10.983									0	11	70	25.23			1	10	29	36.24
									0	1	25	8.97									0	4	58	13.83									0	11	84	22.35			1	10	33	39.9
									0	1	52	17.13									0	4	59	14.25									0	11	93	24.81			1	10	34	42.468
									1	2	1	16.71									0	4	60	18.3									0	11	106	21.15			1	10	36	36.609
									1	2	2	22.86									0	4	63	16.68									0	11	4	15.87			0	10	36	29.64
									1	2	3	26.91									0	4	65	12.6									0	11	23	18.3			1	10	38	36.24
									1	2	6	13.05									0	4	76	15.06									0	11	26	4.05			0	10	41	35.145
									1	2	8	15.906									0	4	77	15.45									0	11	28	35.4			0	10	41	30.018
									1	2	9	17.13									0	4	88	13.425									0	11	29	19.53			0	10	44	28.2
									1	2	12	19.98									0	4	92	16.26									0	11	34	23.595			1	10	46	38.073
									1	2	13	18.762									0	4	96	11.79									0	11	37	37.44			0	10	46	26.37
									1	2	15	23.25									0	4	97	19.11									0	11	50	25.65			1	10	47	31.14
									1	2	18	24.48									0	4	99	12.18									0	11	63	27.66			1	10	50	44.304
									1	2	22	19.578									0	4	104	16.68									0	11	67	13.83			1	10	54	39.909
									1	2	24	16.725									0	4	105	13.44									0	11	84	23.58			1	10	58	35.877
									1	2	25	18.78									0	4	114	18.3															0	10	58	16.476
									1	2	28	28.14									0	4	122	13.83															1	10	61	27.45
									1	2	33	18.354									0	4	124	21.54															1	10	64	29.289
									1	2	36	20.82									0	4	126	17.085															1	10	65	38.073
									1	2	37	14.115									0	4	131	22.77															0	10	65	29.289
									0	2	39	17.538									0	4	6	19.92															1	10	67	35.88
									1	2	41	13.89									0	4	43	16.272															1	10	68	32.583
									1	2	42	24.078									0	4	45	16.26															1	10	69	51.999
									1	2	44	11.01									0	4	55	10.59															1	10	70	37.707
									1	2	45	16.32									0	4	58	15.87															0	10	70	26.73
									1	2	46	13.86									0	4	97	11.79															0	10	71	36.975
									1	2	48	28.95									0	4	103	17.07															1	10	72	39.18
									1	2	52	20.394									0	4	105	14.64															1	10	75	64.8
									1	2	53	20.802									0	4	131	12.6															1	10	76	21.966
									1	2	56	16.722									1	5	1	22.77															1	10	76	25.98
									1	2	66	15.906									1	5	3	20.73															1	10	78	22.71
									1	2	68	15.498									1	5	5	14.67															1	10	79	9.15
									1	2	69	17.538									1	5	6	17.88															1	10	80	30.75
									1	2	72	16.71									1	5	7	17.91															1	10	85	42.834
									1	2	74	15.09									1	5	8	17.91															1	10	86	26.361
									1	2	75	9.36									1	5	9	22.38															1	10	87	51.99
									1	2	76	25.29									1	5	10	18.306															1	10	88	38.82
									1	2	77	16.32									1	5	13	12.63															1	10	89	34.41
									1	2	80	19.17									1	5	14	22.35															0	10	91	20.868
									1	2	81	22.02									1	5	15	15.06															0	10	91	20.52
									1	2	82	19.17									1	5	16	16.68															1	10	94	49.788
									0	2	6	15.93									1	5	17	16.677															0	10	94	31.5
									0	2	8	24.87									1	5	18	30.09															0	10	94	23.79
									0	2	9	18.36									1	5	19	17.49															1	10	97	50.52
									0	2	13	8.55									1	5	20	18.306															1	10	98	39.9
									0	2	18	15.9									1	5	23	14.25															1	10	100	36.246
									0	2	19	18.78									1	5	24	31.743															0	10	100	46.509
									0	2	22	18.354									1	5	28	17.07															0	10	100	29.28
									0	2	24	19.986									1	5	29	23.19															1	10	101	30.03
									0	2	25	11.82									1	5	31	19.14															0	10	101	28.92
									0	2	33	22.44									1	5	32	15.06															1	10	102	21.99
									0	2	37	18.354									1	5	34	12.63															1	10	105	26.37
									0	2	39	10.197									1	5	35	13.44
									0	2	44	13.05									1	5	36	16.68
									0	2	52	20.01									1	5	37	16.272
									0	2	53	17.553									1	5	40	22.782
									0	2	66	17.133									1	5	41	22.38
									0	2	77	14.28									1	5	43	12.612
									0	2	8	17.13									1	5	47	17.1
									0	2	22	13.47									1	5	48	13.02
									0	2	24	16.32									1	5	49	20.73
									0	2	37	10.197									0	5	51	12.609
									0	2	39	6.936									1	5	52	17.88
									0	2	52	16.32									1	5	53	15.48
									1	6	2	17.97									1	5	54	20.34
									1	6	3	18.36									1	5	55	13.83
									1	6	6	25.68									0	5	56	11.796
									1	6	7	23.25									1	5	57	12.6
									1	6	8	20.394									1	5	58	16.272
									1	6	9	16.74									1	5	59	18.3
									1	6	9	16.74									1	5	61	14.238
									1	6	11	19.17									1	5	62	14.646
									1	6	12	11.01									1	5	64	21.558
									1	6	13	20.82									1	5	65	17.49
									1	6	15	17.5386									1	5	66	15.06
									1	6	16	21.21									1	5	68	23.58
									1	6	17	21.21									1	5	69	18.72
									1	6	22	12.24									1	5	70	20.34
									1	6	23	28.959									1	5	71	21.57
									1	6	27	25.29									1	5	72	26.01
									1	6	29	27.318									1	5	73	17.91
									1	6	31	17.55									1	5	74	20.76
									1	6	32	17.541									1	5	76	16.26
									1	6	33	18.36									1	5	77	19.11
									1	6	34	29.37									1	5	80	21.96
									1	6	35	24.06									1	5	81	22.8
									1	6	36	15.09									0	5	1	14.25
									1	6	37	23.25									0	5	5	15.84
									0	6	40	13.461									0	5	7	14.64
									1	6	41	25.287									0	5	10	13.017
									1	6	43	17.13									0	5	14	14.25
									1	6	44	20.4									0	5	16	12.21
									1	6	45	19.578									0	5	17	8.13
									1	6	46	26.13									0	5	20	15.87
									1	6	48	23.658									0	5	23	15.45
									1	6	49	17.52									0	5	35	13.83
									1	6	50	20.4									0	5	36	14.22
									1	6	51	18.78									0	5	37	15.867
									1	6	52	21.618									0	5	40	17.91
									1	6	53	25.68									0	5	43	13.005
									1	6	54	16.32									0	5	48	15.03
									1	6	55	26.922									0	5	49	15.45
									1	6	57	16.29									0	5	51	13.02
									1	6	59	19.98									0	5	54	13.41
									1	6	60	19.59									0	5	56	10.98
									1	6	61	33.855									0	5	58	14.646
									1	6	63	24.48									0	5	61	12.612
									1	6	65	10.62									0	5	62	8.94
									1	6	68	24.9									0	5	64	11.79
									1	6	69	21.6									0	5	76	18.33
									1	6	70	16.722									0	5	5	15.84
									1	6	72	32.64									0	5	10	13.83
									1	6	74	25.29									0	5	17	10.98
									1	6	75	19.98									0	5	23	14.25
									0	6	8	11.43									0	5	24	14.64
									0	6	9	13.44									0	5	36	16.26
									0	6	12	17.55									0	5	37	15.06
									0	6	13	19.98									0	5	40	9.78
									0	6	15	21.21									0	5	49	13.83
									0	6	16	15.9									0	5	51	14.64
									0	6	17	16.722									0	5	54	13.83
									0	6	23	15.51									0	5	56	11.79
									0	6	29	16.32									0	5	64	13.83
									0	6	32	18.354
									0	6	34	14.28
									0	6	35	19.17
									0	6	40	18.357
									0	6	41	16.71
									0	6	43	11.829
									0	6	45	20.394
									0	6	48	15.09
									0	6	49	13.86
									0	6	52	12.63
									0	6	55	15.093
									0	6	61	17.13
									0	6	8	13.89
									0	6	17	13.86
									0	6	23	24.9
									0	6	32	17.55
									0	6	52	23.25
									0	6	55	12.645
			The amino acid sequences of Sic1 proteins expressing in the strains used in the experiment
			>WT-Sic1dC-EGFP
			MTPSTPPRSRGTRYLAQPSGNTSSSALMQGQKTPQKPSQNLVPVTPSTTKSFKNAPLLAPPNSNMGMTSPFNGLTSPQRSPFPKSSVKRTLFQFESHDNGTVREEQEPLGRVNRILFPTQQNVDIDAAEEEEEGEVLLPPSRPTSARQLHLSLERDEFDQTHRKKIIKDVPGTPSDKVITFELAKNWNNNSPKNDARSQESEDEEDIIINPVRVGPGLQEFGAGAGAGAGAMSKGEELFTGVVPILVELDGDVNGHKFSVSGEGEGDATYGKLTLKFICTTGKLPVPWPTLVTTLTYGVQCFSRYPDHMKQHDFFKSAMPEGYVQERTIFFKDDGNYKTRAEVKFEGDTLVNRIELKGIDFKEDGNILGHKLEYNYNSHNVYIMADKQKNGIKVNFKIR…
			>T2,5SS-Sic1dC-EGFP
			MSPSSPPRSRGTRYLAQPSGNTSSSALMQGQKTPQKPSQNLVPVTPSTTKSFKNAPLLAPPNSNMGMTSPFNGLTSPQRSPFPKSSVKRTLFQFESHDNGTVREEQEPLGRVNRILFPTQQNVDIDAAEEEEEGEVLLPPSRPTSARQLHLSLERDEFDQTHRKKIIKDVPGTPSDKVITFELAKNWNNNSPKNDARSQESEDEEDIIINPVRVGPGLQEFGAGAGAGAGAMSKGEELFTGVVPILVELDGDVNGHKFSVSGEGEGDATYGKLTLKFICTTGKLPVPWPTLVTTLTYGVQCFSRYPDHMKQHDFFKSAMPEGYVQERTIFFKDDGNYKTRAEVKFEGDTLVNRIELKGIDFKEDGNILGHKLEYNYNSHNVYIMADKQKNGIKVNFKIR…
			>VLLPP-Sic1dC-EGFP
			MTPSTPPRSRGTRYLAQPSGNTSSSALMQGQKTPQKPSQNLVPVTPSTTKSFKNAPLLAPPNSNMGMTSPFNGLTSPQRSPFPKSSVKRTLFQFESHDNGTVREEQEPLGRVNRILFPTQQNVDIDAAEEEEEGEAAAAASRPTSARQLHLSLERDEFDQTHRKKIIKDVPGTPSDKVITFELAKNWNNNSPKNDARSQESEDEEDIIINPVRVGPGLQEFGAGAGAGAGAMSKGEELFTGVVPILVELDGDVNGHKFSVSGEGEGDATYGKLTLKFICTTGKLPVPWPTLVTTLTYGVQCFSRYPDHMKQHDFFKSAMPEGYVQERTIFFKDDGNYKTRAEVKFEGDTLVNRIELKGIDFKEDGNILGHKLEYNYNSHNVYIMADKQKNGIKVNFKIR…
			>T2,5S,VLLPP-Sic1dC-EGFP
			MSPSSPPRSRGTRYLAQPSGNTSSSALMQGQKTPQKPSQNLVPVTPSTTKSFKNAPLLAPPNSNMGMTSPFNGLTSPQRSPFPKSSVKRTLFQFESHDNGTVREEQEPLGRVNRILFPTQQNVDIDAAEEEEEGEAAAAASRPTSARQLHLSLERDEFDQTHRKKIIKDVPGTPSDKVITFELAKNWNNNSPKNDARSQESEDEEDIIINPVRVGPGLQEFGAGAGAGAGAMSKGEELFTGVVPILVELDGDVNGHKFSVSGEGEGDATYGKLTLKFICTTGKLPVPWPTLVTTLTYGVQCFSRYPDHMKQHDFFKSAMPEGYVQERTIFFKDDGNYKTRAEVKFEGDTLVNRIELKGIDFKEDGNILGHKLEYNYNSHNVYIMADKQKNGIKVNFKIR…
			>RXL-Sic1dC-EGFP
			MTPSTPPRSRGTRYLAQPSGNTSSSALMQGQKTPQKPSQNLVPVTPSTTKSFKNAPLLAPPNSNMGMTSPFNGLTSPQRSPFPKSSVKATAFQFESHDNGTVREEQEPLGRVNAIAFPTQQNVDIDAAEEEEEGEVLLPPSRPTSARQLHLSLERDEFDQTHRKKIIKDVPGTPSDKVITFELAKNWNNNSPKNDARSQESEDEEDIIINPVRVGPGLQEFGAGAGAGAGAMSKGEELFTGVVPILVELDGDVNGHKFSVSGEGEGDATYGKLTLKFICTTGKLPVPWPTLVTTLTYGVQCFSRYPDHMKQHDFFKSAMPEGYVQERTIFFKDDGNYKTRAEVKFEGDTLVNRIELKGIDFKEDGNILGHKLEYNYNSHNVYIMADKQKNGIKVNFKIR…
			>T2,5S,RXL-Sic1dC-EGFP
			MSPSSPPRSRGTRYLAQPSGNTSSSALMQGQKTPQKPSQNLVPVTPSTTKSFKNAPLLAPPNSNMGMTSPFNGLTSPQRSPFPKSSVKATAFQFESHDNGTVREEQEPLGRVNAIAFPTQQNVDIDAAEEEEEGEVLLPPSRPTSARQLHLSLERDEFDQTHRKKIIKDVPGTPSDKVITFELAKNWNNNSPKNDARSQESEDEEDIIINPVRVGPGLQEFGAGAGAGAGAMSKGEELFTGVVPILVELDGDVNGHKFSVSGEGEGDATYGKLTLKFICTTGKLPVPWPTLVTTLTYGVQCFSRYPDHMKQHDFFKSAMPEGYVQERTIFFKDDGNYKTRAEVKFEGDTLVNRIELKGIDFKEDGNILGHKLEYNYNSHNVYIMADKQKNGIKVNFKIR…
			>T2,5S,RXL,VLLPP-Sic1dC-EGFP
			MSPSSPPRSRGTRYLAQPSGNTSSSALMQGQKTPQKPSQNLVPVTPSTTKSFKNAPLLAPPNSNMGMTSPFNGLTSPQRSPFPKSSVKATAFQFESHDNGTVREEQEPLGRVNAIAFPTQQNVDIDAAEEEEEGEAAAAASRPTSARQLHLSLERDEFDQTHRKKIIKDVPGTPSDKVITFELAKNWNNNSPKNDARSQESEDEEDIIINPVRVGPGLQEFGAGAGAGAGAMSKGEELFTGVVPILVELDGDVNGHKFSVSGEGEGDATYGKLTLKFICTTGKLPVPWPTLVTTLTYGVQCFSRYPDHMKQHDFFKSAMPEGYVQERTIFFKDDGNYKTRAEVKFEGDTLVNRIELKGIDFKEDGNILGHKLEYNYNSHNVYIMADKQKNGIKVNFKIR…

## Sheet: Fig. 6d
	Figure 6d
		Viability assay with strains carrying 8SP-T173-Sic1 allele under conditional Clb5 overexpression
		Uncropped image of -HIS plates used in Fig. 6d after incubation 30°C 3 days
		Sequences of the Sic1 gene open reading frames of corresponding strains
		EV0013	ATGACTCCTTCCACCCCACCAAGGTCCAGAGGGACTAGGTACCTTGCGCAGCCTAGTGGCAATACTAGTTCTAGTGCCCTAATGCAAGGTCAAAAGACCCCCCAAAAGCCTTCACAGAACCTAGTCCCTGTCACTCCCTCAACAACTAAGTCTTTTAAAAATGCGCCATTATTAGCACCTCCCAATTCGAACATGGGTATGACCTCTCCATTTAATGGGCTTACGTCTCCTCAACGCTCGCCGTTTCCAAAATCTTCAGTGAAGAGGACACTATTCCAATTTGAAAGTCATGATAATGGAACAGTAAGGGAAGAGCAGGAACCATTGGGTCGTGTAAATAGGATATTGTTTCCCACGCAGCAAAATGTGGATATAGATGCAGCAGAAGAAGAAGAAGAA…
		RV1119	ATGAGCCCTTCCAGCCCACCAAAGTCCAGAGGGACTAGGTACCTTGCGCAGCCTAGTGGCAATACTAGTTCTAGTGCCCTAATGCAAGGTCAAAAGTCCCCCCAAAAGCCTTCACAGAACCTAGTCCCTGTCAGCCCCTCAACAACTAAGTCTTTTAAAAATGCGCCATTATTAGCACCTCCCAATTCGAACATGGGTATGACCTCTCCATTTAATGGGCTTACGTCTCCTCAACGCTCGCCGTTTCCAAAATCTTCAGTGAAGAGGACACTATTCCAATTTGAAAGTCATGATAATGGAACAGTAAGGGAAGAGCAGGAACCATTGGGTCGTGTAAATAGGATATTGTTTCCCACGCAGCAAAATGTGGATATAGATGCAGCAGAAGAAGAAGAAGAA…
		RV1123	ATGAGCCCTTCCAGCCCACCAAAGTCCAGAGGGACTAGGTACCTTGCGCAGCCTAGTGGCAATACTAGTTCTAGTGCCCTAATGCAAGGTCAAAAGTCCCCCCAAAAGCCTTCACAGAACCTAGTCCCTGTCAGCCCCTCAACAACTAAGTCTTTTAAAAATGCGCCATTATTAGCACCTCCCAATTCGAACATGGGTATGACCTCTCCATTTAATGGGCTTACGTCTCCTCAACGCTCGCCGTTTCCAAAATCTTCAGTGAAGAGGACACTATTCCAATTTGAAAGTCATGATAATGGAACAGTAAGGGAAGAGCAGGAACCATTGGGTCGTGTAAATAGGATATTGTTTCCCACGCAGCAAAATGTGGATATAGATGCAGCAGAAGAAGAAGAAGAA…

## Sheet: Fig. 6e
	Figure 6e
		Viability assay with strains carrying T173A-Sic1 allele under Cln1,2 deletion and conditional Cln3 overexpression
		Uncropped image of -HIS plates used in Fig. 6d after incubation 30°C 3 days
		Sequences of the Sic1 gene open reading frames of corresponding strains
		DK252	ATGACTCCTTCCACCCCACCAAGGTCCAGAGGGACTAGGTACCTTGCGCAGCCTAGTGGCAATACTAGTTCTAGTGCCCTAATGCAAGGTCAAAAGACCCCCCAAAAGCCTTCACAGAACCTAGTCCCTGTCACTCCCTCAACAACTAAGTCTTTTAAAAATGCGCCATTATTAGCACCTCCCAATTCGAACATGGGTATGACCTCTCCATTTAATGGGCTTACGTCTCCTCAACGCTCGCCGTTTCCAAAATCTTCAGTGAAGAGGACACTATTCCAATTTGAAAGTCATGATAATGGAACAGTAAGGGAAGAGCAGGAACCATTGGGTCGTGTAAATAGGATATTGTTTCCCACGCAGCAAAATGTGGATATAGATGCAGCAGAAGAAGAAGAAGAA…
		RV1129	ATGACTCCTTCCACCCCACCAAGGTCCAGAGGGACTAGGTACCTTGCGCAGCCTAGTGGCAATACTAGTTCTAGTGCCCTAATGCAAGGTCAAAAGACCCCCCAAAAGCCTTCACAGAACCTAGTCCCTGTCACTCCCTCAACAACTAAGTCTTTTAAAAATGCGCCATTATTAGCACCTCCCAATTCGAACATGGGTATGACCTCTCCATTTAATGGGCTTACGTCTCCTCAACGCTCGCCGTTTCCAAAATCTTCAGTGAAGAGGACACTATTCCAATTTGAAAGTCATGATAATGGAACAGTAAGGGAAGAGCAGGAACCATTGGGTCGTGTAAATAGGATATTGTTTCCCACGCAGCAAAATGTGGATATAGATGCAGCAGAAGAAGAAGAAGAA…
